# Supplementary material for: Lineage-Specific Rewiring of Core Pathways Predating Innovation of Legume Nodules Shapes Symbiotic Efficiency
Source: mSystems. 2021 Apr 13;6(2):e01299-20. doi: 10.1128/mSystems.01299-20 (PMC8547004; doi:10.1128/mSystems.01299-20)
Supplement: TABLE S1 [file msystems.01299-20-st001.xlsx]

## Sheet: Sheet1
Table S1. Strains, plasmids and primers used in this study.
Strains, plasmids, primers	Description	Reference, source, sequence
Strains
SF4	S. fredii CCBAU45436, wild type, Nar	Tian et al. 2012
SF2	S. fredii CCBAU25509, wild type, Nar	Tian et al. 2012
SF8	S. fredii CCBAU83666, wild type, Nar	Tian et al. 2012
SS1	S. sp. CCBAU05631, wild type, Nar	Tian et al. 2012
SJ4	S. sojae CCBAU05684, wild type, Nar	Tian et al. 2012
SF4M	S. fredii CCBAU45436 △rhcV, Genr	This study
SF2M	S. fredii CCBAU25509 △rhcV, Genr	This study
SF8M	S. fredii CCBAU83666 △rhcV, Genr	This study
SS1M	S. sp. CCBAU05631 △rhcV, Genr	This study
SJ4M	S. sojae CCBAU05684 △rhcV, Genr	This study
DH5a	E. coli, F-, φ80lacZ△M15, △(lacZYA-argF)U169, endA1, recA1, hsdR17(rk-,mk+), supE44, λ-, thi-1, gyrA96, relA1, phoA	Tiangen Biotech
Plasmids
pRK2013	Helper plasmid for mobilisation, tra+, Kanr	Ditta et al. 1980
pCM351	Allelic exchange vector bearing gentamicin cassette flanked by loxP sites, Genr , Tetr	Marx and Lidstrom 2002
pCM-6-rhcV	A pCM351 derivative used for gene deletion in SF4, SF2 and SJ4, Genr	This study
pCM-3-rhcV	A pCM351 derivative used for gene deletion in SF8 and SS1, Genr	This study
Primers for gene deletion
6-UF	For pCM-6-rhcV	CGGGGTACCCTGCGTCTGCTTCTCAAA
6-UR		GGAATTCCATATGGCTTGCCGTACTGTCTTAT
6-DF		TCCCCGCGGTGGCATGACCATCATACTG
6-DR		TCGAGTTAACTTACTACGACAACGCTGTT
3-UF	For pCM-3-rhcV	CGGGGTACCTTACTACGACAACGCTGTT
3-UR		GGAATTCCATATGTGGCATGACCATCATACTG
3-DF		GACCTACGTACGTCTTAACTTCAATGGATGTC
3-DR		TCGAGTTAACGTACTCTGTTCGGACTTCC
6-NF	Detect rhcV deletion in SF4, SF2 and SJ4	GGAACGATAATGCCGAGAT
6-NR		CTGCTGACGATAGGTGATG
6-WF		GGATTAGCCGCTCAGTTC
6-WR		CGCTGTTGAATGGAGTGA
3-NF	Detect rhcV deletion in SF8 and SS1	CTGCTGACGATAGGTGATG
3-NR		GGAACGATAATGCCGAGAT
3-WF		ATCGCACTGATGATGAGAC
3-WR		AGAGACAGATTGAGGTTATGG
TetF	Detect resistance gene tet(tetracycline)	CAACGGCCTCAACCTACTAC
TetR		GAAGCTGTCCCTGATGGTC
Primers for qRT-PCR
GmMEKK1a-F (Glyma.04G253500)		TGCCTATACGAGACAGATT
GmMEKK1a-R (Glyma.04G253500 )		GCTTGACAGATCCACTTG
GmMEKK1b-F (Glyma.06G108900)		CTACTCTTCGGATATTCTC
GmMEKK1b-R (Glyma.06G108900)		TACCTTCAATTCTTCTTCA
GmMEKK1c-F (Glyma.14G165700)		GATGATTCTTCTGGCACTAC
GmMEKK1c-R (Glyma.14G165700)		CGGTAATAACACGCTTGAT
GmActin-F (Glyma.15G050200)		GAGCTATGAATTGCCTGATGG
GmActin-R (Glyma.15G050200)		CGTTTCATGAATTCCAGTAGC
GmPR5-F (Glyma_05G245800)		GTGAGCGACCTGAACACCAT
GmPR5-R (Glyma_05G245800)		GCAGTACTTGGGGAGTTGA
Primers for determining the Rj2/Rfg1 genotype of soybean
452-490-F	Amplify sequences corresponding to 452-490 aino acids	GTGATAGGTTCCAACTTGTTC
452-490-R		CGGTGATTCTTGCCTGAC
731-758-F	Amplify sequences corresponding to 731-758 aino acids	GGATGGCTTATGGAAGATGT
731-758-R		CCTTACTACCTTGGAAGATACT
Primers for closing genome gap
SF8-gap1-1F	Fill plasmid_d gap 1: 540bp	CTGAGTCATTGCCGTGTT
SF8-gap1-1R		CCTTCGCCTTGTGTATGG
SF8-gap2-2F	Fill plasmid_d gap 2: 12 ,413bp	TGACATTATCGCTGGTGATT
SF8-gap2-2R		AACGGACATCGCTAAGGA
SF8-gap2-3F		AATGGTCGCAGTTCACAA
SF8-gap2-3R		GGATATGGCAGTCAGGAAG
SF8-gap2-4F		GTCGTACATCGCACTGAA
SF8-gap2-4R		ATCGTCGGCAATGAAGTC
SF8-gap2-5F		GGATCAACGCATACATCAG
SF8-gap2-5R		ACCTTCATTCTCGCCTTC
Underlined sequence portions indicate the restriction sites.
Tian CF, Zhou YJ, Zhang YM, Li QQ, Zhang YZ, Li DF, Wang S, Wang J, Gilbert LB, Li YR, et al. 2012. Comparative genomics of rhizobia nodulating soybean suggests extensive recruitment of lineage-specific genes in adaptations. Proc. Natl. Acad. Sci. U. S. A. 109:8629–8634.
Ditta G, Stanfield S, Corbin D, Helinski DR. 1980. Broad host range DNA cloning system for gram-negative bacteria: construction of a gene bank of Rhizobium meliloti. Proc. Natl. Acad. Sci. U. S. A. 77:7347–7351.
Marx CJ, Lidstrom ME. 2002. Broad-host-range cre-lox system for antibiotic marker recycling in gram-negative bacteria. Biotechniques 33:1062–1067.
