# Supplementary material for: Lineage-Specific Rewiring of Core Pathways Predating Innovation of Legume Nodules Shapes Symbiotic Efficiency
Source: mSystems. 2021 Apr 13;6(2):e01299-20. doi: 10.1128/mSystems.01299-20 (PMC8547004; doi:10.1128/mSystems.01299-20)
Supplement: TABLE S2 [file msystems.01299-20-st002.xlsx]

## Sheet: Sheet1
Table S2. Symbiotic performance of Sinorhizobium strains on G. max cv. JD17 and G. soja WSD.
Inoculant	No. of nodules1		Leaf chlorophyll content2		acetylene reduction activity3
	JD17	WSD	JD17	WSD	JD17	WSD
SF4	14.3 ± 0.1 a	3.9 ± 0.1 a	37.6 ± 2.5 a	37.7 ± 2.6 a	3.63 ± 0.20 a	1.08 ± 0.05 bc
SF4M	11.0 ± 0.6 b	3.7 ± 0.2 a	37.4 ± 2.5 a	37.1 ± 1.0 a	3.66 ± 0.14 a	1.10 ± 0.10 bc
SF8M	10.8 ± 2 b	3.7 ± 0.5 a	35.1 ± 2.1 ab	35.4 ± 1.2 a	3.56 ± 0.16 a	1.13 ± 0.07 ab
SF2M	8.9 ± 0.6 c	3.7 ± 0.1 a	31.4 ± 2.1 c	36.7 ± 3.4 a	3.48 ± 0.16 a	1.13 ± 0.09 ab
SS1M	9.3 ± 1.4 c	3.7 ± 0.4 a	33.2 ± 1.4 bc	37.0 ± 1.6 a	3.50 ± 0.19 a	1.08 ± 0.04 bc
SJ4M	3.5 ± 0.6 d	3.5 ± 0.3 a	27.2 ± 1.1 d	37.0 ± 2.9 a	1.54 ± 0.29 b	1.03 ± 0.04 bc
SF2	0 e	3.9 ± 0.4 a	26.0 ± 2.8 de	37.1 ± 0.6 a		1.11 ± 0.08 ab
SF8	0 e	3.7 ± 0.6 a	26.7 ± 2.6 de	36.4 ± 1.5 a		1.13 ± 0.07 ab
SS1	0 e	4.0 ± 0.5 a	26.7 ± 0.9 de	36.3 ± 0.7 a		1.19 ± 0.07 a
SJ4	0 e	3.5 ± 0.1 a	23.6 ± 0.09 ef	36.7 ± 2.2 a		1.09 ± 0.11 c
Control	0 e	0 b	21.9 ± 0.8 f	22.0 ± 0.5 b
Average ± standard deviation of the means scored from 18-30 plants in multiple independent expreiments. Significant differences between means are indicated by different letters based on ANOVA followed by Tukey's test (alpha = 0.05).
1 Nodules per plant
2 Leaf chlorophyll content, SPAD
3 Acetylene reduction activity, nmol ∙ mg-1 ∙ h-1
