# Supplementary material for: Lineage-Specific Rewiring of Core Pathways Predating Innovation of Legume Nodules Shapes Symbiotic Efficiency
Source: mSystems. 2021 Apr 13;6(2):e01299-20. doi: 10.1128/mSystems.01299-20 (PMC8547004; doi:10.1128/mSystems.01299-20)
Supplement: TABLE S3 [file msystems.01299-20-st003.xlsx]

## Sheet: Sheet1
Table S3. Basic information of plant expression analysis within G. max cv. JD17 and G. soja WSD nodules.
Host	Gene_ID	Gene subset	function	KOG	KO	KO_description	GO	GO_description	SF4M			SF8M			SF2M			SS1M			SJ4M
									log2FoldChange	pvalue	padj	log2FoldChange	pvalue	padj	log2FoldChange	pvalue	padj	log2FoldChange	pvalue	padj	log2FoldChange	pvalue	padj
JD17	Glyma.01G000100	subset7	protein PHYLLO, chloroplastic-like isoform X1 [Glycine max];Dbxref=Gene3D:G3DSA:3.30.390.10;						0.0746208	0.807171	0.900604	-0.0435554	0.884015	0.939915	-0.24695	0.429086	0.639823	-0.0616449	0.838031	0.921342	-0.364654	0.208195	0.446695
JD17	Glyma.01G000200	subset7	photosystem II stability/assembly factor HCF136, chloroplastic-like [Glycine max];						0.0667148	0.746597	0.867352	-0.154011	0.452325	0.648484	-0.117566	0.570765	0.753174	-0.108745	0.596734	0.775178	-0.643956	0.001501	0.0126614
JD17	Glyma.01G000300	subset9	Unknown protein;						0	1	NA	0	1	NA	0	1	NA	0	1	NA	4.67872	0.370066	NA
JD17	Glyma.01G000400	subset1	protein FAR1-RELATED SEQUENCE 9-like isoform X5 [Glycine max]; IPR007527 (Zinc finger, SWIM-type), IPR018289 (MULE transposase domain); GO:0008270 (zinc ion binding);Dbxref=Coils:Coil,InterPro:IPR006564,InterPro:IPR007527,InterPro:IPR018289,PANTHER:PTHR31669,PANTHER:PTHR31669:SF0,Pfam:PF04434,Pfam:PF10551,Prosite:PS50966,SMART:SM00575;Ontology_term=GO:0008270;				GO:0008270,GO:0006355	zinc ion binding; regulation of transcription, DNA-templated	0.109005	0.623812	0.786779	0.0680768	0.754309	0.865474	0.195872	0.374649	0.590207	0.115296	0.597713	0.775911	-0.241361	0.25668	0.505441
JD17	Glyma.01G000500	subset9	Unknown protein;						0	1	NA	0	1	NA	0	1	NA	0	1	NA	3.19362	0.543149	NA
JD17	Glyma.01G000700	subset9	uncharacterized protein LOC100800000 isoform X6 [Glycine max];						0.210446	0.376577	0.584776	0.299755	0.196661	0.378858	0.146234	0.539232	0.729142	0.236089	0.313209	0.53043	-0.526735	0.0228118	0.100742
JD17	Glyma.01G000800	subset9	RNA-binding protein 25-like [Glycine max]; IPR012677 (Nucleotide-binding, alpha-beta plait); GO:0000166 (nucleotide binding), GO:0003676 (nucleic acid binding);Dbxref=Gene3D:G3DSA:3.30.70.330,InterPro:IPR000504,InterPro:IPR012677,Pfam:PF00076,Prosite:PS50102,Superfamily:SSF54928;Ontology_term=GO:0000166,GO:0003676;				GO:0003676	nucleic acid binding	0.664989	0.193499	0.383173	1.22636	0.0113228	0.0449451	0.77165	0.127335	0.294476	0.822614	0.0974419	0.247292	-2.32973	0.000124	0.00167571
JD17	Glyma.01G000900	subset9	uncharacterized protein LOC100800000 isoform X5 [Glycine max];Dbxref=Coils:Coil,PANTHER:PTHR31515;						0.268463	0.133541	0.29902	0.216902	0.220207	0.408182	0.15447	0.388937	0.604256	0.150628	0.397113	0.613752	-0.332645	0.0581249	0.194844
JD17	Glyma.01G001200	subset5	microtubule-associated protein TORTIFOLIA1-like isoform X1 [Glycine max]; IPR016024 (Armadillo-type fold); GO:0005488 (binding);Dbxref=Gene3D:G3DSA:1.25.10.10,InterPro:IPR011989,InterPro:IPR016024,PANTHER:PTHR31355,PANTHER:PTHR31355:SF0,Pfam:PF12717,Superfamily:SSF48371;Ontology_term=GO:0005488;						0.447989	0.193247	0.382837	0.67543	0.0443073	0.12892	0.0600672	0.863738	0.932801	0.471097	0.165387	0.352826	0.208097	0.530924	0.751614
JD17	Glyma.01G001500	subset1	beta-amyrin synthase-like isoform 1 [Glycine max]; IPR018333 (Squalene cyclase); GO:0003824 (catalytic activity), GO:0016866 (intramolecular transferase activity);Dbxref=Gene3D:G3DSA:1.50.10.20,InterPro:IPR001330,InterPro:IPR008930,InterPro:IPR018333,JCVI_TIGRFAMS:TIGR01787,PANTHER:PTHR32548,Pfam:PF00432,Pfam:PF13249,Superfamily:SSF48239;Ontology_term=GO:0003824,GO:0016866;		K01853	Steroid biosynthesis	GO:0003824	catalytic activity	-0.0757663	0.94526	0.973225	-0.612974	0.580386	0.749074	-0.639078	0.581039	0.760859	-3.3023	0.0489595	0.151388	0.273265	0.786203	0.906786
JD17	Glyma.01G001800	subset3	receptor-like kinase 902; IPR011009 (Protein kinase-like domain), IPR013210 (Leucine-rich repeat-containing N-terminal, type 2), IPR013320 (Concanavalin A-like lectin/glucanase, subgroup); GO:0004672 (protein kinase activity), GO:0005524 (ATP binding), GO:0006468 (protein phosphorylation);Dbxref=Gene3D:G3DSA:1.10.510.10,Gene3D:G3DSA:2.60.120.200,Gene3D:G3DSA:3.30.200.20,Gene3D:G3DSA:3.80.10.10,In…	T			GO:0005515,GO:0006468,GO:0005524,GO:0004672	protein binding; protein phosphorylation; ATP binding; protein kinase activity	2.23325	0.290277	NA	-1.75556	0.475109	NA	-1.32435	0.590047	NA	0.8299	0.710575	NA	1.92943	0.346139	NA
JD17	Glyma.01G002000	subset5	Protein of unknown function (DUF581); IPR007650 (Protein of unknown function DUF581);Dbxref=InterPro:IPR007650,Pfam:PF04570;						2.17943	0.51933	NA	2.86995	0.383876	NA	-0.317981	0.928279	NA	-0.611992	0.862463	NA	2.62755	0.421554	NA
JD17	Glyma.01G002200	subset1	methyl-CPG-binding domain protein 02; IPR011124 (Zinc finger, CW-type), IPR016177 (DNA-binding domain); GO:0003677 (DNA binding), GO:0005634 (nucleus), GO:0008270 (zinc ion binding);Dbxref=Gene3D:G3DSA:3.30.890.10,InterPro:IPR001739,InterPro:IPR011124,InterPro:IPR016177,Pfam:PF01429,Pfam:PF07496,Prosite:PS50982,Prosite:PS51050,SMART:SM00391,Superfamily:SSF54171;Ontology_term=GO:0003677,GO:0005634…				GO:0005634,GO:0003677,GO:0008270	nucleus; DNA binding; zinc ion binding	-1.69407	7.1498e-13	4.56417e-11	-1.48108	6.29857e-11	2.43609e-09	-1.76125	9.21217e-14	6.58842e-12	-1.55601	1.12428e-11	5.63665e-10	-1.65803	4.99982e-14	7.01098e-12
JD17	Glyma.01G002300	subset1	Cation transport domain containing protein n=1 Tax=Acanthamoeba castellanii str. Neff RepID=L8GPJ3_ACACA; IPR003445 (Cation transporter); GO:0006812 (cation transport), GO:0008324 (cation transmembrane transporter activity), GO:0055085 (transmembrane transport);Dbxref=InterPro:IPR003445,PANTHER:PTHR31064,PANTHER:PTHR31064:SF1,Pfam:PF02386;Ontology_term=GO:0006812,GO:0008324,GO:0055085;				GO:0055085,GO:0008324,GO:0006812	transmembrane transport; cation transmembrane transporter activity; cation transport	-0.910577	0.328926	0.53894	-2.64622	0.0151276	0.0565237	-0.0922766	0.916051	0.960814	0.178541	0.834075	0.919576	-1.49486	0.0886972	0.259259
JD17	Glyma.01G002400	subset1	Phospholipase A2 family protein; IPR001211 (Phospholipase A2), IPR016090 (Phospholipase A2 domain); GO:0004623 (phospholipase A2 activity), GO:0005509 (calcium ion binding), GO:0006644 (phospholipid metabolic process), GO:0016042 (lipid catabolic process);Dbxref=Gene3D:G3DSA:1.20.90.10,InterPro:IPR001211,InterPro:IPR013090,InterPro:IPR016090,PANTHER:PTHR11716,PANTHER:PTHR11716:SF36,Prosite:PS0011…		K01047	Chromosome and associated proteins	GO:0016042,GO:0005509,GO:0004623	lipid catabolic process; calcium ion binding; phospholipase A2 activity	-0.247577	0.389766	0.596113	-0.0899531	0.746956	0.860974	-0.109443	0.700758	0.838531	-0.326377	0.250133	0.460715	0.549777	0.0398639	0.14931
JD17	Glyma.01G002500	subset9	organellar single-stranded DNA binding protein 4;				GO:0006260,GO:0003697	DNA replication; single-stranded DNA binding	-0.433979	0.492693	0.685563	-1.05348	0.10075	0.236737	-0.381489	0.542443	0.731778	-0.43854	0.474473	0.680135	-0.558822	0.331811	0.585383
JD17	Glyma.01G002600	subset1	ectonucleotide pyrophosphatase/phosphodiesterase; IPR002591 (Type I phosphodiesterase/nucleotide pyrophosphatase/phosphate transferase); GO:0003824 (catalytic activity), GO:0008152 (metabolic process);Dbxref=Gene3D:G3DSA:3.40.720.10,InterPro:IPR002591,InterPro:IPR017849,InterPro:IPR017850,InterPro:IPR024873,PANTHER:PTHR10151,PANTHER:PTHR10151:SF25,Pfam:PF01663,Superfamily:SSF53649;Ontology_term=G…	R			GO:0003824	catalytic activity	-1.53615	3.18647e-07	6.21362e-06	-1.55211	9.38051e-08	1.88872e-06	-2.00228	1.37997e-10	5.74068e-09	-1.49097	3.38002e-07	6.95118e-06	-0.392262	0.146165	0.359083
JD17	Glyma.01G002700	subset2	thioredoxin O1; IPR005746 (Thioredoxin), IPR012336 (Thioredoxin-like fold); GO:0006662 (glycerol ether metabolic process), GO:0015035 (protein disulfide oxidoreductase activity), GO:0045454 (cell redox homeostasis);Dbxref=Gene3D:G3DSA:3.40.30.10,InterPro:IPR005746,InterPro:IPR012336,InterPro:IPR013766,InterPro:IPR017937,PANTHER:PTHR10438,PANTHER:PTHR10438:SF41,Pfam:PF00085,Prosite:PS00194,Prosite…	O			GO:0045454,GO:0015035,GO:0006662	cell redox homeostasis; protein disulfide oxidoreductase activity; glycerol ether metabolic process	-0.574066	0.0483804	0.144637	-0.816328	0.00425973	0.0205632	-0.479667	0.0953005	0.240857	-0.52969	0.0610744	0.177224	0.0981802	0.709428	0.864447
JD17	Glyma.01G002800	subset3	PRA1 (Prenylated rab acceptor) family protein; IPR004895 (Prenylated rab acceptor PRA1);Dbxref=InterPro:IPR004895,PANTHER:PTHR19317,PANTHER:PTHR19317:SF0,Pfam:PF03208;	U					0	1	NA	0	1	NA	0	1	NA	0	1	NA	2.75722	0.600834	NA
JD17	Glyma.01G002900	subset2	Methyltransferase type 11 n=1 Tax=Leptolyngbya sp. PCC 7376 RepID=K9Q3X3_9CYAN; IPR013216 (Methyltransferase type 11); GO:0008152 (metabolic process), GO:0008168 (methyltransferase activity);Dbxref=Gene3D:G3DSA:3.40.50.150,InterPro:IPR013216,PANTHER:PTHR10108,PANTHER:PTHR10108:SF234,Pfam:PF08241,Superfamily:SSF53335;Ontology_term=GO:0008152,GO:0008168;				GO:0008168,GO:0008152	methyltransferase activity; metabolic process	0.0597026	0.953616	0.977425	-0.311324	0.75986	0.868884	0.298406	0.766858	0.877293	0.407084	0.679277	0.83094	0.347774	0.713773	0.867299
JD17	Glyma.01G003000	subset1	MYB transcription factor MYB128 [Glycine max]; IPR001878 (Zinc finger, CCHC-type), IPR009057 (Homeodomain-like); GO:0003676 (nucleic acid binding), GO:0003677 (DNA binding), GO:0003682 (chromatin binding), GO:0008270 (zinc ion binding);Dbxref=Gene3D:G3DSA:1.10.10.60,Gene3D:G3DSA:4.10.60.10,InterPro:IPR001005,InterPro:IPR001878,InterPro:IPR006447,InterPro:IPR009057,InterPro:IPR017930,JCVI_TIGRFAMS…						-0.782801	0.0246194	0.0872498	-1.61532	5.69894e-06	7.19849e-05	-0.426542	0.211492	0.412138	-0.0281209	0.932744	0.967289	0.522729	0.106328	0.291643
JD17	Glyma.01G003300	subset2	Transcripteion factor n=1 Tax=Medicago truncatula RepID=G7KJT8_MEDTR;						-2.25901	0.288233	NA	1.34252	0.420621	0.620507	1.47938	0.381186	NA	1.44148	0.388153	0.605395	-0.635155	0.720067	NA
JD17	Glyma.01G003400	subset1	Pentatricopeptide repeat (PPR) superfamily protein; IPR002885 (Pentatricopeptide repeat);Dbxref=InterPro:IPR002885,JCVI_TIGRFAMS:TIGR00756,PANTHER:PTHR24015,PANTHER:PTHR24015:SF239,Pfam:PF01535,Pfam:PF13812,Pfam:PF14432,Prosite:PS51375;						1.15513	0.00269462	0.0150765	0.7467	0.0513895	0.143979	0.802151	0.0413254	0.131634	0.756005	0.0504726	0.154784	0.154225	0.681953	0.84929
JD17	Glyma.01G003500	subset1	pollen-specific protein SF21-like [Glycine max]; IPR004142 (Ndr);Dbxref=Gene3D:G3DSA:3.40.50.1820,InterPro:IPR004142,InterPro:IPR015511,PANTHER:PTHR11034,PANTHER:PTHR11034:SF3,Pfam:PF03096,Superfamily:SSF53474;	S					2.73868	0.610704	NA	2.28053	0.671475	NA	2.66981	0.619875	NA	0	1	NA	0	1	NA
JD17	Glyma.01G003600	subset3	substrate carrier family protein;						1.28277	9.87713e-06	0.000126851	1.08983	0.000149728	0.00126458	0.844576	0.00419324	0.0226152	1.1092	0.000121656	0.0012033	0.800707	0.00463855	0.0305806
JD17	Glyma.01G003700	subset1	hypothetical protein; IPR008139 (Saposin B), IPR021852 (Domain of unknown function DUF3456);Dbxref=Coils:Coil,InterPro:IPR008139,InterPro:IPR021852,Pfam:PF11938,Prosite:PS50015;						1.16509	6.53484e-08	1.53282e-06	1.28015	1.78652e-09	5.31614e-08	0.798092	0.000245604	0.00212341	1.09655	3.08727e-07	6.38921e-06	0.103284	0.629124	0.817143
JD17	Glyma.01G003800	subset1	arginine methyltransferase 11; IPR025714 (Methyltransferase domain), IPR025799 (Protein arginine N-methyltransferase); GO:0006479 (protein methylation), GO:0008168 (methyltransferase activity);Dbxref=Gene3D:G3DSA:2.70.160.11,Gene3D:G3DSA:3.40.50.150,InterPro:IPR025714,InterPro:IPR025799,PANTHER:PTHR11006,PANTHER:PTHR11006:SF32,Pfam:PF13847,Prosite:PS51678,Superfamily:SSF53335;Ontology_term=GO:000…	OKT			GO:0008168,GO:0006479	methyltransferase activity; protein methylation	1.61832	2.99436e-06	4.44611e-05	1.23817	0.000330331	0.00248633	1.44514	3.38459e-05	0.000388589	1.37099	7.09688e-05	0.000758302	0.791714	0.0193462	0.0893201
JD17	Glyma.01G004000	subset5	phospholipase A2 family protein; IPR001211 (Phospholipase A2), IPR016090 (Phospholipase A2 domain); GO:0004623 (phospholipase A2 activity), GO:0005509 (calcium ion binding), GO:0006644 (phospholipid metabolic process), GO:0016042 (lipid catabolic process);Dbxref=Gene3D:G3DSA:1.20.90.10,InterPro:IPR001211,InterPro:IPR013090,InterPro:IPR016090,PANTHER:PTHR11716,PANTHER:PTHR11716:SF36,Prosite:PS0011…				GO:0016042,GO:0005509,GO:0004623	lipid catabolic process; calcium ion binding; phospholipase A2 activity	-0.225248	0.479535	0.674929	-0.0295448	0.922908	0.960884	-0.341517	0.286192	0.499591	-0.180977	0.559907	0.746655	-0.12197	0.679436	0.847817
JD17	Glyma.01G004100	subset1	Regulator of Vps4 activity in the MVB pathway protein; IPR005061 (Domain of unknown function DUF292, eukaryotic);Dbxref=Coils:Coil,InterPro:IPR005061,PANTHER:PTHR12161,PANTHER:PTHR12161:SF4,Pfam:PF03398;	Z					-0.115662	0.703945	0.839968	-0.103433	0.725344	0.848266	-0.0177525	0.952978	0.977694	-0.147909	0.619491	0.790591	-0.411603	0.149545	0.364373
JD17	Glyma.01G004400	subset8	Pentatricopeptide repeat (PPR) superfamily protein; IPR002885 (Pentatricopeptide repeat);Dbxref=InterPro:IPR002885,JCVI_TIGRFAMS:TIGR00756,PANTHER:PTHR24015,Pfam:PF01535,Pfam:PF13041,Pfam:PF14432,Prosite:PS51375;						0.417957	0.599927	0.770119	1.02505	0.16856	0.341214	-0.616778	0.486175	0.686637	0.598603	0.435434	0.647579	0.387745	0.598207	0.798138
JD17	Glyma.01G004600	subset7	arabinogalactan peptide 22-like [Glycine max]; IPR009424 (Arabinogalactan peptide, AGP);Dbxref=InterPro:IPR009424,Pfam:PF06376;						-0.122984	0.785159	0.888819	-0.593653	0.187966	0.367165	-0.405988	0.376359	0.592041	-1.46141	0.00306141	0.0177478	0.917055	0.0263709	0.111518
JD17	Glyma.01G004700	subset1	meiotic nuclear division-like protein; IPR005647 (Meiotic nuclear division protein 1);Dbxref=Coils:Coil,InterPro:IPR005647,PANTHER:PTHR31398,PANTHER:PTHR31398:SF0,PIR:PIRSF026991,Pfam:PF03962;	DR					0.259402	0.67342	0.821011	0.317416	0.591232	0.757984	-0.911237	0.193144	0.388092	0.00930579	0.987845	0.994937	1.01451	0.0662498	0.213395
JD17	Glyma.01G004900	subset1	MYB transcription factor MYB60 [Glycine max]; IPR009057 (Homeodomain-like); GO:0003677 (DNA binding), GO:0003682 (chromatin binding);Dbxref=Gene3D:G3DSA:1.10.10.60,InterPro:IPR001005,InterPro:IPR009057,InterPro:IPR017930,PANTHER:PTHR10641,PANTHER:PTHR10641:SF30,Pfam:PF00249,Prosite:PS51294,SMART:SM00717,Superfamily:SSF46689;Ontology_term=GO:0003677,GO:0003682;	K	K09422	Transcription factors			-1.81572	0.0805207	0.209006	-1.17903	0.203037	0.387322	-2.20117	0.0433965	0.1367	-4.52338	0.00460417	0.0247644	-1.55335	0.0820608	0.24571
JD17	Glyma.01G005000	subset1	zinc finger CCCH domain protein; IPR000571 (Zinc finger, CCCH-type); GO:0046872 (metal ion binding);Dbxref=Gene3D:G3DSA:4.10.1000.10,InterPro:IPR000571,PANTHER:PTHR14493,PANTHER:PTHR14493:SF25,Pfam:PF00642,Prosite:PS50103,SMART:SM00356;Ontology_term=GO:0046872;	R			GO:0046872	metal ion binding	-0.777495	0.0010583	0.0069605	-0.867928	0.000249873	0.00196392	-0.902986	0.000143846	0.00134774	-0.204225	0.38794	0.605199	-0.968889	4.13978e-05	0.000676236
JD17	Glyma.01G005200	subset1	gamma-glutamyl transpeptidase 4; IPR000101 (Gamma-glutamyltranspeptidase); GO:0003840 (gamma-glutamyltransferase activity), GO:0006749 (glutathione metabolic process);Dbxref=InterPro:IPR000101,JCVI_TIGRFAMS:TIGR00066,PANTHER:PTHR11686,PRINTS:PR01210,Pfam:PF01019,Superfamily:SSF56235;Ontology_term=GO:0003840,GO:0006749;		K18592	CD molecules	GO:0006749,GO:0003840	glutathione metabolic process; obsolete gamma-glutamyltransferase activity	0.369961	0.1059	0.253792	0.449982	0.0452437	0.131107	-0.281159	0.232002	0.437237	0.712123	0.00148286	0.00980054	-0.501045	0.0258832	0.110059
JD17	Glyma.01G005400	subset1	phosphofructokinase 3; IPR000023 (Phosphofructokinase domain), IPR012004 (Pyrophosphate-dependent phosphofructokinase TP0108), IPR022953 (Phosphofructokinase); GO:0003872 (6-phosphofructokinase activity), GO:0005524 (ATP binding), GO:0005945 (6-phosphofructokinase complex), GO:0006002 (fructose 6-phosphate metabolic process), GO:0006096 (glycolysis);Dbxref=Coils:Coil,Gene3D:G3DSA:3.40.50.450,Inte…				GO:0006096,GO:0003872	glycolytic process; 6-phosphofructokinase activity	-0.070625	0.719705	0.8504	-0.097115	0.614866	0.775181	0.02447	0.900374	0.952825	0.0242958	0.899935	0.952772	-0.309889	0.100932	0.282308
JD17	Glyma.01G005700	subset8	acid phosphatase 1-like [Glycine max]; IPR005519 (Acid phosphatase (Class B)), IPR023214 (HAD-like domain); GO:0003993 (acid phosphatase activity);Dbxref=Gene3D:G3DSA:3.40.50.1000,InterPro:IPR005519,InterPro:IPR023214,PANTHER:PTHR31284,PANTHER:PTHR31284:SF0,Pfam:PF03767,Superfamily:SSF56784;Ontology_term=GO:0003993;				GO:0003993	acid phosphatase activity	-0.306804	0.605589	0.773805	-0.398976	0.492975	0.682776	-1.10786	0.0778365	0.208679	-0.999009	0.100543	0.252717	-2.55952	5.46674e-05	0.000854948
JD17	Glyma.01G005800	subset1	uncharacterized protein LOC100811541 isoform X2 [Glycine max]; IPR010410 (Protein of unknown function DUF1005);Dbxref=InterPro:IPR010410,PANTHER:PTHR31317,PANTHER:PTHR31317:SF0,Pfam:PF06219;						-0.930125	0.390223	0.596446	-0.724362	0.486896	0.677909	-3.12417	0.0253737	0.091987	-3.4719	0.0136871	0.0583843	-0.978588	0.335529	0.58936
JD17	Glyma.01G006000	subset1	oxidative stress 3;						0.306497	0.748421	0.868057	1.71492	0.0647916	0.17113	-0.660394	0.503628	0.700559	0.164075	0.863063	0.934638	-0.00234362	0.998002	0.999604
JD17	Glyma.01G006100	subset1	arginine--tRNA ligase, cytoplasmic-like [Glycine max]; IPR001278 (Arginine-tRNA ligase, class Ia); GO:0000166 (nucleotide binding), GO:0004812 (aminoacyl-tRNA ligase activity), GO:0004814 (arginine-tRNA ligase activity), GO:0005524 (ATP binding), GO:0005737 (cytoplasm), GO:0006418 (tRNA aminoacylation for protein translation), GO:0006420 (arginyl-tRNA aminoacylation);Dbxref=Gene3D:G3DSA:1.10.730.…				GO:0006420,GO:0005737,GO:0005524,GO:0004814,GO:0000166	arginyl-tRNA aminoacylation; cytoplasm; ATP binding; arginine-tRNA ligase activity; nucleotide binding	-0.721735	0.0326188	0.108051	0.177255	0.559936	0.734234	-0.783201	0.0205813	0.0782856	-0.823724	0.0124849	0.0543616	-0.424132	0.156875	0.375664
JD17	Glyma.01G006200	subset7	programmed cell death protein 4-like isoform 1 [Glycine max];						-0.304302	0.290731	0.498499	-0.18159	0.52782	0.709685	-0.45731	0.112448	0.270212	0.0694544	0.809156	0.906046	-0.787203	0.00617471	0.0379141
JD17	Glyma.01G006600	subset1	Protein kinase superfamily protein; IPR011009 (Protein kinase-like domain), IPR015943 (WD40/YVTN repeat-like-containing domain), IPR016024 (Armadillo-type fold); GO:0004672 (protein kinase activity), GO:0004674 (protein serine/threonine kinase activity), GO:0005488 (binding), GO:0005515 (protein binding), GO:0005524 (ATP binding), GO:0006468 (protein phosphorylation);Dbxref=Gene3D:G3DSA:1.10.510.…				GO:0005515	protein binding	-0.790409	0.0292038	0.0995395	-0.442364	0.197888	0.380528	-0.26727	0.442936	0.651715	-0.288986	0.400097	0.61629	-0.21713	0.509859	0.735448
JD17	Glyma.01G006900	subset3	unknown protein; Has 48 Blast hits to 48 proteins in 16 species: Archae - 0; Bacteria - 0; Metazoa - 0; Fungi - 0; Plants - 48; Viruses - 0; Other Eukaryotes - 0 (source: NCBI BLink).;						-0.320326	0.117117	0.272787	-0.295746	0.136114	0.292836	-0.331481	0.104	0.255899	-0.353854	0.0777689	0.211053	0.147846	0.434733	0.677549
JD17	Glyma.01G007100	subset8	MATE efflux family protein; IPR002528 (Multi antimicrobial extrusion protein); GO:0006855 (drug transmembrane transport), GO:0015238 (drug transmembrane transporter activity), GO:0015297 (antiporter activity), GO:0016020 (membrane), GO:0055085 (transmembrane transport);Dbxref=InterPro:IPR002528,PANTHER:PTHR11206,PANTHER:PTHR11206:SF21,Pfam:PF01554;Ontology_term=GO:0006855,GO:0015238,GO:0015297,GO…		K03327	Transporters	GO:0055085,GO:0016020,GO:0015297,GO:0015238,GO:0006855	transmembrane transport; membrane; antiporter activity; drug transmembrane transporter activity; drug transmembrane transport	-2.59407	0.20427	NA	-3.07412	0.132477	NA	1.38766	0.374455	NA	0.796885	0.615858	0.788073	1.02639	0.495639	NA
JD17	Glyma.01G007200	subset1	hexokinase 1; IPR001312 (Hexokinase); GO:0005524 (ATP binding), GO:0005975 (carbohydrate metabolic process);Dbxref=Gene3D:G3DSA:3.30.420.40,Gene3D:G3DSA:3.40.367.20,InterPro:IPR001312,InterPro:IPR022672,InterPro:IPR022673,PANTHER:PTHR19443,PRINTS:PR00475,Pfam:PF00349,Pfam:PF03727,Prosite:PS51257,Superfamily:SSF53067;Ontology_term=GO:0005524,GO:0005975,GO:0016773;	G	K00844	Membrane trafficking	GO:0016773,GO:0005975,GO:0005524,GO:0046835,GO:0005536,GO:0004396,GO:0001678	phosphotransferase activity, alcohol group as acceptor; carbohydrate metabolic process; ATP binding; carbohydrate phosphorylation; glucose binding; hexokinase activity; cellular glucose homeostasis	1.74666	0.101895	0.247042	2.31222	0.0220875	0.0761474	1.7165	0.10748	0.262007	1.83601	0.0773827	0.210283	0.185046	0.864081	0.944199
JD17	Glyma.01G007300	subset1	hexokinase 1; IPR001312 (Hexokinase); GO:0005524 (ATP binding), GO:0005975 (carbohydrate metabolic process);Dbxref=Gene3D:G3DSA:3.30.420.40,Gene3D:G3DSA:3.40.367.20,InterPro:IPR001312,InterPro:IPR022672,InterPro:IPR022673,PANTHER:PTHR19443,PRINTS:PR00475,Pfam:PF00349,Pfam:PF03727,Superfamily:SSF53067;Ontology_term=GO:0005524,GO:0005975,GO:0016773;		K00844	Membrane trafficking	GO:0016773,GO:0005975,GO:0005524,GO:0046835,GO:0005536,GO:0004396,GO:0001678	phosphotransferase activity, alcohol group as acceptor; carbohydrate metabolic process; ATP binding; carbohydrate phosphorylation; glucose binding; hexokinase activity; cellular glucose homeostasis	0.261523	0.421181	0.624077	0.481553	0.119111	0.266961	0.395325	0.216979	0.418984	-0.272103	0.410879	0.625838	0.388181	0.191395	0.423964
JD17	Glyma.01G007400	subset1	ATP binding/protein serine/threonine kinase [Glycine max]; IPR001611 (Leucine-rich repeat), IPR003591 (Leucine-rich repeat, typical subtype), IPR011009 (Protein kinase-like domain), IPR013210 (Leucine-rich repeat-containing N-terminal, type 2), IPR025875 (Leucine rich repeat 4); GO:0004672 (protein kinase activity), GO:0004674 (protein serine/threonine kinase activity), GO:0005515 (protein bindin…	T			GO:0005515,GO:0006468,GO:0005524,GO:0004672	protein binding; protein phosphorylation; ATP binding; protein kinase activity	-0.0384651	0.88081	0.941811	0.301789	0.22963	0.420077	-0.574525	0.0279285	0.0987528	-0.511781	0.0471359	0.147458	0.147331	0.552901	0.767707
JD17	Glyma.01G007500	subset1	ATP binding/protein serine/threonine kinase [Glycine max]; IPR001611 (Leucine-rich repeat), IPR003591 (Leucine-rich repeat, typical subtype), IPR011009 (Protein kinase-like domain), IPR013210 (Leucine-rich repeat-containing N-terminal, type 2), IPR025875 (Leucine rich repeat 4); GO:0004672 (protein kinase activity), GO:0004674 (protein serine/threonine kinase activity), GO:0005515 (protein bindin…	T			GO:0005515,GO:0006468,GO:0005524,GO:0004672	protein binding; protein phosphorylation; ATP binding; protein kinase activity	0.505874	0.452996	0.651473	0.336821	0.609864	0.771657	-0.180071	0.800564	0.898881	-0.498633	0.485308	0.688559	-0.927398	0.170058	0.394961
JD17	Glyma.01G007700	subset1	mitochondrial import inner membrane translocase subunit TIM17-2-like [Glycine max]; IPR003397 (Mitochondrial inner membrane translocase subunit Tim17/Tim22/Tim23/peroxisomal protein PMP24); GO:0005744 (mitochondrial inner membrane presequence translocase complex), GO:0006886 (intracellular protein transport), GO:0015450 (P-P-bond-hydrolysis-driven protein transmembrane transporter activity);Dbxre…	U	K17795	Transporters	GO:0015450,GO:0006886,GO:0005744	P-P-bond-hydrolysis-driven protein transmembrane transporter activity; intracellular protein transport; TIM23 mitochondrial import inner membrane translocase complex	-0.0838863	0.735577	0.860921	-0.0455248	0.851124	0.921484	-0.13356	0.590778	0.767012	-0.16296	0.506488	0.705777	0.307101	0.190049	0.422458
JD17	Glyma.01G007800	subset1	DNA (cytosine-5-)-methyltransferase family protein; IPR001025 (Bromo adjacent homology (BAH) domain), IPR001525 (C-5 cytosine methyltransferase), IPR016197 (Chromo domain-like); GO:0003677 (DNA binding), GO:0003682 (chromatin binding), GO:0006306 (DNA methylation), GO:0008168 (methyltransferase activity);Dbxref=Coils:Coil,Gene3D:G3DSA:2.40.50.40,Gene3D:G3DSA:3.40.50.150,Gene3D:G3DSA:3.90.120.10,I…		K00558	Prokaryotic defense system	GO:0003682	chromatin binding	2.39503	2.67191e-07	5.3225e-06	2.51934	4.03047e-08	8.85355e-07	1.58907	0.000895232	0.00634981	2.00389	1.73034e-05	0.000221548	2.07649	5.09748e-06	0.0001121
JD17	Glyma.01G008100	subset3	Senescence/dehydration-associated protein-related; IPR009686 (Senescence/spartin-associated);Dbxref=InterPro:IPR009686,PANTHER:PTHR21068,PANTHER:PTHR21068:SF5,Pfam:PF06911;						-1.0506	0.377829	0.585716	0.53177	0.60101	0.765	-1.13585	0.342565	0.558157	-0.137859	0.896633	0.950884	-0.242291	0.810598	0.918684
JD17	Glyma.01G008200	subset2	ATP-binding ABC transporter; IPR011527 (ABC transporter type 1, transmembrane domain), IPR027417 (P-loop containing nucleoside triphosphate hydrolase); GO:0000166 (nucleotide binding), GO:0005524 (ATP binding), GO:0006810 (transport), GO:0016021 (integral component of membrane), GO:0016887 (ATPase activity), GO:0017111 (nucleoside-triphosphatase activity), GO:0055085 (transmembrane transport);Dbx…		K05658	CD molecules	GO:0016887,GO:0005524,GO:0055085,GO:0042626,GO:0016021,GO:0006810	ATPase activity; ATP binding; transmembrane transport; ATPase activity, coupled to transmembrane movement of substances; integral component of membrane; transport	-2.5206	0.130547	0.294457	3.45458	0.000176045	0.00144628	0.442662	0.670283	0.820198	2.51613	0.00714577	0.0350944	2.75342	0.00273695	0.0202473
JD17	Glyma.01G008600	subset2	chromatin protein family; IPR017862 (SKI-interacting protein, SKIP); GO:0005681 (spliceosomal complex);Dbxref=Coils:Coil,InterPro:IPR004015,InterPro:IPR017862,PANTHER:PTHR12096,Pfam:PF02731;Ontology_term=GO:0000398,GO:0005681;		K06063	Spliceosome	GO:0005681,GO:0000398	spliceosomal complex; mRNA splicing, via spliceosome	0.76925	1.88211e-05	0.000221696	0.780567	1.14597e-05	0.000133666	0.777722	1.47812e-05	0.000189686	0.71997	5.57749e-05	0.000614743	-0.605851	0.00074653	0.00723908
JD17	Glyma.01G008900	subset1	golgin candidate 1;Dbxref=Coils:Coil,PANTHER:PTHR13815,PANTHER:PTHR13815:SF5;	UR					-0.472812	0.92007	NA	-0.764655	0.870687	NA	-1.91736	0.68463	NA	-2.21137	0.639461	NA	-3.26374	0.489342	NA
JD17	Glyma.01G009200	subset1	Polyketide cyclase/dehydrase and lipid transport superfamily protein; IPR019587 (Polyketide cyclase/dehydrase), IPR023393 (START-like domain);Dbxref=Gene3D:G3DSA:3.30.530.20,InterPro:IPR019587,InterPro:IPR023393,Pfam:PF10604,Superfamily:SSF55961;						0.76233	0.0203586	0.0755952	1.08757	0.000764301	0.00501679	1.29906	6.19879e-05	0.00065256	1.41237	1.17733e-05	0.000160618	1.91769	1.61261e-09	9.38246e-08
JD17	Glyma.01G009300	subset1	Oligosaccharyl transferase STT3 subunit homolog, putative n=2 Tax=Onchocercidae RepID=A8NPF6_BRUMA; IPR003674 (Oligosaccharyl transferase, STT3 subunit); GO:0004576 (oligosaccharyl transferase activity), GO:0006486 (protein glycosylation), GO:0016020 (membrane);Dbxref=InterPro:IPR003674,PANTHER:PTHR13872,PANTHER:PTHR13872:SF1,Pfam:PF02516;Ontology_term=GO:0004576,GO:0006486,GO:0016020;		K07151	Glycosyltransferases	GO:0016020,GO:0006486,GO:0004576	membrane; protein glycosylation; oligosaccharyl transferase activity	0.052141	0.826628	0.91193	0.152555	0.517851	0.701845	-0.236504	0.322821	0.538151	-0.0852106	0.7195	0.856183	0.425957	0.0680289	0.217553
JD17	Glyma.01G009500	subset7	isoflavone reductase homolog [Glycine max]; IPR008030 (NmrA-like), IPR016040 (NAD(P)-binding domain);Dbxref=Gene3D:G3DSA:3.40.50.720,Gene3D:G3DSA:3.90.25.10,InterPro:IPR008030,InterPro:IPR016040,PANTHER:PTHR10366,PANTHER:PTHR10366:SF135,Pfam:PF05368,Superfamily:SSF51735;						1.81872	0.0941221	0.233458	2.15265	0.0371544	0.112643	1.9362	0.0711988	0.196345	2.67669	0.00842408	0.0401687	1.76657	0.0803329	0.242397
JD17	Glyma.01G009600	subset1	myb family transcription factor APL-like isoform X1 [Glycine max]; IPR009057 (Homeodomain-like), IPR025756 (MYB-CC type transcription factor, LHEQLE-containing domain); GO:0003677 (DNA binding), GO:0003682 (chromatin binding);Dbxref=Coils:Coil,Gene3D:G3DSA:1.10.10.60,InterPro:IPR001005,InterPro:IPR006447,InterPro:IPR009057,InterPro:IPR017930,InterPro:IPR025756,JCVI_TIGRFAMS:TIGR01557,PANTHER:PTHR…						0.945784	6.39502e-05	0.000639759	0.940438	6.79844e-05	0.000633572	0.868881	0.000240468	0.00208768	0.942612	6.60547e-05	0.000712179	-0.578559	0.0145269	0.0727656
JD17	Glyma.01G009700	subset1	transmembrane protein, putative; IPR016196 (Major facilitator superfamily domain, general substrate transporter);Dbxref=InterPro:IPR016196,Superfamily:SSF103473;						0.568971	0.0152772	0.0604212	0.722452	0.00176733	0.00998031	0.625849	0.00744411	0.0355403	0.69739	0.00263516	0.0157002	1.12107	7.9985e-07	2.24318e-05
JD17	Glyma.01G009800	subset1	Ribosomal protein L35; IPR021137 (Ribosomal protein L35); GO:0003735 (structural constituent of ribosome), GO:0005622 (intracellular), GO:0005840 (ribosome), GO:0006412 (translation);Dbxref=InterPro:IPR021137,Pfam:PF01632,Superfamily:SSF143034;Ontology_term=GO:0003735,GO:0005622,GO:0005840,GO:0006412;				GO:0006412,GO:0005840,GO:0005622,GO:0003735	translation; ribosome; intracellular; structural constituent of ribosome	0.120903	0.667327	0.816912	-0.28445	0.30962	0.50991	-0.0735685	0.795659	0.895426	-0.249475	0.376224	0.593239	-0.297756	0.266256	0.516375
JD17	Glyma.01G009900	subset2	membrane protein, putative; IPR007300 (CidB/LrgB family);Dbxref=InterPro:IPR007300,PANTHER:PTHR30249,Pfam:PF04172;						-0.524814	0.0213095	0.0783786	-0.599831	0.00664276	0.0292741	-0.631564	0.00583245	0.0294394	-0.404044	0.0665393	0.188701	0.183293	0.371883	0.62393
JD17	Glyma.01G010000	subset2	4-coumarate:CoA ligase 2; IPR000873 (AMP-dependent synthetase/ligase), IPR025110 (AMP-binding enzyme C-terminal domain); GO:0003824 (catalytic activity), GO:0008152 (metabolic process);Dbxref=Gene3D:G3DSA:2.30.38.10,Gene3D:G3DSA:3.30.300.30,Gene3D:G3DSA:3.40.50.980,InterPro:IPR000873,InterPro:IPR020845,InterPro:IPR025110,PANTHER:PTHR24096,PANTHER:PTHR24096:SF16,Pfam:PF00501,Pfam:PF13193,Prosite:P…		K01904	Phenylpropanoid biosynthesis	GO:0008152,GO:0003824	metabolic process; catalytic activity	0.317787	0.280458	0.488093	0.39327	0.167843	0.3403	0.191862	0.516859	0.711533	-0.0825858	0.780045	0.890369	0.169535	0.54093	0.7592
JD17	Glyma.01G010200	subset1	phosphoribulokinase; IPR006082 (Phosphoribulokinase), IPR027417 (P-loop containing nucleoside triphosphate hydrolase); GO:0005524 (ATP binding), GO:0005975 (carbohydrate metabolic process), GO:0008152 (metabolic process), GO:0008974 (phosphoribulokinase activity), GO:0016301 (kinase activity);Dbxref=Gene3D:G3DSA:3.40.50.300,InterPro:IPR006082,InterPro:IPR006083,InterPro:IPR027417,PANTHER:PTHR1028…	TZ	K00855	Carbon fixation in photosynthetic organisms	GO:0016301,GO:0008152,GO:0005524	kinase activity; metabolic process; ATP binding	0.547884	0.627643	0.789394	1.45117	0.173122	0.34737	-0.0469608	0.968123	0.984612	-1.99383	0.167561	0.355932	0.476628	0.655022	0.832403
JD17	Glyma.01G010300	subset1	Secretory carrier membrane protein (SCAMP) family protein; IPR007273 (SCAMP); GO:0015031 (protein transport), GO:0016021 (integral component of membrane);Dbxref=Coils:Coil,InterPro:IPR007273,PANTHER:PTHR10687,Pfam:PF04144;Ontology_term=GO:0015031,GO:0016021;	U			GO:0016021,GO:0015031	integral component of membrane; protein transport	-0.224007	0.444359	0.643566	0.215621	0.429937	0.628577	-0.294235	0.316059	0.530996	0.121314	0.6617	0.818416	0.373436	0.152153	0.368638
JD17	Glyma.01G010400	subset3	DEAD-box ATP-dependent RNA helicase; IPR001650 (Helicase, C-terminal), IPR014001 (Helicase, superfamily 1/2, ATP-binding domain), IPR014014 (RNA helicase, DEAD-box type, Q motif), IPR027417 (P-loop containing nucleoside triphosphate hydrolase); GO:0003676 (nucleic acid binding), GO:0004386 (helicase activity), GO:0005524 (ATP binding), GO:0008026 (ATP-dependent helicase activity);Dbxref=Gene3D:G3…		K14811	Ribosome biogenesis	GO:0005524,GO:0003676	ATP binding; nucleic acid binding	0.887787	3.60593e-05	0.000388116	0.992913	3.26061e-06	4.39874e-05	0.579424	0.00724793	0.0348571	0.32384	0.133298	0.306838	-0.27791	0.194466	0.42822
JD17	Glyma.01G010500	subset1	disease resistance protein; IPR000767 (Disease resistance protein), IPR025875 (Leucine rich repeat 4), IPR027417 (P-loop containing nucleoside triphosphate hydrolase); GO:0006952 (defense response), GO:0043531 (ADP binding);Dbxref=Gene3D:G3DSA:3.40.50.300,Gene3D:G3DSA:3.80.10.10,InterPro:IPR000767,InterPro:IPR002182,InterPro:IPR025875,InterPro:IPR027417,PANTHER:PTHR23155,PANTHER:PTHR23155:SF152,P…	T	K13457	Plant-pathogen interaction	GO:0043531	ADP binding	0.304506	0.369615	0.578696	0.967222	0.00302505	0.0155857	-0.359302	0.306996	0.52219	-0.826075	0.0204257	0.079076	-1.66938	1.94875e-06	4.85436e-05
JD17	Glyma.01G010600	subset2	unknown protein; FUNCTIONS IN: molecular_function unknown; INVOLVED IN: biological_process unknown; LOCATED IN: chloroplast thylakoid membrane, chloroplast, chloroplast envelope; EXPRESSED IN: 22 plant structures; EXPRESSED DURING: 13 growth stages; Has 39 Blast hits to 39 proteins in 18 species: Archae - 0; Bacteria - 0; Metazoa - 0; Fungi - 0; Plants - 39; Viruses - 0; Other Eukaryotes - 0 (sou…						-0.0810822	0.711495	0.845381	-0.154524	0.47129	0.664493	-0.607902	0.00730072	0.0350438	0.235771	0.266563	0.480414	0.150871	0.463622	0.700019
JD17	Glyma.01G010700	subset1	disease resistance protein; IPR000767 (Disease resistance protein), IPR027417 (P-loop containing nucleoside triphosphate hydrolase); GO:0006952 (defense response), GO:0043531 (ADP binding);Dbxref=Coils:Coil,Gene3D:G3DSA:3.40.50.300,Gene3D:G3DSA:3.80.10.10,InterPro:IPR000767,InterPro:IPR002182,InterPro:IPR027417,PANTHER:PTHR23155,PANTHER:PTHR23155:SF152,PRINTS:PR00364,Pfam:PF00931,Superfamily:SSF5…	T	K13457	Plant-pathogen interaction	GO:0043531	ADP binding	-0.213872	0.913691	NA	-0.207824	0.914412	NA	0.00706726	0.997108	NA	-3.94044	0.0908703	0.235725	-3.55809	0.125902	NA
JD17	Glyma.01G010900	subset2	ATP-dependent RNA helicase Dbp73D isoform 1 n=1 Tax=Theobroma cacao RepID=UPI00042B91D8;						0.224521	0.43351	0.634628	0.130549	0.639729	0.791687	0.263715	0.354324	0.569939	0.0583892	0.836532	0.920775	-0.577527	0.035967	0.139098
JD17	Glyma.01G011000	subset7	transmembrane protein, putative;						0.459622	0.712207	0.845986	0.113111	0.927132	0.962993	0.860356	0.479839	0.681733	-1.89689	0.214262	0.417862	0.146487	0.901985	0.960791
JD17	Glyma.01G011100	subset1	26S proteasome non-ATPase regulatory subunit-like protein; IPR000717 (Proteasome component (PCI) domain); GO:0005515 (protein binding);Dbxref=InterPro:IPR000717,PANTHER:PTHR10539,Pfam:PF01399,SMART:SM00088,Superfamily:SSF46785;Ontology_term=GO:0005515;	O	K03039	Proteasome	GO:0005515	protein binding	0.39611	0.0520588	0.15251	0.00515182	0.979808	0.9901	0.229901	0.260679	0.470749	0.451158	0.025904	0.0946792	0.535494	0.00740637	0.0435742
JD17	Glyma.01G011300	subset2	Pentatricopeptide repeat (PPR) superfamily protein; IPR002885 (Pentatricopeptide repeat);Dbxref=InterPro:IPR002885,JCVI_TIGRFAMS:TIGR00756,PANTHER:PTHR24015,PANTHER:PTHR24015:SF166,Pfam:PF01535,Pfam:PF13041,Pfam:PF14432,Prosite:PS51375;						-1.06608	0.533101	NA	-0.119986	0.936104	NA	-2.05935	0.29231	NA	-0.327645	0.830807	0.917826	-0.378291	0.793566	NA
JD17	Glyma.01G011400	subset1	vacuolar protein sorting-associated protein 25-like isoform X2 [Glycine max]; IPR008570 (ESCRT-II complex, vps25 subunit), IPR011991 (Winged helix-turn-helix DNA-binding domain);Dbxref=Gene3D:G3DSA:1.10.10.10,Gene3D:G3DSA:1.10.10.570,InterPro:IPR008570,InterPro:IPR011991,InterPro:IPR014041,PANTHER:PTHR13149,PANTHER:PTHR13149:SF0,Pfam:PF05871,Superfamily:SSF46785;	S	K12189	Exosome			-0.860687	0.0368009	0.118172	-0.954842	0.015478	0.0574727	-0.299271	0.437844	0.647006	-0.565626	0.141608	0.319104	0.128826	0.710312	0.865166
JD17	Glyma.01G011600	subset5	sn1-specific diacylglycerol lipase beta-like [Glycine max]; IPR002921 (Lipase, class 3); GO:0004806 (triglyceride lipase activity), GO:0006629 (lipid metabolic process);Dbxref=Gene3D:G3DSA:3.40.50.1820,InterPro:IPR002921,PANTHER:PTHR21493,PANTHER:PTHR21493:SF2,Pfam:PF01764,Superfamily:SSF53474;Ontology_term=GO:0004806,GO:0006629;				GO:0006629	lipid metabolic process	0.122655	0.975477	NA	-0.190267	0.961817	NA	0.0803683	0.983937	NA	-1.6185	0.685812	NA	-2.67086	0.504413	NA
JD17	Glyma.01G011700	subset2	Pentatricopeptide repeat (PPR) superfamily protein; IPR002885 (Pentatricopeptide repeat);Dbxref=InterPro:IPR002885,JCVI_TIGRFAMS:TIGR00756,PANTHER:PTHR24015,PANTHER:PTHR24015:SF166,Pfam:PF01535,Pfam:PF13041,Pfam:PF14432,Prosite:PS51375;						0.452737	0.434809	0.635564	0.516556	0.354415	0.555879	0.586012	0.305173	0.520047	-0.408487	0.502017	0.702535	0.0809841	0.881582	0.951658
JD17	Glyma.01G011900	subset5	ankyrin repeat-containing protein At3g12360-like [Glycine max]; IPR020683 (Ankyrin repeat-containing domain), IPR025314 (Domain of unknown function DUF4219), IPR026961 (PGG domain); GO:0005515 (protein binding);Dbxref=Gene3D:G3DSA:1.25.40.20,InterPro:IPR002110,InterPro:IPR020683,InterPro:IPR025314,InterPro:IPR026961,Pfam:PF12796,Pfam:PF13961,Pfam:PF13962,Prosite:PS50088,Prosite:PS50297,SMART:SM00…						-0.59647	0.0558789	0.16061	0.302104	0.309939	0.51027	-0.318628	0.29975	0.513963	-0.231016	0.445947	0.655851	-0.630909	0.0340012	0.133313
JD17	Glyma.01G012000	subset5	disease resistance protein (TIR-NBS-LRR class); IPR000767 (Disease resistance protein), IPR001611 (Leucine-rich repeat), IPR027417 (P-loop containing nucleoside triphosphate hydrolase); GO:0005515 (protein binding), GO:0006952 (defense response), GO:0043531 (ADP binding);Dbxref=Coils:Coil,Gene3D:G3DSA:3.40.50.300,Gene3D:G3DSA:3.80.10.10,InterPro:IPR000767,InterPro:IPR001611,InterPro:IPR002182,Int…	T			GO:0005515,GO:0043531	protein binding; ADP binding	-0.269242	0.937938	NA	2.99036	0.351523	NA	-0.318083	0.926709	NA	-0.612115	0.859492	NA	2.10877	0.510932	NA
JD17	Glyma.01G012200	subset7	sn1-specific diacylglycerol lipase beta-like [Glycine max]; IPR002921 (Lipase, class 3); GO:0004806 (triglyceride lipase activity), GO:0006629 (lipid metabolic process);Dbxref=Gene3D:G3DSA:3.40.50.1820,InterPro:IPR002921,PANTHER:PTHR21493,PANTHER:PTHR21493:SF2,Pfam:PF01764,Superfamily:SSF53474;Ontology_term=GO:0004806,GO:0006629;				GO:0006629	lipid metabolic process	-0.237915	0.768423	0.879285	2.14138	0.00178205	0.0100561	-0.607132	0.469848	0.673963	0.221059	0.768256	0.884343	-0.345484	0.634273	0.819908
JD17	Glyma.01G012300	subset5	Protein of unknown function (DUF59); IPR002744 (Domain of unknown function DUF59);Dbxref=InterPro:IPR002744,PANTHER:PTHR12377,PANTHER:PTHR12377:SF0,Pfam:PF01883,Superfamily:SSF117916;	S					-0.749462	0.0220572	0.080407	-0.635003	0.0403252	0.12001	-0.589443	0.0658299	0.185726	-0.482059	0.119226	0.284332	-0.203545	0.478363	0.711559
JD17	Glyma.01G012400	subset1	uncharacterized protein LOC100777314 isoform X4 [Glycine max]; IPR008479 (Protein of unknown function DUF760);Dbxref=InterPro:IPR008479,PANTHER:PTHR31808,PANTHER:PTHR31808:SF0,Pfam:PF05542;						-1.04653	0.00101919	0.00674953	-0.830878	0.00550335	0.0252693	-0.817534	0.0083344	0.0388762	-0.660685	0.0269719	0.0974827	-0.673906	0.0168045	0.0808793
JD17	Glyma.01G012500	subset1	Transcription elongation factor (TFIIS) family protein; IPR017923 (Transcription factor IIS, N-terminal); GO:0003677 (DNA binding), GO:0005634 (nucleus);Dbxref=Gene3D:G3DSA:1.20.930.10,InterPro:IPR017923,PANTHER:PTHR31574,PANTHER:PTHR31574:SF1,Pfam:PF08711,Prosite:PS51319,Superfamily:SSF47676;Ontology_term=GO:0003677,GO:0005634,GO:0006351;	S	K17498	Transcription machinery	GO:0006351,GO:0005634,GO:0003677	transcription, DNA-templated; nucleus; DNA binding	0.451243	0.0120626	0.0502476	0.713177	5.53717e-05	0.000528738	0.54356	0.00240383	0.0143486	0.568807	0.00138488	0.00923055	-0.198074	0.262709	0.513043
JD17	Glyma.01G012600	subset9	Unknown protein;						-0.268406	0.950292	NA	-0.748454	0.861994	NA	-0.317248	0.941262	NA	-0.611266	0.887098	NA	3.68951	0.365096	NA
JD17	Glyma.01G012700	subset9	ATP binding protein, putative n=1 Tax=Ricinus communis RepID=B9S764_RICCO; IPR001752 (Kinesin, motor domain), IPR027417 (P-loop containing nucleoside triphosphate hydrolase), IPR027640 (Kinesin-like protein); GO:0003777 (microtubule motor activity), GO:0005524 (ATP binding), GO:0005871 (kinesin complex), GO:0007018 (microtubule-based movement), GO:0008017 (microtubule binding);Dbxref=Gene3D:G3DSA…				GO:0008017,GO:0007018,GO:0005524,GO:0003777,GO:0005871	microtubule binding; microtubule-based movement; ATP binding; microtubule motor activity; kinesin complex	-0.114584	0.725164	0.854019	-0.314161	0.323504	0.524405	0.130725	0.680854	0.826361	-0.61013	0.0650679	0.185693	0.298686	0.308503	0.561364
JD17	Glyma.01G012800	subset5	sn1-specific diacylglycerol lipase beta-like [Glycine max]; IPR002921 (Lipase, class 3); GO:0004806 (triglyceride lipase activity), GO:0006629 (lipid metabolic process);Dbxref=Gene3D:G3DSA:3.40.50.1820,InterPro:IPR002921,PANTHER:PTHR21493,PANTHER:PTHR21493:SF2,Pfam:PF01764,Superfamily:SSF53474;Ontology_term=GO:0004806,GO:0006629;				GO:0006629	lipid metabolic process	0	1	NA	0	1	NA	3.43038	0.518301	NA	0	1	NA	1.20137	0.823811	NA
JD17	Glyma.01G013000	subset9	ankyrin repeat-containing protein At3g12360-like [Glycine max]; IPR026961 (PGG domain);Dbxref=InterPro:IPR026961,Pfam:PF13962;						2.30106	0.600963	NA	0.617012	0.89133	NA	-0.341257	0.939913	NA	0.725461	0.872201	NA	-1.68764	0.709312	NA
JD17	Glyma.01G013100	subset5	Disease resistance protein (TIR-NBS-LRR class) family; IPR000767 (Disease resistance protein), IPR001611 (Leucine-rich repeat), IPR003591 (Leucine-rich repeat, typical subtype), IPR027417 (P-loop containing nucleoside triphosphate hydrolase); GO:0005515 (protein binding), GO:0006952 (defense response), GO:0043531 (ADP binding);Dbxref=Coils:Coil,Gene3D:G3DSA:3.40.50.300,Gene3D:G3DSA:3.80.10.10,Int…	T			GO:0005515,GO:0043531	protein binding; ADP binding	-3.08591	0.163605	NA	-2.15567	0.324732	NA	0.524161	0.772085	NA	0.0278924	0.987834	0.994937	-0.72293	0.688144	NA
JD17	Glyma.01G013300	subset5	ankyrin repeat-containing protein At3g12360-like [Glycine max]; IPR020683 (Ankyrin repeat-containing domain), IPR026961 (PGG domain); GO:0005515 (protein binding);Dbxref=Gene3D:G3DSA:1.25.40.20,InterPro:IPR002110,InterPro:IPR020683,InterPro:IPR026961,Pfam:PF12796,Pfam:PF13962,Pfam:PF14244,Prosite:PS50088,Prosite:PS50297,SMART:SM00248,Superfamily:SSF48403;Ontology_term=GO:0005515;						-1.65711	0.608471	NA	-1.24992	0.687202	NA	-3.10795	0.33873	NA	-0.441025	0.884461	NA	-4.45434	0.170338	NA
JD17	Glyma.01G013700	subset9	Unknown protein;						0	1	NA	0	1	NA	0	1	NA	0	1	NA	5.52389	0.210358	NA
JD17	Glyma.01G013800	subset1	dnaJ homolog subfamily B member 14-like [Glycine max]; IPR001623 (DnaJ domain), IPR024593 (Domain of unknown function DUF3444);Dbxref=Coils:Coil,Gene3D:G3DSA:1.10.287.110,InterPro:IPR001623,InterPro:IPR024593,PANTHER:PTHR25040,PANTHER:PTHR25040:SF79,PRINTS:PR00625,Pfam:PF00226,Pfam:PF11926,Prosite:PS50076,SMART:SM00271,Superfamily:SSF46565;						1.78115	1.10063e-05	0.000139027	1.98499	4.59824e-07	7.79812e-06	1.73782	1.77965e-05	0.000221879	1.40812	0.000522907	0.00411499	-1.63559	0.000810969	0.00774361
JD17	Glyma.01G013900	subset1	xyloglucan endotransglucosylase/hydrolase 30; IPR008985 (Concanavalin A-like lectin/glucanases superfamily), IPR016455 (Xyloglucan endotransglucosylase/hydrolase); GO:0005618 (cell wall), GO:0005975 (carbohydrate metabolic process), GO:0006073 (cellular glucan metabolic process), GO:0016762 (xyloglucan:xyloglucosyl transferase activity), GO:0048046 (apoplast);Dbxref=Gene3D:G3DSA:2.60.120.200,Inte…				GO:0048046,GO:0016762,GO:0006073,GO:0005618,GO:0005975,GO:0004553	apoplast; xyloglucan:xyloglucosyl transferase activity; cellular glucan metabolic process; cell wall; carbohydrate metabolic process; hydrolase activity, hydrolyzing O-glycosyl compounds	-1.208	0.231949	0.432224	-0.0328574	0.969538	0.985459	-0.607627	0.515284	0.710305	-1.09951	0.249181	0.459651	0.162481	0.842596	0.934727
JD17	Glyma.01G014000	subset1	cellulose synthase-like D3; IPR005150 (Cellulose synthase), IPR013083 (Zinc finger, RING/FYVE/PHD-type); GO:0016020 (membrane), GO:0016760 (cellulose synthase (UDP-forming) activity), GO:0030244 (cellulose biosynthetic process);Dbxref=Gene3D:G3DSA:3.30.40.10,InterPro:IPR005150,InterPro:IPR013083,PANTHER:PTHR32287,PANTHER:PTHR32287:SF8,Pfam:PF03552,Pfam:PF14570,Superfamily:SSF53448,Superfamily:SSF…				GO:0030244,GO:0016760,GO:0016020	cellulose biosynthetic process; cellulose synthase (UDP-forming) activity; membrane	1.07028	0.545746	NA	2.06674	0.205555	0.390581	1.79513	0.286077	NA	-2.20802	0.296845	0.513631	1.34871	0.405637	NA
JD17	Glyma.01G014800	subset2	myb family transcription factor APL-like isoform X1 [Glycine max]; IPR009057 (Homeodomain-like); GO:0003677 (DNA binding), GO:0003682 (chromatin binding);Dbxref=Gene3D:G3DSA:1.10.10.60,InterPro:IPR001005,InterPro:IPR006447,InterPro:IPR009057,JCVI_TIGRFAMS:TIGR01557,PANTHER:PTHR31496,PANTHER:PTHR31496:SF0,Pfam:PF00249,Superfamily:SSF46689;Ontology_term=GO:0003677,GO:0003682;						-0.75487	0.266068	0.4717	-1.76833	0.0123361	0.0480725	-1.6863	0.0209583	0.0793324	-2.90484	0.000405766	0.00332695	-0.370742	0.557357	0.770727
JD17	Glyma.01G014900	subset1	shikimate kinase like 2; IPR000623 (Shikimate kinase/Threonine synthase-like 1), IPR008978 (HSP20-like chaperone);Dbxref=Gene3D:G3DSA:2.60.40.790,Gene3D:G3DSA:3.40.50.300,InterPro:IPR000623,InterPro:IPR007052,InterPro:IPR008978,PANTHER:PTHR21087,Pfam:PF01202,Prosite:PS51203,Superfamily:SSF49764;						0.0369806	0.916062	0.958455	0.0105933	0.975066	0.988078	0.315799	0.355653	0.571315	0.120734	0.722265	0.857564	-0.664744	0.0464068	0.166185
JD17	Glyma.01G015000	subset1	inactive poly [ADP-ribose] polymerase RCD1; IPR012317 (Poly(ADP-ribose) polymerase, catalytic domain), IPR022003 (RST domain of plant C-terminal); GO:0003950 (NAD+ ADP-ribosyltransferase activity);Dbxref=Gene3D:G3DSA:3.90.228.10,InterPro:IPR012317,InterPro:IPR022003,PANTHER:PTHR32263,PANTHER:PTHR32263:SF0,Pfam:PF12174,Prosite:PS51059,Superfamily:SSF56399;Ontology_term=GO:0003950;						-0.0771725	0.633564	0.793266	-0.055753	0.729038	0.850228	0.0296767	0.85425	0.9274	-0.0809576	0.615622	0.788002	-0.332881	0.0376227	0.143303
JD17	Glyma.01G015100	subset2	Plastid-lipid associated protein PAP / fibrillin family protein; IPR006843 (Plastid lipid-associated protein/fibrillin conserved domain); GO:0005198 (structural molecule activity), GO:0009507 (chloroplast);Dbxref=InterPro:IPR006843,PANTHER:PTHR31906,PANTHER:PTHR31906:SF0,Pfam:PF04755;Ontology_term=GO:0005198,GO:0009507;						0.127608	0.679871	0.825311	0.193462	0.515531	0.699917	0.177446	0.563022	0.747263	0.0868554	0.773933	0.887218	0.229359	0.420246	0.66654
JD17	Glyma.01G015200	subset1	inactive poly [ADP-ribose] polymerase RCD1;Dbxref=PANTHER:PTHR32263,PANTHER:PTHR32263:SF0;						0.696689	0.135651	0.302065	0.0607378	0.897788	0.947512	0.273865	0.569982	0.752673	0.715486	0.11611	0.279274	-0.326301	0.473069	0.707307
JD17	Glyma.01G015400	subset1	transmembrane protein, putative;						0.342149	0.573569	0.749191	0.32111	0.584953	0.753045	-0.0990041	0.875149	0.939515	0.39602	0.502472	0.702834	-0.566341	0.334444	0.588148
JD17	Glyma.01G015500	subset1	RNA-binding (RRM/RBD/RNP motifs) family protein; IPR012677 (Nucleotide-binding, alpha-beta plait); GO:0000166 (nucleotide binding), GO:0003676 (nucleic acid binding);Dbxref=Gene3D:G3DSA:3.30.70.330,InterPro:IPR000504,InterPro:IPR012677,PANTHER:PTHR24622,PANTHER:PTHR24622:SF151,Pfam:PF00076,Prosite:PS50102,SMART:SM00360,Superfamily:SSF54928;Ontology_term=GO:0000166,GO:0003676;				GO:0003676	nucleic acid binding	-0.998351	2.89838e-05	0.000320956	-0.969628	3.85685e-05	0.000385778	-1.10054	4.188e-06	6.30393e-05	-0.681321	0.00372546	0.0208997	-0.458628	0.0468268	0.167162
JD17	Glyma.01G015600	subset1	syntaxin, putative; IPR010989 (t-SNARE); GO:0005484 (SNAP receptor activity), GO:0005515 (protein binding), GO:0006886 (intracellular protein transport), GO:0016020 (membrane), GO:0016192 (vesicle-mediated transport);Dbxref=Gene3D:G3DSA:1.20.58.70,InterPro:IPR000727,InterPro:IPR006011,InterPro:IPR006012,InterPro:IPR010989,PANTHER:PTHR19957,PANTHER:PTHR19957:SF38,Pfam:PF05739,Pfam:PF14523,Prosite:…	U	K08488	Exosome	GO:0005515	protein binding	-0.559998	0.0198234	0.074126	-0.681488	0.00356488	0.0177869	-0.330939	0.159349	0.342362	-0.840618	0.000441376	0.00357753	-0.49387	0.0253187	0.108416
JD17	Glyma.01G015900	subset2	heat shock transcription factor A2; IPR011991 (Winged helix-turn-helix DNA-binding domain), IPR027725 (Heat shock transcription factor family); GO:0003700 (sequence-specific DNA binding transcription factor activity), GO:0005634 (nucleus), GO:0009408 (response to heat), GO:0043565 (sequence-specific DNA binding);Dbxref=Coils:Coil,Gene3D:G3DSA:1.10.10.10,InterPro:IPR000232,InterPro:IPR011991,Inter…	K	K09419	Transcription factors	GO:0043565,GO:0006355,GO:0005634,GO:0003700	sequence-specific DNA binding; regulation of transcription, DNA-templated; nucleus; DNA-binding transcription factor activity	-0.278838	0.142634	0.312513	-0.308534	0.0964799	0.229335	-0.132904	0.479694	0.681687	0.119554	0.514415	0.712243	-0.0343298	0.847322	0.936672
JD17	Glyma.01G016000	subset8	Unknown protein;						0.706787	0.282777	0.490555	0.328475	0.615621	0.775688	0.238064	0.724968	0.851989	0.191705	0.773263	0.886991	-0.00413006	0.994822	0.997787
JD17	Glyma.01G016100	subset2	Pentatricopeptide repeat (PPR-like) superfamily protein; IPR002885 (Pentatricopeptide repeat), IPR011990 (Tetratricopeptide-like helical); GO:0005515 (protein binding);Dbxref=Gene3D:G3DSA:1.25.40.10,InterPro:IPR002885,InterPro:IPR011990,JCVI_TIGRFAMS:TIGR00756,PANTHER:PTHR24015,PANTHER:PTHR24015:SF0,Pfam:PF01535,Pfam:PF12854,Pfam:PF13041,Prosite:PS51375,Superfamily:SSF81901;Ontology_term=GO:00055…		K17964	Mitochondrial biogenesis			-0.182937	0.489283	0.682727	0.00598272	0.981089	0.990807	-0.379688	0.156561	0.338217	-0.283099	0.275597	0.490474	-0.338015	0.168221	0.392567
JD17	Glyma.01G016200	subset9	E3 ubiquitin-protein ligase RNF14 n=2 Tax=Triticeae RepID=R7W4K2_AEGTA; IPR002867 (Zinc finger, C6HC-type); GO:0008270 (zinc ion binding);Dbxref=InterPro:IPR002867,PANTHER:PTHR11685,PANTHER:PTHR11685:SF18,Pfam:PF01485,SMART:SM00647,Superfamily:SSF57850;Ontology_term=GO:0008270;				GO:0016567,GO:0004842	protein ubiquitination; ubiquitin-protein transferase activity	0.751764	0.0607988	0.170452	0.297599	0.457337	0.653182	0.59422	0.14078	0.314721	0.74562	0.0586861	0.172242	0.318745	0.407582	0.655492
JD17	Glyma.01G016600	subset2	MYB transcription factor MYB48 [Glycine max]; IPR009057 (Homeodomain-like); GO:0003677 (DNA binding), GO:0003682 (chromatin binding);Dbxref=Gene3D:G3DSA:1.10.10.60,InterPro:IPR001005,InterPro:IPR009057,InterPro:IPR017930,PANTHER:PTHR10641,PANTHER:PTHR10641:SF30,Pfam:PF00249,Prosite:PS51294,SMART:SM00717,Superfamily:SSF46689;Ontology_term=GO:0003677,GO:0003682;	K	K09422	Transcription factors			-0.241342	0.639108	0.796969	0.840264	0.0865737	0.212234	-0.115619	0.820828	0.910571	0.348582	0.483469	0.687336	-0.748687	0.132552	0.337248
JD17	Glyma.01G016800	subset1	SNARE associated Golgi protein family; IPR015414 (SNARE associated Golgi protein);Dbxref=InterPro:IPR015414,PANTHER:PTHR12677,Pfam:PF09335;	S					-1.56051	4.77893e-13	3.16398e-11	-1.9605	7.29782e-20	1.15011e-17	-1.84893	2.93424e-17	3.68033e-15	-1.68738	2.74444e-15	2.39874e-13	-0.953387	2.52482e-06	6.10655e-05
JD17	Glyma.01G016900	subset1	RNA-binding (RRM/RBD/RNP motifs) family protein; IPR012677 (Nucleotide-binding, alpha-beta plait); GO:0000166 (nucleotide binding), GO:0003676 (nucleic acid binding);Dbxref=Gene3D:G3DSA:3.30.70.330,InterPro:IPR000504,InterPro:IPR012677,PANTHER:PTHR24011,PANTHER:PTHR24011:SF139,Pfam:PF00076,Pfam:PF14259,Prosite:PS50102,SMART:SM00360,Superfamily:SSF54928;Ontology_term=GO:0000166,GO:0003676;	A	K14837	Ribosome biogenesis	GO:0003676	nucleic acid binding	-0.975834	0.000132133	0.00119278	-0.135042	0.560797	0.734954	-0.451116	0.0632846	0.1804	-0.545354	0.0228646	0.0860762	0.22107	0.320172	0.57426
JD17	Glyma.01G017000	subset1	Tetratricopeptide repeat (TPR)-like superfamily protein; IPR011990 (Tetratricopeptide-like helical); GO:0005515 (protein binding);Dbxref=Gene3D:G3DSA:1.25.40.10,InterPro:IPR011990,InterPro:IPR013026,PANTHER:PTHR26312,PANTHER:PTHR26312:SF54,Prosite:PS50293,Superfamily:SSF48452;Ontology_term=GO:0005515;						0.71019	0.00486892	0.0245165	1.40677	1.10055e-08	2.77829e-07	0.604633	0.0167047	0.0667866	0.898266	0.000309144	0.0026394	0.033905	0.891235	0.955879
JD17	Glyma.01G017100	subset1	cinnamoyl coa reductase; IPR016040 (NAD(P)-binding domain); GO:0003854 (3-beta-hydroxy-delta5-steroid dehydrogenase activity), GO:0006694 (steroid biosynthetic process), GO:0055114 (oxidation-reduction process);Dbxref=Gene3D:G3DSA:3.40.50.720,InterPro:IPR002225,InterPro:IPR016040,PANTHER:PTHR10366,PANTHER:PTHR10366:SF9,Pfam:PF01073,Superfamily:SSF51735;Ontology_term=GO:0003854,GO:0006694,GO:00166…	V			GO:0055114,GO:0016616,GO:0006694,GO:0003854	oxidation-reduction process; oxidoreductase activity, acting on the CH-OH group of donors, NAD or NADP as acceptor; steroid biosynthetic process; 3-beta-hydroxy-delta5-steroid dehydrogenase activity	-0.149826	0.636206	0.795018	-0.622347	0.0493854	0.139865	0.300033	0.334782	0.550472	-0.215334	0.492211	0.693862	0.724182	0.0161662	0.0788412
JD17	Glyma.01G017300	subset1	RING-H2 finger protein 2B; IPR013083 (Zinc finger, RING/FYVE/PHD-type); GO:0005515 (protein binding), GO:0008270 (zinc ion binding);Dbxref=Gene3D:G3DSA:3.30.40.10,InterPro:IPR001841,InterPro:IPR013083,PANTHER:PTHR14155,Pfam:PF13639,Prosite:PS50089,SMART:SM00184,Superfamily:SSF57850;Ontology_term=GO:0005515,GO:0008270;				GO:0008270,GO:0005515	zinc ion binding; protein binding	0	1	NA	2.07949	0.596315	NA	2.64504	0.499722	NA	3.29008	0.387111	NA	2.75981	0.46307	NA
JD17	Glyma.01G017400	subset3	RNA-binding protein 42-like [Glycine max]; IPR012677 (Nucleotide-binding, alpha-beta plait); GO:0000166 (nucleotide binding), GO:0003676 (nucleic acid binding);Dbxref=Gene3D:G3DSA:3.30.70.330,InterPro:IPR000504,InterPro:IPR012677,PANTHER:PTHR15597,PANTHER:PTHR15597:SF13,Pfam:PF00076,Pfam:PF14259,Prosite:PS50102,SMART:SM00360,Superfamily:SSF54928;Ontology_term=GO:0000166,GO:0003676;	A			GO:0003676	nucleic acid binding	0.18906	0.579907	0.75493	0.357526	0.278673	0.476992	-0.370066	0.296645	0.51078	0.422691	0.201926	0.402272	-0.570412	0.0840106	0.249751
JD17	Glyma.01G017700	subset1	PLATZ transcription factor family protein; IPR006734 (Protein of unknown function DUF597);Dbxref=InterPro:IPR006734,PANTHER:PTHR31065,PANTHER:PTHR31065:SF0,Pfam:PF04640;						0.177536	0.572827	0.74881	0.704069	0.0244469	0.0821153	-0.210354	0.505408	0.702198	0.241344	0.442041	0.652958	-0.515707	0.0998048	0.279902
JD17	Glyma.01G017800	subset1	uncharacterized protein LOC100800009 [Glycine max];						0	1	NA	0	1	NA	2.51991	0.640218	NA	3.29511	0.534164	NA	0	1	NA
JD17	Glyma.01G017900	subset1	AIG2-like (avirulence induced gene) family protein; IPR013024 (Butirosin biosynthesis, BtrG-like);Dbxref=Gene3D:G3DSA:3.10.490.10,InterPro:IPR009288,InterPro:IPR013024,PANTHER:PTHR12510,Pfam:PF06094,Superfamily:SSF110857;	S					1.786	2.05687e-13	1.47952e-11	1.93056	4.89504e-16	4.63959e-14	1.75113	5.75111e-13	3.62494e-11	1.99972	5.07329e-17	5.6849e-15	-0.796195	0.00230762	0.0176953
JD17	Glyma.01G018000	subset7	hypothetical protein;						0.514541	0.210494	0.405208	-0.0754686	0.855421	0.923558	0.602438	0.138942	0.312347	0.134341	0.744462	0.870786	-0.385468	0.333531	0.587058
JD17	Glyma.01G018200	subset9	hypothetical protein;						1.19671	0.511836	NA	0.09679	0.959817	NA	1.08668	0.553126	NA	0.0815653	0.966644	NA	0.196827	0.911904	NA
JD17	Glyma.01G018300	subset3	ubiquitin carboxyl-terminal hydrolase-like protein; IPR028889 (Ubiquitin carboxyl-terminal hydrolase-like domain); GO:0006511 (ubiquitin-dependent protein catabolic process);Dbxref=InterPro:IPR001394,InterPro:IPR018200,InterPro:IPR028889,PANTHER:PTHR24006,PANTHER:PTHR24006:SF85,Pfam:PF00443,Prosite:PS00972,Prosite:PS00973,Prosite:PS50235,Superfamily:SSF54001;Ontology_term=GO:0006511;	O	K11855	Ubiquitin system			0.891609	0.0567112	0.16218	0.768725	0.0946157	0.226214	0.219289	0.652595	0.809299	0.490199	0.296591	0.513396	1.19031	0.00707566	0.0420797
JD17	Glyma.01G018400	subset1	transcription factor MYC2-like [Glycine max]; IPR011598 (Myc-type, basic helix-loop-helix (bHLH) domain), IPR025610 (Transcription factor MYC/MYB N-terminal); GO:0046983 (protein dimerization activity);Dbxref=Coils:Coil,Gene3D:G3DSA:4.10.280.10,InterPro:IPR011598,InterPro:IPR025610,PANTHER:PTHR11514,PANTHER:PTHR11514:SF8,Pfam:PF00010,Pfam:PF14215,Prosite:PS50888,SMART:SM00353,Superfamily:SSF47459…				GO:0046983	protein dimerization activity	0.285962	0.185863	0.373371	0.75694	0.000418942	0.00303801	0.314034	0.145953	0.322677	0.500773	0.0199248	0.077676	-0.843992	9.04662e-05	0.00129549
JD17	Glyma.01G018800	subset2	abscisic acid receptor; IPR019587 (Polyketide cyclase/dehydrase), IPR023393 (START-like domain);Dbxref=Gene3D:G3DSA:3.30.530.20,InterPro:IPR019587,InterPro:IPR023393,PANTHER:PTHR31213,PANTHER:PTHR31213:SF1,Pfam:PF10604,Superfamily:SSF55961;		K14496	Plant hormone signal transduction			-2.11201	0.0143208	0.057375	-2.97959	0.000902574	0.00573858	-3.98068	0.000377891	0.00305284	-1.85915	0.0237502	0.0885601	-1.19498	0.117238	0.311305
JD17	Glyma.01G018900	subset6	uncharacterized protein LOC102669690 [Glycine max];						1.30359	0.808496	NA	-0.747937	0.889775	NA	-0.316733	0.9532	NA	-0.610765	0.90989	NA	-1.66311	0.757956	NA
JD17	Glyma.01G019000	subset1	mitochondrial substrate carrier family protein B-like [Glycine max]; IPR018108 (Mitochondrial substrate/solute carrier), IPR023395 (Mitochondrial carrier domain);Dbxref=Gene3D:G3DSA:1.50.40.10,InterPro:IPR018108,InterPro:IPR023395,PANTHER:PTHR24089,PANTHER:PTHR24089:SF11,Pfam:PF00153,Prosite:PS50920,Superfamily:SSF103506;	C	K15109	Transporters			0.380498	0.04109	0.128121	-0.402432	0.0333862	0.104218	0.0805815	0.669201	0.81959	0.462073	0.0116547	0.0515602	-0.0130219	0.942307	0.976537
JD17	Glyma.01G019200	subset1	phosphoenolpyruvate carboxykinase 1; IPR001272 (Phosphoenolpyruvate carboxykinase, ATP-utilising); GO:0004611 (phosphoenolpyruvate carboxykinase activity), GO:0004612 (phosphoenolpyruvate carboxykinase (ATP) activity), GO:0005524 (ATP binding), GO:0006094 (gluconeogenesis), GO:0017076 (purine nucleotide binding);Dbxref=Coils:Coil,Gene3D:G3DSA:3.40.449.10,Gene3D:G3DSA:3.90.228.20,HAMAP:MF_00453,In…		K01610	Carbon fixation in photosynthetic organisms	GO:0006094,GO:0005524,GO:0004612	gluconeogenesis; ATP binding; phosphoenolpyruvate carboxykinase (ATP) activity	-0.180536	0.404633	0.609551	0.754812	0.000163731	0.00136217	-0.436276	0.0478393	0.146872	-0.0975159	0.642693	0.806049	-0.0256283	0.897674	0.958737
JD17	Glyma.01G019300	subset1	Zinc finger (C3HC4-type RING finger) family protein; IPR002035 (von Willebrand factor, type A), IPR013083 (Zinc finger, RING/FYVE/PHD-type); GO:0005515 (protein binding), GO:0008270 (zinc ion binding);Dbxref=Coils:Coil,Gene3D:G3DSA:3.30.40.10,Gene3D:G3DSA:3.40.50.410,InterPro:IPR001841,InterPro:IPR002035,InterPro:IPR013083,PANTHER:PTHR10579,PANTHER:PTHR10579:SF5,Pfam:PF13519,Prosite:PS50089,Prosi…						-1.6568	1.48939e-07	3.18553e-06	-0.887298	0.00210933	0.0115465	-1.99866	7.89248e-10	2.87586e-08	-1.78963	7.29367e-09	2.12261e-07	-0.52721	0.0563921	0.190776
JD17	Glyma.01G019500	subset1	uncharacterized protein At5g65660-like [Glycine max];						-3.07969	0.293627	NA	-1.1104	0.6863	NA	-1.71815	0.556152	NA	-3.42256	0.243153	NA	-1.4105	0.598987	NA
JD17	Glyma.01G019600	subset3	uncharacterized protein LOC100777884 [Glycine max]; IPR009057 (Homeodomain-like); GO:0003677 (DNA binding);Dbxref=InterPro:IPR009057,PANTHER:PTHR14000,PANTHER:PTHR14000:SF3,Superfamily:SSF46689;Ontology_term=GO:0003677;						1.48201	6.33792e-05	0.000634809	1.81636	4.07989e-07	7.0015e-06	1.22295	0.00110046	0.00754601	1.15606	0.00180022	0.0115103	-0.163777	0.662785	0.838233
JD17	Glyma.01G020000	subset1	ATP-binding ABC transporter; IPR013525 (ABC-2 type transporter), IPR027417 (P-loop containing nucleoside triphosphate hydrolase); GO:0000166 (nucleotide binding), GO:0005524 (ATP binding), GO:0016020 (membrane), GO:0016887 (ATPase activity), GO:0017111 (nucleoside-triphosphatase activity);Dbxref=Gene3D:G3DSA:3.40.50.300,InterPro:IPR003439,InterPro:IPR003593,InterPro:IPR013525,InterPro:IPR017871,I…	Q			GO:0016887,GO:0005524,GO:0016020	ATPase activity; ATP binding; membrane	-2.2581	3.18067e-10	1.21206e-08	-2.73339	2.59851e-14	1.85232e-12	-2.64449	1.20562e-12	7.16484e-11	-2.71137	8.1817e-14	5.70565e-12	-1.31487	3.04075e-05	0.000521631
JD17	Glyma.01G020100	subset3	protein kinase family protein; IPR011009 (Protein kinase-like domain), IPR013210 (Leucine-rich repeat-containing N-terminal, type 2), IPR013320 (Concanavalin A-like lectin/glucanase, subgroup), IPR024788 (Malectin-like carbohydrate-binding domain); GO:0004672 (protein kinase activity), GO:0004674 (protein serine/threonine kinase activity), GO:0005524 (ATP binding), GO:0006468 (protein phosphoryla…	T			GO:0006468,GO:0004672	protein phosphorylation; protein kinase activity	-0.0370102	0.84843	0.924747	-0.102317	0.59639	0.761642	0.0455647	0.813826	0.906754	0.103823	0.590906	0.770508	-0.280536	0.145325	0.357793
JD17	Glyma.01G020200	subset1	protein BRICK 1 [Glycine max]; IPR019466 (Matrilin, coiled-coil trimerisation domain);Dbxref=Coils:Coil,Gene3D:G3DSA:1.20.5.30,InterPro:IPR019466;		K05752	Regulation of actin cytoskeleton			0.662114	0.132974	0.298071	-0.00844996	0.984914	0.992672	-0.215667	0.64888	0.806806	0.0962949	0.829859	0.917265	0.514465	0.214262	0.453872
JD17	Glyma.01G020300	subset1	Oligopeptidase A. Metallo peptidase. MEROPS family M03A n=3 Tax=Synechococcus RepID=Q3AYD1_SYNS9; IPR001567 (Peptidase M3A/M3B), IPR024077 (Neurolysin/Thimet oligopeptidase, domain 2), IPR024079 (Metallopeptidase, catalytic domain), IPR024080 (Neurolysin/Thimet oligopeptidase, N-terminal); GO:0004222 (metalloendopeptidase activity), GO:0006508 (proteolysis), GO:0008237 (metallopeptidase activity)…		K01414	Peptidases	GO:0006508,GO:0004222	proteolysis; metalloendopeptidase activity	-0.855798	5.13556e-05	0.000530122	-0.991912	2.13962e-06	3.06236e-05	-0.70863	0.000743424	0.0054544	-0.860891	3.93092e-05	0.000455268	-0.0929835	0.647899	0.828334
JD17	Glyma.01G020400	subset6	uncharacterized protein LOC100793129 [Glycine max];						1.08739	0.271052	0.477753	-0.0414232	0.967983	0.984761	0.451429	0.660244	0.813237	-2.00293	0.14188	0.319429	0.710583	0.45291	0.691542
JD17	Glyma.01G020800	subset1	Rhamnogalacturonate lyase family protein; IPR008979 (Galactose-binding domain-like), IPR010325 (Rhamnogalacturonate lyase), IPR011013 (Galactose mutarotase-like domain), IPR013784 (Carbohydrate-binding-like fold), IPR014766 (Carboxypeptidase, regulatory domain); GO:0003824 (catalytic activity), GO:0005975 (carbohydrate metabolic process), GO:0030246 (carbohydrate binding);Dbxref=Gene3D:G3DSA:2.60…		K18195	Enzymes with EC numbers			-0.267892	0.96041	NA	-0.747937	0.889775	NA	1.08483	0.840496	NA	-0.610767	0.90989	NA	-1.66311	0.757956	NA
JD17	Glyma.01G020900	subset1	cinnamyl alcohol dehydrogenase 6; IPR002085 (Alcohol dehydrogenase superfamily, zinc-type), IPR016040 (NAD(P)-binding domain), IPR020843 (Polyketide synthase, enoylreductase); GO:0008270 (zinc ion binding), GO:0016491 (oxidoreductase activity), GO:0055114 (oxidation-reduction process);Dbxref=Gene3D:G3DSA:3.40.50.720,Gene3D:G3DSA:3.90.180.10,InterPro:IPR002085,InterPro:IPR002328,InterPro:IPR011032…		K00083	Phenylpropanoid biosynthesis	GO:0055114,GO:0016491,GO:0008270	oxidation-reduction process; oxidoreductase activity; zinc ion binding	-1.50335	0.282242	0.490207	-2.72052	0.0784711	0.197389	-0.874538	0.503482	0.700457	-4.95125	0.00706641	0.0347894	1.05695	0.361151	0.613804
JD17	Glyma.01G021100	subset1	dof zinc finger protein DOF5.7-like [Glycine max]; IPR003851 (Zinc finger, Dof-type); GO:0003677 (DNA binding);Dbxref=InterPro:IPR003851,PANTHER:PTHR31992,Pfam:PF02701,Prosite:PS01361,Prosite:PS50884;Ontology_term=GO:0003677,GO:0006355;				GO:0006355,GO:0003677	regulation of transcription, DNA-templated; DNA binding	0.00909353	0.994878	NA	-2.79887	0.137057	0.294172	-0.686494	0.646773	NA	-1.64376	0.310281	0.527585	0.0198634	0.987996	NA
JD17	Glyma.01G021200	subset1	ATP binding microtubule motor family protein; IPR001752 (Kinesin, motor domain), IPR021720 (Malectin), IPR027417 (P-loop containing nucleoside triphosphate hydrolase), IPR027640 (Kinesin-like protein); GO:0003777 (microtubule motor activity), GO:0005524 (ATP binding), GO:0005871 (kinesin complex), GO:0007018 (microtubule-based movement), GO:0008017 (microtubule binding), GO:0008569 (minus-end-dir…		K10406	Cytoskeleton proteins	GO:0008017,GO:0007018,GO:0005524,GO:0003777,GO:0005871	microtubule binding; microtubule-based movement; ATP binding; microtubule motor activity; kinesin complex	1.27906	0.00367966	0.0195247	1.07183	0.0136261	0.051968	1.20755	0.00616679	0.0307477	1.0664	0.0148199	0.0620754	0.0199086	0.963681	0.984629
JD17	Glyma.01G021300	subset2	probable glycosyltransferase At5g03795-like [Glycine max]; IPR004263 (Exostosin-like);Dbxref=InterPro:IPR004263,PANTHER:PTHR11062,PANTHER:PTHR11062:SF11,Pfam:PF03016;	GMW					-0.174978	0.523509	0.710538	0.0581677	0.824638	0.907445	-0.0921428	0.734487	0.85784	-0.578315	0.0359073	0.120585	0.0874118	0.729925	0.876686
JD17	Glyma.01G021500	subset7	Unknown protein;						2.5617	0.63461	NA	2.07412	0.700325	NA	2.51992	0.640217	NA	0	1	NA	0	1	NA
JD17	Glyma.01G021600	subset1	mediator of RNA polymerase II transcription subunit 15a-like isoform X1 [Glycine max]; IPR006565 (Bromodomain transcription factor);Dbxref=Coils:Coil,InterPro:IPR006565,Pfam:PF07524;						-0.0526246	0.951731	0.976305	-0.117077	0.889454	0.943073	0.0938882	0.912632	0.959209	-0.248006	0.772859	0.886799	-1.04076	0.216762	0.457616
JD17	Glyma.01G022000	subset9	uncharacterized protein LOC100781184 [Glycine max]; IPR008507 (Protein of unknown function DUF789);Dbxref=InterPro:IPR008507,PANTHER:PTHR31343,Pfam:PF05623;						0	1	NA	2.09199	0.454736	NA	0	1	NA	3.27673	0.212304	0.415155	6.13937	0.011697	NA
JD17	Glyma.01G022100	subset1	histone H2A 2; IPR009072 (Histone-fold); GO:0000786 (nucleosome), GO:0003677 (DNA binding), GO:0005634 (nucleus), GO:0006334 (nucleosome assembly), GO:0046982 (protein heterodimerization activity);Dbxref=Gene3D:G3DSA:1.10.20.10,InterPro:IPR002119,InterPro:IPR007125,InterPro:IPR009072,PANTHER:PTHR23430,PRINTS:PR00620,Pfam:PF00125,Prosite:PS00046,SMART:SM00414,Superfamily:SSF47113;Ontology_term=GO:…	B	K11251	Exosome	GO:0003677	DNA binding	-0.927093	1.11432e-08	3.12861e-07	-0.952902	1.97207e-09	5.8142e-08	-1.03221	2.28854e-10	9.11035e-09	-0.370472	0.0177897	0.0712484	0.207297	0.170692	0.395844
JD17	Glyma.01G022200	subset9	PATATIN-like protein 9;Dbxref=Gene3D:G3DSA:3.40.1090.10,PANTHER:PTHR32241,PANTHER:PTHR32241:SF2;						0.708184	0.726081	NA	-1.27338	0.579634	NA	-0.855317	0.711023	NA	0.340641	0.866436	NA	-1.26329	0.548521	NA
JD17	Glyma.01G022300	subset1	UDP-Glycosyltransferase superfamily protein; IPR002213 (UDP-glucuronosyl/UDP-glucosyltransferase); GO:0008152 (metabolic process);Dbxref=Gene3D:G3DSA:3.40.50.2000,InterPro:IPR002213,PANTHER:PTHR11926,PANTHER:PTHR11926:SF15,Pfam:PF00201,Prosite:PS00375,Superfamily:SSF53756;Ontology_term=GO:0008152,GO:0016758;				GO:0016758,GO:0008152	transferase activity, transferring hexosyl groups; metabolic process	-0.289414	0.938626	NA	0.62403	0.867667	NA	1.98794	0.583966	NA	-0.632276	0.866413	NA	2.08879	0.554037	NA
JD17	Glyma.01G022400	subset2	Protein kinase superfamily protein; IPR011009 (Protein kinase-like domain), IPR013320 (Concanavalin A-like lectin/glucanase, subgroup); GO:0004672 (protein kinase activity), GO:0004674 (protein serine/threonine kinase activity), GO:0005524 (ATP binding), GO:0006468 (protein phosphorylation);Dbxref=Gene3D:G3DSA:1.10.510.10,Gene3D:G3DSA:2.60.120.200,Gene3D:G3DSA:3.30.200.20,InterPro:IPR000719,Inter…	T			GO:0006468,GO:0005524,GO:0004672	protein phosphorylation; ATP binding; protein kinase activity	-1.14763	0.00102862	0.00679296	-1.23645	0.00039087	0.00287069	-1.35136	0.000113188	0.00109376	-1.0955	0.00168002	0.0108811	-1.0308	0.00297262	0.0216443
JD17	Glyma.01G022500	subset2	AP2-like ethylene-responsive transcription factor AIL6-like [Glycine max]; IPR016177 (DNA-binding domain); GO:0003677 (DNA binding), GO:0003700 (sequence-specific DNA binding transcription factor activity);Dbxref=Gene3D:G3DSA:3.30.730.10,InterPro:IPR001471,InterPro:IPR016177,PANTHER:PTHR32467,PANTHER:PTHR32467:SF1,PRINTS:PR00367,Pfam:PF00847,Prosite:PS51032,SMART:SM00380,Superfamily:SSF54171;Onto…		K09285	Transcription factors	GO:0006355,GO:0003700,GO:0007275	regulation of transcription, DNA-templated; DNA-binding transcription factor activity; multicellular organism development	-1.21679	0.134061	0.299755	-0.670014	0.387729	0.588934	-2.10638	0.0149548	0.0612723	-2.46422	0.00467146	0.0250492	-2.78466	0.000692263	0.00684583
JD17	Glyma.01G022600	subset1	protein kinase family protein; IPR011009 (Protein kinase-like domain), IPR013083 (Zinc finger, RING/FYVE/PHD-type); GO:0000151 (ubiquitin ligase complex), GO:0004672 (protein kinase activity), GO:0004842 (ubiquitin-protein ligase activity), GO:0005524 (ATP binding), GO:0006468 (protein phosphorylation), GO:0016567 (protein ubiquitination);Dbxref=Coils:Coil,Gene3D:G3DSA:1.10.510.10,Gene3D:G3DSA:3.…	T			GO:0016567,GO:0004842,GO:0006468,GO:0004672	protein ubiquitination; ubiquitin-protein transferase activity; protein phosphorylation; protein kinase activity	0.312846	0.141203	0.310455	0.705057	0.00062625	0.00424877	0.587644	0.00508864	0.0263607	0.532009	0.0105881	0.0478671	-0.691249	0.00095341	0.00884322
JD17	Glyma.01G022700	subset1	nucleobase-ascorbate transporter 12; IPR006043 (Xanthine/uracil/vitamin C permease); GO:0005215 (transporter activity), GO:0006810 (transport), GO:0016020 (membrane), GO:0055085 (transmembrane transport);Dbxref=InterPro:IPR006043,PANTHER:PTHR11119,PANTHER:PTHR11119:SF8,Pfam:PF00860;Ontology_term=GO:0005215,GO:0006810,GO:0016020,GO:0055085;		K14611	Transporters	GO:0055085,GO:0016020,GO:0006810,GO:0005215	transmembrane transport; membrane; transport; transporter activity	0.0929646	0.723494	0.852657	0.558425	0.0313103	0.0992644	0.262025	0.31683	0.53184	0.849276	0.00104264	0.00732559	-0.35874	0.166569	0.389979
JD17	Glyma.01G022800	subset9	SGT1-plant-like protein; IPR010770 (SGT1);Dbxref=InterPro:IPR010770,PANTHER:PTHR13060,Pfam:PF07093;	K					0	1	NA	4.64229	0.37537	NA	0	1	NA	0	1	NA	0	1	NA
JD17	Glyma.01G023400	subset9	Very-long-chain (3R)-3-hydroxyacyl-[acyl-carrier protein] dehydratase PASTICCINO 2A n=3 Tax=Oryza RepID=PAS2A_ORYSJ; IPR007482 (Protein-tyrosine phosphatase-like, PTPLA);Dbxref=InterPro:IPR007482,PANTHER:PTHR11035,PANTHER:PTHR11035:SF15,Pfam:PF04387;						-0.281618	0.914005	NA	1.68265	0.483246	NA	2.73055	0.239913	NA	2.83287	0.215877	NA	1.36082	0.558457	NA
JD17	Glyma.01G023800	subset2	transcription factor bHLH30-like [Glycine max]; IPR001623 (DnaJ domain), IPR011598 (Myc-type, basic helix-loop-helix (bHLH) domain); GO:0046983 (protein dimerization activity);Dbxref=Coils:Coil,Gene3D:G3DSA:1.10.287.110,Gene3D:G3DSA:3.30.70.260,Gene3D:G3DSA:4.10.280.10,InterPro:IPR001623,InterPro:IPR011598,PANTHER:PTHR12565,Pfam:PF00010,Pfam:PF00226,Prosite:PS50076,Prosite:PS50888,SMART:SM00353,S…				GO:0046983	protein dimerization activity	-0.128688	0.786793	0.889781	-0.166457	0.718395	0.843828	0.263832	0.567596	0.750659	-1.45749	0.0054915	0.0284683	-0.104554	0.812686	0.919636
JD17	Glyma.01G023900	subset3	ubiquitin carboxyl-terminal hydrolase 17-like [Glycine max]; IPR002893 (Zinc finger, MYND-type), IPR028889 (Ubiquitin carboxyl-terminal hydrolase-like domain); GO:0006511 (ubiquitin-dependent protein catabolic process);Dbxref=Gene3D:G3DSA:2.20.210.10,InterPro:IPR001394,InterPro:IPR002893,InterPro:IPR018200,InterPro:IPR028889,PANTHER:PTHR24006,PANTHER:PTHR24006:SF85,Pfam:PF00443,Pfam:PF01753,Prosi…	O					0.320264	0.0603622	0.169571	0.531714	0.00125177	0.00754987	0.470726	0.0052348	0.0269904	0.467142	0.00496359	0.0262877	-0.37303	0.0234899	0.102735
JD17	Glyma.01G024000	subset1	Mitochondrial substrate carrier family protein; IPR002067 (Mitochondrial carrier protein), IPR023395 (Mitochondrial carrier domain); GO:0055085 (transmembrane transport);Dbxref=Gene3D:G3DSA:1.50.40.10,InterPro:IPR002067,InterPro:IPR018108,InterPro:IPR023395,PANTHER:PTHR24089,PANTHER:PTHR24089:SF86,PRINTS:PR00926,Pfam:PF00153,Prosite:PS50920,Superfamily:SSF103506;Ontology_term=GO:0055085;	C	K15104	Transporters			-1.92955	0.000222019	0.0018709	-1.23719	0.00763037	0.0327522	-1.44112	0.00330519	0.0186099	-1.99769	7.59752e-05	0.000804583	0.474595	0.257934	0.507195
JD17	Glyma.01G024300	subset2	exocyst complex component EXO70B1-like isoform X2 [Glycine max];Dbxref=Prosite:PS51257;						2.93216	0.00525684	0.0261532	3.72499	0.000265972	0.00206445	0.900379	0.447714	0.656114	1.20762	0.283694	0.499077	-0.494714	0.678082	0.847232
JD17	Glyma.01G024400	subset9	Unknown protein;						-0.547428	0.727225	NA	-0.640205	0.673169	0.813685	-1.15102	0.490026	NA	-1.64469	0.336156	0.554232	-0.391672	0.782619	NA
JD17	Glyma.01G024500	subset2	transmembrane protein, putative;Dbxref=Prosite:PS51257;						2.95068	0.00894278	0.0395765	3.30152	0.00280903	0.0146348	2.10447	0.0714753	0.196847	0.498956	0.699655	0.844372	0.439438	0.711813	0.866083
JD17	Glyma.01G024600	subset3	thylakoid membrane phosphoprotein 14 kDa protein; IPR025564 (Cyanobacterial aminoacyl-tRNA synthetase, CAAD domain);Dbxref=InterPro:IPR025564,Pfam:PF14159;						0.828505	0.000382234	0.00296383	0.468755	0.0437593	0.127821	0.840007	0.000308795	0.00257605	0.339068	0.148048	0.328478	0.289442	0.205781	0.444046
JD17	Glyma.01G024700	subset1	cyclin-D4-1-like [Glycine max]; IPR015451 (Cyclin D); GO:0005634 (nucleus), GO:0007049 (cell cycle);Dbxref=Gene3D:G3DSA:1.10.472.10,InterPro:IPR004367,InterPro:IPR006671,InterPro:IPR013763,InterPro:IPR015451,PANTHER:PTHR10177,PANTHER:PTHR10177:SF76,Pfam:PF00134,Pfam:PF02984,Prosite:PS00292,SMART:SM00385,Superfamily:SSF47954;Ontology_term=GO:0005634,GO:0007049;	D	K18810	Signaling proteins	GO:0005634	nucleus	0.595737	0.0587468	0.166381	0.409225	0.185865	0.364613	0.779637	0.0120224	0.0517913	0.291899	0.3533	0.570331	0.706791	0.0161833	0.0788724
JD17	Glyma.01G024800	subset1	phosphofructokinase 5; IPR000023 (Phosphofructokinase domain), IPR012004 (Pyrophosphate-dependent phosphofructokinase TP0108), IPR022953 (Phosphofructokinase); GO:0003872 (6-phosphofructokinase activity), GO:0005524 (ATP binding), GO:0005945 (6-phosphofructokinase complex), GO:0006002 (fructose 6-phosphate metabolic process), GO:0006096 (glycolysis);Dbxref=Gene3D:G3DSA:3.40.50.450,InterPro:IPR000…	G	K00850	Messenger RNA biogenesis	GO:0006096,GO:0003872	glycolytic process; 6-phosphofructokinase activity	2.5617	0.63461	NA	0	1	NA	0	1	NA	0	1	NA	2.21523	0.676013	NA
JD17	Glyma.01G025000	subset1	ZF-HD homeobox protein At4g24660-like [Glycine max]; IPR006456 (ZF-HD homeobox protein, Cys/His-rich dimerisation domain), IPR009057 (Homeodomain-like); GO:0003677 (DNA binding);Dbxref=Gene3D:G3DSA:1.10.10.60,InterPro:IPR006455,InterPro:IPR006456,InterPro:IPR009057,JCVI_TIGRFAMS:TIGR01565,JCVI_TIGRFAMS:TIGR01566,PANTHER:PTHR31948,PANTHER:PTHR31948:SF0,Pfam:PF04770,Prosite:PS51523,Superfamily:SSF4…						-0.646978	0.645771	0.801745	-0.589209	0.656485	0.803756	0.588992	0.63637	0.798406	-0.966009	0.491009	0.693159	0.540601	0.644647	0.826537
JD17	Glyma.01G025100	subset7	Unknown protein;Dbxref=PRINTS:PR01217;						-2.05993	1.44814e-14	1.32401e-12	-2.06798	1.43106e-15	1.25419e-13	-2.15686	1.03138e-15	1.00169e-13	-1.72799	1.51662e-11	7.43316e-10	0.376062	0.112946	0.303589
JD17	Glyma.01G025200	subset1	MATE efflux family protein; IPR002528 (Multi antimicrobial extrusion protein); GO:0006855 (drug transmembrane transport), GO:0015238 (drug transmembrane transporter activity), GO:0015297 (antiporter activity), GO:0016020 (membrane), GO:0055085 (transmembrane transport);Dbxref=InterPro:IPR002528,JCVI_TIGRFAMS:TIGR00797,PANTHER:PTHR11206,PANTHER:PTHR11206:SF21,Pfam:PF01554;Ontology_term=GO:0006855,…	R	K03327	Transporters	GO:0055085,GO:0016020,GO:0015297,GO:0015238,GO:0006855	transmembrane transport; membrane; antiporter activity; drug transmembrane transporter activity; drug transmembrane transport	-1.46521	0.0281925	0.0968197	-2.30918	0.000957401	0.00603767	-0.784211	0.206807	0.40645	-1.90557	0.00477526	0.0254911	-0.272078	0.630451	0.817894
JD17	Glyma.01G025300	subset1	BTB/POZ domain-containing protein [Glycine max]; IPR011333 (BTB/POZ fold), IPR027356 (NPH3 domain);Dbxref=Gene3D:G3DSA:3.30.710.10,InterPro:IPR011333,InterPro:IPR027356,PANTHER:PTHR32370,PANTHER:PTHR32370:SF0,Pfam:PF03000,Prosite:PS51649,Superfamily:SSF54695;						-0.430902	0.308276	0.517142	0.175867	0.645743	0.795563	0.29041	0.458476	0.664435	0.153917	0.6909	0.838786	0.816976	0.0219568	0.0981276
JD17	Glyma.01G025600	subset4	Leucine-rich receptor-like protein kinase family protein; IPR001611 (Leucine-rich repeat), IPR003591 (Leucine-rich repeat, typical subtype); GO:0005515 (protein binding);Dbxref=Gene3D:G3DSA:3.80.10.10,InterPro:IPR001611,InterPro:IPR003591,PANTHER:PTHR23155,PANTHER:PTHR23155:SF34,Pfam:PF13504,Pfam:PF13855,Prosite:PS51450,SMART:SM00364,SMART:SM00369,Superfamily:SSF52058;Ontology_term=GO:0005515;	T			GO:0005515	protein binding	-1.33006	1.2508e-06	2.07371e-05	-0.655987	0.0112036	0.0446172	-1.32263	1.30241e-06	2.24826e-05	-0.794286	0.00239003	0.0145101	-1.26598	7.62731e-07	2.15359e-05
JD17	Glyma.01G025700	subset9	Unknown protein;						-2.06067	0.204023	0.396915	-1.12052	0.422354	0.621918	-2.09859	0.195162	0.390981	-0.544061	0.688759	0.837116	-0.903648	0.491746	0.722679
JD17	Glyma.01G025800	subset5	Octicosapeptide/Phox/Bem1p family protein; IPR000270 (Phox/Bem1p); GO:0005515 (protein binding);Dbxref=Gene3D:G3DSA:3.10.20.240,InterPro:IPR000270,PANTHER:PTHR31066,PANTHER:PTHR31066:SF0,Pfam:PF00564,SMART:SM00666,Superfamily:SSF54277;Ontology_term=GO:0005515;				GO:0005515	protein binding	-1.82135	0.000207017	0.00176655	-1.14536	0.00845638	0.0355524	-1.95713	8.17469e-05	0.00082775	-1.80822	0.000117244	0.00116405	-0.857998	0.0347602	0.135586
JD17	Glyma.01G025900	subset7	Nucleotide-diphospho-sugar transferase family protein, putative n=1 Tax=Theobroma cacao RepID=UPI00042B7659; IPR025322 (Protein of unknown function DUF4228, plant);Dbxref=InterPro:IPR025322,Pfam:PF14009;						-0.268128	0.955321	NA	1.87298	0.687962	NA	-0.316969	0.947193	NA	0.748481	0.875297	NA	0.739099	0.874486	NA
JD17	Glyma.01G026100	subset1	60S ribosomal protein L27a-3-like [Glycine max]; IPR021131 (Ribosomal protein L18e/L15P); GO:0003735 (structural constituent of ribosome), GO:0005622 (intracellular), GO:0005840 (ribosome), GO:0006412 (translation);Dbxref=Gene3D:G3DSA:3.100.10.10,InterPro:IPR001196,InterPro:IPR021131,PANTHER:PTHR11721,Pfam:PF00828,Prosite:PS00475,Superfamily:SSF52080;Ontology_term=GO:0003735,GO:0005622,GO:0005840…	J	K02900	Ribosome			-2.563	2.94068e-13	2.03887e-11	-2.47111	3.27022e-13	1.88064e-11	-2.66026	4.41362e-14	3.28848e-12	-3.28999	1.04044e-19	1.61428e-17	0.633722	0.0441376	0.160337
JD17	Glyma.01G026200	subset1	MATE efflux family protein; IPR002528 (Multi antimicrobial extrusion protein); GO:0006855 (drug transmembrane transport), GO:0015238 (drug transmembrane transporter activity), GO:0015297 (antiporter activity), GO:0016020 (membrane), GO:0055085 (transmembrane transport);Dbxref=InterPro:IPR002528,JCVI_TIGRFAMS:TIGR00797,PANTHER:PTHR11206,PANTHER:PTHR11206:SF21,Pfam:PF01554;Ontology_term=GO:0006855,…	R	K03327	Transporters	GO:0055085,GO:0016020,GO:0015297,GO:0015238,GO:0006855	transmembrane transport; membrane; antiporter activity; drug transmembrane transporter activity; drug transmembrane transport	1.83979	2.21614e-12	1.29847e-10	1.49932	9.05499e-09	2.32424e-07	1.84596	1.69559e-12	9.79672e-11	1.34279	3.53855e-07	7.21587e-06	1.53877	1.56788e-09	9.14353e-08
JD17	Glyma.01G026300	subset9	Copper amine oxidase family protein; IPR000269 (Copper amine oxidase); GO:0005507 (copper ion binding), GO:0008131 (primary amine oxidase activity), GO:0009308 (amine metabolic process), GO:0048038 (quinone binding), GO:0055114 (oxidation-reduction process);Dbxref=Gene3D:G3DSA:2.70.98.20,InterPro:IPR000269,InterPro:IPR015798,PANTHER:PTHR10638,Pfam:PF01179,Superfamily:SSF49998;Ontology_term=GO:000…				GO:0055114,GO:0048038,GO:0009308,GO:0008131,GO:0005507	oxidation-reduction process; quinone binding; amine metabolic process; primary amine oxidase activity; copper ion binding	0	1	NA	0	1	NA	3.43038	0.518301	NA	0	1	NA	0	1	NA
JD17	Glyma.01G026400	subset2	armadillo repeat only 4; IPR016024 (Armadillo-type fold); GO:0005488 (binding), GO:0005515 (protein binding);Dbxref=Coils:Coil,Gene3D:G3DSA:1.25.10.10,InterPro:IPR000225,InterPro:IPR011989,InterPro:IPR016024,PANTHER:PTHR31858,SMART:SM00185,Superfamily:SSF48371;Ontology_term=GO:0005488,GO:0005515;						-0.193841	0.562224	0.74145	0.149377	0.638105	0.79071	-0.256147	0.444246	0.652757	-0.0688969	0.83159	0.91842	-0.186375	0.547618	0.76399
JD17	Glyma.01G026500	subset1	Sel1 repeat protein; IPR001810 (F-box domain), IPR011990 (Tetratricopeptide-like helical); GO:0005515 (protein binding);Dbxref=Gene3D:G3DSA:1.20.1280.50,Gene3D:G3DSA:1.25.40.10,InterPro:IPR001810,InterPro:IPR006597,InterPro:IPR011990,PANTHER:PTHR11102,PANTHER:PTHR11102:SF7,Pfam:PF08238,SMART:SM00671,Superfamily:SSF81383,Superfamily:SSF81901;Ontology_term=GO:0005515;				GO:0005515	protein binding	-0.824464	0.000120729	0.00110179	-0.692148	0.000762414	0.00500665	-0.76044	0.0003465	0.00283655	-0.319958	0.11523	0.277635	-0.256665	0.187858	0.419217
JD17	Glyma.01G026600	subset1	unknown protein;						-0.648712	0.0925915	0.230739	0.342274	0.340199	0.5415	-0.0770688	0.835545	0.918093	0.0775799	0.831249	0.918148	-0.214943	0.545204	0.762426
JD17	Glyma.01G026700	subset3	alanine aminotransferase 2; IPR015424 (Pyridoxal phosphate-dependent transferase); GO:0003824 (catalytic activity), GO:0009058 (biosynthetic process), GO:0030170 (pyridoxal phosphate binding);Dbxref=Gene3D:G3DSA:3.40.640.10,Gene3D:G3DSA:3.90.1150.10,InterPro:IPR004839,InterPro:IPR015421,InterPro:IPR015422,InterPro:IPR015424,PANTHER:PTHR11751,PANTHER:PTHR11751:SF29,Pfam:PF00155,Superfamily:SSF5338…		K14272	Amino acid related enzymes	GO:0030170,GO:0009058	pyridoxal phosphate binding; biosynthetic process	-0.226217	0.416937	0.620296	-0.0629312	0.814741	0.901389	-0.195524	0.480556	0.68233	-0.527755	0.0576729	0.170125	-0.947605	0.000408797	0.00446875
JD17	Glyma.01G026800	subset1	ribose-phosphate pyrophosphokinase; IPR000836 (Phosphoribosyltransferase domain); GO:0009116 (nucleoside metabolic process);Dbxref=Gene3D:G3DSA:3.40.50.2020,InterPro:IPR000836,PANTHER:PTHR10210,Pfam:PF00156,Pfam:PF13793,Superfamily:SSF53271;Ontology_term=GO:0009116;	FE			GO:0009116	nucleoside metabolic process	-1.43991	0.000702538	0.00495069	-1.52153	0.000178793	0.00146462	-1.45689	0.000577438	0.00440221	-1.53585	0.000197937	0.00181917	-0.274744	0.439629	0.682009
JD17	Glyma.01G026900	subset7	thiol-disulfide oxidoreductase DCC;						-0.0418902	0.951263	0.976304	-0.387246	0.568056	0.740029	-0.473654	0.504129	0.700849	-0.243465	0.719597	0.85626	-0.191344	0.764106	0.895487
JD17	Glyma.01G027000	subset3	peroxidase 37-like [Glycine max]; IPR010255 (Haem peroxidase); GO:0004601 (peroxidase activity), GO:0006979 (response to oxidative stress), GO:0020037 (heme binding), GO:0055114 (oxidation-reduction process);Dbxref=Gene3D:G3DSA:1.10.420.10,Gene3D:G3DSA:1.10.520.10,InterPro:IPR000823,InterPro:IPR002016,InterPro:IPR010255,InterPro:IPR019793,PANTHER:PTHR31235,PRINTS:PR00458,PRINTS:PR00461,Pfam:PF001…				GO:0055114,GO:0020037,GO:0006979,GO:0004601	oxidation-reduction process; heme binding; response to oxidative stress; peroxidase activity	0.230081	0.836443	0.917415	-3.21288	0.0596213	0.160912	-0.022315	0.984276	0.992427	0.363436	0.736762	0.866351	0.0483577	0.963078	0.984433
JD17	Glyma.01G027100	subset2	Protein kinase superfamily protein; IPR011009 (Protein kinase-like domain), IPR013320 (Concanavalin A-like lectin/glucanase, subgroup), IPR018392 (LysM domain); GO:0004672 (protein kinase activity), GO:0004674 (protein serine/threonine kinase activity), GO:0005524 (ATP binding), GO:0006468 (protein phosphorylation), GO:0016998 (cell wall macromolecule catabolic process);Dbxref=Gene3D:G3DSA:1.10.5…	T			GO:0006468,GO:0005524,GO:0004672	protein phosphorylation; ATP binding; protein kinase activity	0.927213	0.51125	0.701037	0.358674	0.800379	0.8926	1.01537	0.468779	0.673269	0.11524	0.936797	0.969558	0.942297	0.482455	0.715258
JD17	Glyma.01G027300	subset1	Clathrin adaptor complexes medium subunit family protein; IPR001392 (Clathrin adaptor, mu subunit), IPR028565 (Mu homology domain); GO:0005515 (protein binding), GO:0006810 (transport), GO:0006886 (intracellular protein transport), GO:0016192 (vesicle-mediated transport), GO:0030131 (clathrin adaptor complex);Dbxref=Gene3D:G3DSA:2.60.40.1170,Gene3D:G3DSA:3.30.450.60,InterPro:IPR001392,InterPro:IP…		K12393	Membrane trafficking			-0.364979	0.0501224	0.148476	-0.496644	0.00690395	0.0301809	-0.446119	0.0167923	0.0670619	-0.275498	0.133058	0.306478	-0.00264837	0.988129	0.995191
JD17	Glyma.01G027500	subset1	alpha/beta-Hydrolases superfamily protein;Dbxref=Gene3D:G3DSA:3.40.50.1820,Superfamily:SSF53474;						0.0892937	0.682058	0.82683	-0.0926394	0.667241	0.809855	0.142375	0.51184	0.707786	-0.101687	0.638958	0.803569	0.0360675	0.863418	0.944015
JD17	Glyma.01G027600	subset7	TLD-domain containing nucleolar protein; IPR006571 (TLDc);Dbxref=InterPro:IPR006571,PANTHER:PTHR23354,PANTHER:PTHR23354:SF5,Pfam:PF07534,SMART:SM00584;						1.22435	0.689452	NA	3.10802	0.267513	NA	-0.334366	0.913837	NA	-0.628401	0.838859	NA	2.36061	0.398345	NA
JD17	Glyma.01G027700	subset3	uncharacterized protein LOC100815108 isoform X2 [Glycine max]; IPR027973 (Protein of unknown function DUF4602);Dbxref=InterPro:IPR027973,Pfam:PF15375;						0.365818	0.0596221	0.168079	0.0673574	0.727441	0.849395	0.441081	0.02266	0.0842787	0.155552	0.421661	0.635497	-0.274488	0.150344	0.365677
JD17	Glyma.01G027800	subset1	Protein of Unknown Function (DUF239); IPR004314 (Domain of unknown function DUF239), IPR025521 (Domain of unknown function DUF4409);Dbxref=InterPro:IPR004314,InterPro:IPR025521,PANTHER:PTHR31589,PANTHER:PTHR31589:SF0,Pfam:PF03080,Pfam:PF14365;						0.0713064	0.937895	0.969123	0.794635	0.354554	0.555968	0.342541	0.702093	0.839646	-0.152374	0.866705	0.936415	0.600602	0.474687	0.708848
JD17	Glyma.01G027900	subset2	polygalacturonase 4; IPR000743 (Glycoside hydrolase, family 28), IPR011050 (Pectin lyase fold/virulence factor); GO:0004650 (polygalacturonase activity), GO:0005975 (carbohydrate metabolic process);Dbxref=Gene3D:G3DSA:2.160.20.10,InterPro:IPR000743,InterPro:IPR006626,InterPro:IPR011050,InterPro:IPR012334,PANTHER:PTHR31375,PANTHER:PTHR31375:SF0,Pfam:PF00295,SMART:SM00710,Superfamily:SSF51126;Ontol…		K01213	Pentose and glucuronate interconversions	GO:0005975,GO:0004650	carbohydrate metabolic process; polygalacturonase activity	1.78214	0.00151172	0.0094135	1.76374	0.00150064	0.00875776	1.2366	0.0303065	0.104859	1.82241	0.00106168	0.00744139	0.107406	0.849611	0.937917
JD17	Glyma.01G028000	subset8	receptor kinase 1; IPR002902 (Gnk2-homologous domain), IPR011009 (Protein kinase-like domain); GO:0004672 (protein kinase activity), GO:0005524 (ATP binding), GO:0006468 (protein phosphorylation);Dbxref=Gene3D:G3DSA:1.10.510.10,Gene3D:G3DSA:3.30.200.20,InterPro:IPR000719,InterPro:IPR001245,InterPro:IPR002902,InterPro:IPR011009,PANTHER:PTHR24420,Pfam:PF01657,Pfam:PF07714,Prosite:PS50011,Prosite:PS…	T			GO:0006468,GO:0004672	protein phosphorylation; protein kinase activity	-2.27558	0.334825	NA	0.321225	0.874836	NA	0.119499	0.955208	NA	-1.23134	0.595828	NA	-0.653103	0.749521	NA
JD17	Glyma.01G028300	subset1	homeobox protein knotted-1-like 6-like [Glycine max]; IPR005539 (ELK), IPR005540 (KNOX1), IPR005541 (KNOX2), IPR009057 (Homeodomain-like); GO:0003677 (DNA binding), GO:0003700 (sequence-specific DNA binding transcription factor activity), GO:0005634 (nucleus), GO:0043565 (sequence-specific DNA binding);Dbxref=Gene3D:G3DSA:1.10.10.60,InterPro:IPR001356,InterPro:IPR005539,InterPro:IPR005540,InterPr…	K			GO:0003677,GO:0006355,GO:0005634	DNA binding; regulation of transcription, DNA-templated; nucleus	-0.507942	0.51442	0.703666	-0.224941	0.758965	0.868208	-1.35791	0.112659	0.27059	-0.801898	0.301169	0.517833	-0.877767	0.223733	0.465715
JD17	Glyma.01G028400	subset9	Unknown protein;						0.683764	0.0331142	0.109402	0.46005	0.14766	0.310143	0.672479	0.0358224	0.118616	0.817983	0.0095298	0.0441876	0.180029	0.563612	0.774791
JD17	Glyma.01G028500	subset7	Early nodulin-36A n=2 Tax=Glycine max RepID=NO36A_SOYBN;						0.676705	0.0116223	0.0487715	-0.261767	0.329272	0.530055	0.455022	0.0898004	0.231169	0.56035	0.0366246	0.12246	0.623211	0.0200191	0.0915788
JD17	Glyma.01G028600	subset1	protein YLS7-like [Glycine max]; IPR025846 (PMR5 N-terminal domain), IPR026057 (PC-Esterase);Dbxref=InterPro:IPR025846,InterPro:IPR026057,PANTHER:PTHR32285,PANTHER:PTHR32285:SF1,Pfam:PF13839,Pfam:PF14416;						1.40271	3.07578e-06	4.53512e-05	1.32849	6.69907e-06	8.31003e-05	1.7075	7.65736e-09	2.28349e-07	1.56028	1.11644e-07	2.5478e-06	1.14982	6.48196e-05	0.000981733
JD17	Glyma.01G028700	subset1	receptor-like protein kinase 1; IPR011009 (Protein kinase-like domain), IPR013210 (Leucine-rich repeat-containing N-terminal, type 2), IPR013320 (Concanavalin A-like lectin/glucanase, subgroup); GO:0004672 (protein kinase activity), GO:0004674 (protein serine/threonine kinase activity), GO:0005524 (ATP binding), GO:0006468 (protein phosphorylation);Dbxref=Gene3D:G3DSA:1.10.510.10,Gene3D:G3DSA:2.6…	T			GO:0006468,GO:0005524,GO:0004672	protein phosphorylation; ATP binding; protein kinase activity	-0.405993	0.0251607	0.0887271	-0.444319	0.0132388	0.0508548	-0.258375	0.152006	0.331425	0.269356	0.129252	0.300986	0.377513	0.0313599	0.126368
JD17	Glyma.01G028800	subset3	Kelch repeat-containing F-box family protein; IPR001810 (F-box domain), IPR015916 (Galactose oxidase, beta-propeller); GO:0005515 (protein binding);Dbxref=Gene3D:G3DSA:1.20.1280.50,Gene3D:G3DSA:2.130.10.80,InterPro:IPR001810,InterPro:IPR015916,Pfam:PF00646,Superfamily:SSF117281,Superfamily:SSF81383;Ontology_term=GO:0005515;				GO:0005515	protein binding	-0.968442	0.0314292	0.105151	0.357836	0.39447	0.595485	-0.647805	0.141708	0.316116	-0.00755812	0.985829	0.994477	-0.287906	0.490992	0.722277
JD17	Glyma.01G028900	subset1	ATP-citrate lyase A-1; IPR013650 (ATP-grasp fold, succinyl-CoA synthetase-type), IPR016102 (Succinyl-CoA synthetase-like); GO:0005524 (ATP binding);Dbxref=Gene3D:G3DSA:3.30.470.20,Gene3D:G3DSA:3.40.50.261,InterPro:IPR013650,InterPro:IPR013816,InterPro:IPR016102,PANTHER:PTHR23118,Pfam:PF08442,Superfamily:SSF52210,Superfamily:SSF56059;Ontology_term=GO:0005524;		K01648	Exosome			0.325533	0.0563022	0.161381	0.411459	0.0144022	0.054345	0.109952	0.521316	0.715302	0.190089	0.262466	0.475449	0.27486	0.0977387	0.276384
JD17	Glyma.01G029000	subset3	signal recognition particle receptor subunit beta; IPR019009 (Signal recognition particle receptor, beta subunit), IPR024156 (Small GTPase superfamily, ARF type), IPR027417 (P-loop containing nucleoside triphosphate hydrolase); GO:0005525 (GTP binding), GO:0005622 (intracellular), GO:0007264 (small GTPase mediated signal transduction);Dbxref=Coils:Coil,Gene3D:G3DSA:3.40.50.300,InterPro:IPR019009,…	U	K12272	GTP-binding proteins	GO:0005525	GTP binding	0.342214	0.0431207	0.132892	0.268141	0.106596	0.246457	0.317664	0.0601292	0.173767	0.334801	0.04462	0.142034	0.17195	0.288422	0.540913
JD17	Glyma.01G029100	subset1	uncharacterized protein LOC100815819 isoform X1 [Glycine max];Dbxref=PANTHER:PTHR31112,PANTHER:PTHR31112:SF0;						-0.718625	0.00190695	0.0113815	-0.413965	0.0609609	0.163443	-0.52308	0.0215511	0.0810112	-0.495355	0.0266476	0.0966158	-0.16074	0.449115	0.689068
JD17	Glyma.01G029200	subset1	ubiquitin 6; IPR000626 (Ubiquitin domain), IPR011332 (Zinc-binding ribosomal protein), IPR019956 (Ubiquitin); GO:0003735 (structural constituent of ribosome), GO:0005515 (protein binding), GO:0005622 (intracellular), GO:0005840 (ribosome), GO:0006412 (translation);Dbxref=Gene3D:G3DSA:3.10.20.90,InterPro:IPR000626,InterPro:IPR002906,InterPro:IPR011332,InterPro:IPR019954,InterPro:IPR019956,PANTHER:…	J	K08770,K02977		GO:0006412,GO:0005840,GO:0003735	translation; ribosome; structural constituent of ribosome	0.126421	0.541183	0.724791	0.217922	0.288587	0.487583	-0.250003	0.229605	0.434195	0.0826531	0.688345	0.836926	0.624271	0.0021458	0.0167521
JD17	Glyma.01G029400	subset9	DNA-directed RNA polymerase subunit 10-like protein-like isoform X4 [Glycine max]; IPR000268 (DNA-directed RNA polymerase, subunit N/Rpb10), IPR009057 (Homeodomain-like), IPR023580 (RNA polymerase subunit RPB10); GO:0003677 (DNA binding), GO:0003899 (DNA-directed RNA polymerase activity), GO:0008270 (zinc ion binding);Dbxref=Gene3D:G3DSA:1.10.10.60,HAMAP:MF_00250,InterPro:IPR000268,InterPro:IPR00…	K	K03007	DNA repair and recombination proteins	GO:0006351,GO:0003899,GO:0003677	transcription, DNA-templated; DNA-directed 5'-3' RNA polymerase activity; DNA binding	0.270884	0.268047	0.474227	0.00136989	0.995502	0.99835	0.508852	0.0358279	0.118619	-0.0734876	0.763943	0.881741	-0.0652184	0.784391	0.90603
JD17	Glyma.01G029600	subset1	eukaryotic translation initiation factor 3 subunit I; IPR015943 (WD40/YVTN repeat-like-containing domain), IPR020472 (G-protein beta WD-40 repeat), IPR027525 (Eukaryotic translation initiation factor 3 subunit I); GO:0003743 (translation initiation factor activity), GO:0005515 (protein binding), GO:0005737 (cytoplasm), GO:0005852 (eukaryotic translation initiation factor 3 complex);Dbxref=Gene3D:…		K03246	Translation factors	GO:0005515	protein binding	0.50765	0.00141802	0.00894687	0.151522	0.338816	0.540261	0.281328	0.0790156	0.210915	0.130279	0.41368	0.628111	0.2089	0.176487	0.403546
JD17	Glyma.01G029700	subset7	Unknown protein;						0.458559	0.376908	0.585077	-0.20504	0.696207	0.829221	-0.22048	0.684889	0.829202	0.852588	0.088565	0.231502	0.403794	0.410356	0.657919
JD17	Glyma.01G030000	subset1	uncharacterized protein LOC100798784 [Glycine max];						1.61619	0.0938371	0.232913	1.68809	0.0703571	0.182218	1.13218	0.256897	0.465868	1.51393	0.110888	0.270317	1.5644	0.0831328	0.248116
JD17	Glyma.01G030300	subset1	protein bfr2-like [Glycine max]; IPR012442 (Protein of unknown function DUF1645, plant);Dbxref=Coils:Coil,InterPro:IPR012442,Pfam:PF07816;						-0.156406	0.71613	0.848535	0.236259	0.570053	0.741346	-0.42646	0.327065	0.542039	-0.465169	0.278941	0.493829	-1.35377	0.00148653	0.0125605
JD17	Glyma.01G030600	subset1	Nucleic acid-binding, OB-fold-like protein; IPR012340 (Nucleic acid-binding, OB-fold);Dbxref=Gene3D:G3DSA:2.40.50.140,InterPro:IPR012340,PANTHER:PTHR31472,PANTHER:PTHR31472:SF0,Superfamily:SSF50249;		K07466	DNA repair and recombination proteins			0.491257	0.0159496	0.0626143	0.10865	0.593557	0.759866	0.326979	0.109248	0.264948	0.324964	0.110165	0.269086	0.388493	0.0538017	0.184615
JD17	Glyma.01G030700	subset9	Unknown protein;						0	1	NA	0	1	NA	0	1	NA	0	1	NA	4.6707	0.370896	NA
JD17	Glyma.01G031300	subset1	uncharacterized protein LOC100808883 [Glycine max]; IPR010341 (Protein of unknown function DUF936, plant);Dbxref=InterPro:IPR010341,PANTHER:PTHR31928,Pfam:PF06075;						2.09275	0.00499515	0.0250409	2.54338	0.000338486	0.00253138	1.7197	0.0243434	0.0890794	3.0322	1.52297e-05	0.000199869	2.03909	0.00355162	0.0248385
JD17	Glyma.01G031600	subset1	DNA binding protein, putative n=1 Tax=Ricinus communis RepID=B9RBQ7_RICCO; IPR003656 (Zinc finger, BED-type predicted), IPR007021 (Domain of unknown function DUF659), IPR008906 (HAT dimerisation domain, C-terminal), IPR012337 (Ribonuclease H-like domain); GO:0003676 (nucleic acid binding), GO:0003677 (DNA binding), GO:0046983 (protein dimerization activity);Dbxref=InterPro:IPR003656,InterPro:IPR0…				GO:0046983,GO:0003677	protein dimerization activity; DNA binding	1.27686	0.812289	NA	-0.774684	0.885823	NA	-0.343479	0.949236	NA	0.719637	0.893603	NA	-1.68986	0.754111	NA
JD17	Glyma.01G031700	subset1	spermidine synthase 1; IPR001045 (Spermidine/spermine synthases family); GO:0003824 (catalytic activity);Dbxref=Gene3D:G3DSA:2.30.140.10,Gene3D:G3DSA:3.40.50.150,HAMAP:MF_00198,InterPro:IPR001045,JCVI_TIGRFAMS:TIGR00417,PANTHER:PTHR11558,Pfam:PF01564,Prosite:PS01330,Prosite:PS51006,Superfamily:SSF53335;Ontology_term=GO:0003824;	E	K00797	Glutathione metabolism			0.663526	0.00229051	0.0131974	0.517235	0.01698	0.0618908	0.48918	0.0248072	0.0903265	0.5966	0.00594016	0.0303147	0.815541	0.000145316	0.00191403
JD17	Glyma.01G031800	subset1	Potassium transporter family protein; IPR003855 (K+ potassium transporter); GO:0015079 (potassium ion transmembrane transporter activity), GO:0016020 (membrane), GO:0071805 (potassium ion transmembrane transport);Dbxref=InterPro:IPR003855,JCVI_TIGRFAMS:TIGR00794,PANTHER:PTHR30540,PANTHER:PTHR30540:SF0,Pfam:PF02705;Ontology_term=GO:0015079,GO:0016020,GO:0071805;				GO:0071805,GO:0016020,GO:0015079	potassium ion transmembrane transport; membrane; potassium ion transmembrane transporter activity	-0.138527	0.577892	0.753103	-0.0724532	0.770126	0.875486	-0.132767	0.593625	0.768521	0.217921	0.379085	0.596459	-0.365403	0.13932	0.347812
JD17	Glyma.01G031900	subset1	trehalose phosphate synthase; IPR001830 (Glycosyl transferase, family 20), IPR006379 (HAD-superfamily hydrolase, subfamily IIB), IPR023214 (HAD-like domain); GO:0003824 (catalytic activity), GO:0005992 (trehalose biosynthetic process), GO:0008152 (metabolic process);Dbxref=Gene3D:G3DSA:3.40.50.1000,Gene3D:G3DSA:3.40.50.2000,InterPro:IPR001830,InterPro:IPR003337,InterPro:IPR006379,InterPro:IPR0232…		K16055	Glycosyltransferases	GO:0005992,GO:0003824	trehalose biosynthetic process; catalytic activity	-0.353129	0.504227	0.695294	0.849129	0.107666	0.248127	-1.18149	0.0257218	0.0929152	-0.560447	0.289077	0.505258	-1.08231	0.040473	0.150957
JD17	Glyma.01G032000	subset1	NHL domain-containing protein; IPR011042 (Six-bladed beta-propeller, TolB-like); GO:0005515 (protein binding);Dbxref=Coils:Coil,Gene3D:G3DSA:2.120.10.30,InterPro:IPR001258,InterPro:IPR011042,PANTHER:PTHR13833,PANTHER:PTHR13833:SF16,Pfam:PF01436,Superfamily:SSF101898;Ontology_term=GO:0005515;						1.56232	1.40682e-09	4.78394e-08	1.46822	1.02209e-08	2.58973e-07	1.48249	9.34903e-09	2.72607e-07	1.33596	2.13862e-07	4.5777e-06	1.39584	3.84809e-08	1.54667e-06
JD17	Glyma.01G032100	subset1	Adaptor protein complex AP-1, gamma subunit; IPR013041 (Coatomer/clathrin adaptor appendage, Ig-like subdomain), IPR016024 (Armadillo-type fold), IPR017107 (Adaptor protein complex AP-1, gamma subunit); GO:0005488 (binding), GO:0005794 (Golgi apparatus), GO:0006886 (intracellular protein transport), GO:0008565 (protein transporter activity), GO:0015031 (protein transport), GO:0016192 (vesicle-med…		K12391	Membrane trafficking	GO:0030131,GO:0016192,GO:0006886,GO:0030117	clathrin adaptor complex; vesicle-mediated transport; intracellular protein transport; membrane coat	-0.104245	0.460772	0.658209	-0.168257	0.227389	0.416962	-0.194863	0.168638	0.355207	-0.145534	0.298325	0.515071	0.0319247	0.814607	0.920388
JD17	Glyma.01G032200	subset1	RING/U-box superfamily protein; IPR013083 (Zinc finger, RING/FYVE/PHD-type); GO:0005515 (protein binding), GO:0008270 (zinc ion binding);Dbxref=Gene3D:G3DSA:3.30.40.10,InterPro:IPR001841,InterPro:IPR013083,PANTHER:PTHR14155,PANTHER:PTHR14155:SF2,Pfam:PF13639,Prosite:PS50089,SMART:SM00184,Superfamily:SSF57850;Ontology_term=GO:0005515,GO:0008270;	DO			GO:0008270,GO:0005515	zinc ion binding; protein binding	0.311308	0.731706	0.858482	0.165441	0.851505	0.921506	1.13053	0.185554	0.378539	0.22405	0.80108	0.901585	0.31764	0.702867	0.860797
JD17	Glyma.01G032300	subset7	TMV resistance protein N-like isoform X2 [Glycine max];Dbxref=Coils:Coil;						-0.498819	0.138717	0.30692	0.025484	0.936343	0.967992	-1.00713	0.00396933	0.0216226	-0.65225	0.0500008	0.153647	-0.477508	0.128839	0.33122
JD17	Glyma.01G032500	subset1	Threonyl-tRNA synthetase; IPR002320 (Threonine-tRNA ligase, class IIa), IPR012675 (Beta-grasp domain); GO:0000166 (nucleotide binding), GO:0004812 (aminoacyl-tRNA ligase activity), GO:0004829 (threonine-tRNA ligase activity), GO:0005524 (ATP binding), GO:0005737 (cytoplasm), GO:0006418 (tRNA aminoacylation for protein translation), GO:0006435 (threonyl-tRNA aminoacylation), GO:0043039 (tRNA amino…		K01868	Transfer RNA biogenesis	GO:0043039,GO:0016876,GO:0005524,GO:0006418,GO:0004812,GO:0000166	tRNA aminoacylation; ATP binding; tRNA aminoacylation for protein translation; aminoacyl-tRNA ligase activity; nucleotide binding	0.209645	0.188562	0.376912	0.13988	0.377387	0.579138	0.060309	0.705741	0.841871	0.121119	0.445769	0.655664	0.0621464	0.692446	0.855193
JD17	Glyma.01G032900	subset5	disease resistance protein (TIR-NBS-LRR class), putative; IPR000157 (Toll/interleukin-1 receptor homology (TIR) domain), IPR000767 (Disease resistance protein), IPR001611 (Leucine-rich repeat), IPR027417 (P-loop containing nucleoside triphosphate hydrolase); GO:0000166 (nucleotide binding), GO:0005515 (protein binding), GO:0006952 (defense response), GO:0007165 (signal transduction), GO:0017111 (…				GO:0007165,GO:0005515,GO:0043531	signal transduction; protein binding; ADP binding	-0.443706	0.0672494	0.183187	0.0243142	0.914392	0.956398	-0.0838123	0.720498	0.849243	0.0737694	0.745646	0.871438	-0.388897	0.0780495	0.238045
JD17	Glyma.01G033000	subset7	Disease resistance protein (TIR-NBS-LRR class) family; IPR001611 (Leucine-rich repeat); GO:0005515 (protein binding);Dbxref=Gene3D:G3DSA:3.80.10.10,InterPro:IPR001611,PANTHER:PTHR11017,PANTHER:PTHR11017:SF131,Pfam:PF00560,Superfamily:SSF52058;Ontology_term=GO:0005515;						-0.735681	0.0754828	0.199963	-0.605661	0.127828	0.280621	-0.624605	0.126733	0.2936	-0.527481	0.186429	0.381857	-0.514992	0.177109	0.404428
JD17	Glyma.01G033200	subset5	disease resistance protein (TIR-NBS-LRR class), putative; IPR000157 (Toll/interleukin-1 receptor homology (TIR) domain), IPR000767 (Disease resistance protein), IPR001611 (Leucine-rich repeat), IPR027417 (P-loop containing nucleoside triphosphate hydrolase); GO:0005515 (protein binding), GO:0006952 (defense response), GO:0007165 (signal transduction), GO:0043531 (ADP binding);Dbxref=Gene3D:G3DSA:…				GO:0007165,GO:0005515,GO:0043531	signal transduction; protein binding; ADP binding	-0.274683	0.449394	0.648268	-0.391265	0.268523	0.465075	-0.368539	0.31192	0.527264	-0.114756	0.743462	0.870244	-0.570361	0.0931926	0.267767
JD17	Glyma.01G033300	subset8	disease resistance protein (TIR-NBS-LRR class), putative; IPR000157 (Toll/interleukin-1 receptor homology (TIR) domain), IPR000767 (Disease resistance protein), IPR001611 (Leucine-rich repeat), IPR003591 (Leucine-rich repeat, typical subtype), IPR027417 (P-loop containing nucleoside triphosphate hydrolase); GO:0005515 (protein binding), GO:0006952 (defense response), GO:0007165 (signal transducti…	T			GO:0007165,GO:0005515,GO:0043531	signal transduction; protein binding; ADP binding	-0.48423	0.624362	0.787118	-0.0581391	0.949579	0.975244	-0.094731	0.920604	0.963006	-0.0318331	0.972587	0.988363	-0.591631	0.510817	0.736228
JD17	Glyma.01G033400	subset7	Unknown protein;						0	1	NA	3.14108	0.553466	NA	0	1	NA	0	1	NA	2.21523	0.676013	NA
JD17	Glyma.01G033600	subset9	Protein kinase superfamily protein; IPR011009 (Protein kinase-like domain); GO:0004672 (protein kinase activity), GO:0005524 (ATP binding), GO:0006468 (protein phosphorylation);Dbxref=Gene3D:G3DSA:1.10.510.10,Gene3D:G3DSA:3.30.200.20,InterPro:IPR000719,InterPro:IPR011009,PANTHER:PTHR24361,PANTHER:PTHR24361:SF159,Pfam:PF00069,Prosite:PS50011,Superfamily:SSF56112;Ontology_term=GO:0004672,GO:0005524…				GO:0006468,GO:0005524,GO:0004672	protein phosphorylation; ATP binding; protein kinase activity	1.09988	0.838227	NA	0.612299	0.909489	NA	-0.343464	0.949239	NA	-0.637477	0.905936	NA	-1.68984	0.754113	NA
JD17	Glyma.01G033700	subset2	nodulin MtN21 /EamA-like transporter family protein; IPR000620 (Drug/metabolite transporter); GO:0016020 (membrane);Dbxref=InterPro:IPR000620,PANTHER:PTHR31218,PANTHER:PTHR31218:SF0,Pfam:PF00892,Superfamily:SSF103481;Ontology_term=GO:0016020;				GO:0016021,GO:0016020,GO:0022857	integral component of membrane; membrane; transmembrane transporter activity	0.823638	0.0667588	0.182169	1.05243	0.0152826	0.0569448	0.332579	0.472578	0.67573	0.726699	0.101176	0.253763	1.20381	0.00421222	0.0284223
JD17	Glyma.01G033800	subset5	nodulin MtN21 /EamA-like transporter family protein; IPR000620 (Drug/metabolite transporter); GO:0016020 (membrane);Dbxref=InterPro:IPR000620,PANTHER:PTHR31218,PANTHER:PTHR31218:SF0,Pfam:PF00892,Superfamily:SSF103481;Ontology_term=GO:0016020;				GO:0016021,GO:0016020,GO:0022857	integral component of membrane; membrane; transmembrane transporter activity	-1.26628	0.0267327	0.0929445	-0.449322	0.373897	0.575336	-0.787247	0.143658	0.319127	-0.41539	0.414536	0.628688	0.221207	0.639052	0.822585
JD17	Glyma.01G033900	subset5	nodulin MtN21 /EamA-like transporter family protein; IPR000620 (Drug/metabolite transporter); GO:0016020 (membrane);Dbxref=InterPro:IPR000620,PANTHER:PTHR31218,PANTHER:PTHR31218:SF0,Pfam:PF00892,Superfamily:SSF103481;Ontology_term=GO:0016020;				GO:0016021,GO:0016020,GO:0022857	integral component of membrane; membrane; transmembrane transporter activity	0.507636	0.388049	0.594544	0.01843	0.975015	0.988072	0.594666	0.30857	0.52369	0.19975	0.733789	0.864526	-0.161819	0.776469	0.902235
JD17	Glyma.01G034400	subset8	protein YLS7-like [Glycine max]; IPR025846 (PMR5 N-terminal domain), IPR026057 (PC-Esterase);Dbxref=Coils:Coil,InterPro:IPR025846,InterPro:IPR026057,PANTHER:PTHR32285,PANTHER:PTHR32285:SF0,Pfam:PF13839,Pfam:PF14416;						-1.18105	0.615682	NA	0.667605	0.737802	NA	-1.22521	0.603017	NA	-1.55032	0.506872	NA	-1.57289	0.463919	NA
JD17	Glyma.01G034600	subset1	protein YLS7-like [Glycine max]; IPR025846 (PMR5 N-terminal domain), IPR026057 (PC-Esterase);Dbxref=Coils:Coil,InterPro:IPR025846,InterPro:IPR026057,PANTHER:PTHR32285,PANTHER:PTHR32285:SF0,Pfam:PF13839,Pfam:PF14416;						0.700951	0.0206142	0.0763625	0.501014	0.0930712	0.223453	1.02923	0.000527348	0.00407385	0.376055	0.214002	0.417573	0.950738	0.000851775	0.00807149
JD17	Glyma.01G034900	subset1	protein YLS7-like [Glycine max]; IPR025846 (PMR5 N-terminal domain), IPR026057 (PC-Esterase);Dbxref=Coils:Coil,InterPro:IPR025846,InterPro:IPR026057,PANTHER:PTHR32285,PANTHER:PTHR32285:SF0,Pfam:PF13839,Pfam:PF14416;				GO:0016413,GO:0010411,GO:0005794	O-acetyltransferase activity; xyloglucan metabolic process; Golgi apparatus	1.81478	0.00142836	0.009003	1.67399	0.00273959	0.0143196	1.63158	0.00446344	0.0237441	0.992619	0.0914135	0.23677	1.07265	0.0515552	0.179548
JD17	Glyma.01G035300	subset2	unknown protein; FUNCTIONS IN: molecular_function unknown; INVOLVED IN: N-terminal protein myristoylation; IPR025322 (Protein of unknown function DUF4228, plant);Dbxref=InterPro:IPR025322,Pfam:PF14009;						-0.732982	0.114709	0.268814	-0.799974	0.0777755	0.196312	-1.20194	0.0121659	0.0522472	-0.711372	0.117903	0.282125	-0.614019	0.157948	0.377297
JD17	Glyma.01G035400	subset2	disease resistance protein; IPR000767 (Disease resistance protein), IPR027417 (P-loop containing nucleoside triphosphate hydrolase); GO:0006952 (defense response), GO:0043531 (ADP binding);Dbxref=Coils:Coil,Gene3D:G3DSA:3.40.50.300,Gene3D:G3DSA:3.80.10.10,InterPro:IPR000767,InterPro:IPR002182,InterPro:IPR027417,PANTHER:PTHR23155,PRINTS:PR00364,Pfam:PF00931,Superfamily:SSF52058,Superfamily:SSF5254…	T			GO:0043531	ADP binding	0.665994	0.630602	0.79141	0.275803	0.841117	0.916684	0.839642	0.537879	0.728102	-1.10301	0.495651	0.696936	0.552322	0.669041	0.842378
JD17	Glyma.01G035500	subset9	Unknown protein;						0.932152	0.103915	0.250323	0.397154	0.490255	0.680637	0.841282	0.143475	0.318844	0.900723	0.108468	0.266305	1.24124	0.0187147	0.0873559
JD17	Glyma.01G035600	subset1	cyclin-dependent protein kinase 3; 2; IPR014400 (Cyclin A/B/D/E); GO:0000079 (regulation of cyclin-dependent protein serine/threonine kinase activity), GO:0005634 (nucleus), GO:0007049 (cell cycle), GO:0019901 (protein kinase binding), GO:0051726 (regulation of cell cycle);Dbxref=Gene3D:G3DSA:1.10.472.10,InterPro:IPR004367,InterPro:IPR006671,InterPro:IPR013763,InterPro:IPR014400,InterPro:IPR01545…	D	K18810	Signaling proteins	GO:0005634	nucleus	0.17795	0.57342	0.749191	0.377953	0.208751	0.394314	0.97661	0.00103807	0.00721332	0.593925	0.0472867	0.147819	0.935842	0.000954611	0.00884778
JD17	Glyma.01G035700	subset1	RNA recognition motif, a.k.a. RRM, RBD protein; IPR012677 (Nucleotide-binding, alpha-beta plait); GO:0000166 (nucleotide binding);Dbxref=Gene3D:G3DSA:3.30.70.330,InterPro:IPR012677,Superfamily:SSF54928;Ontology_term=GO:0000166;						0.841037	0.00777262	0.0355255	0.84902	0.00559706	0.0256142	0.671505	0.0351717	0.117161	0.258112	0.422655	0.636482	0.711851	0.0162343	0.0789569
JD17	Glyma.01G035800	subset2	disease resistance protein; IPR000767 (Disease resistance protein), IPR027417 (P-loop containing nucleoside triphosphate hydrolase); GO:0006952 (defense response), GO:0043531 (ADP binding);Dbxref=Gene3D:G3DSA:3.40.50.300,InterPro:IPR000767,InterPro:IPR002182,InterPro:IPR027417,PANTHER:PTHR23155,PANTHER:PTHR23155:SF277,PRINTS:PR00364,Pfam:PF00931,Superfamily:SSF52540;Ontology_term=GO:0006952,GO:00…				GO:0043531	ADP binding	-0.00577406	0.996318	0.997997	0.0659609	0.955552	0.978729	0.31078	0.796294	0.895858	1.10476	0.32053	0.538	-0.0717367	0.948889	0.979197
JD17	Glyma.01G035900	subset2	disease resistance protein; IPR001611 (Leucine-rich repeat); GO:0005515 (protein binding);Dbxref=Gene3D:G3DSA:3.80.10.10,InterPro:IPR001611,PANTHER:PTHR23155,PANTHER:PTHR23155:SF152,Pfam:PF00560,Superfamily:SSF52058;Ontology_term=GO:0005515;						-1.25199	0.81334	NA	-1.73204	0.743929	NA	-1.30083	0.8062	NA	-1.59487	0.763566	NA	-2.64721	0.617602	NA
JD17	Glyma.01G036000	subset1	UDP-glycosyltransferase 74 F1; IPR002213 (UDP-glucuronosyl/UDP-glucosyltransferase); GO:0008152 (metabolic process);Dbxref=Gene3D:G3DSA:3.40.50.2000,InterPro:IPR002213,PANTHER:PTHR11926,PANTHER:PTHR11926:SF15,Pfam:PF00201,Prosite:PS00375,Superfamily:SSF53756;Ontology_term=GO:0008152,GO:0016758;	GC	K11820	Glycosyltransferases	GO:0016758,GO:0008152	transferase activity, transferring hexosyl groups; metabolic process	2.68891	0.419384	NA	2.22232	0.504026	NA	3.45239	0.282075	NA	3.28533	0.304023	NA	2.18017	0.495727	NA
JD17	Glyma.01G036100	subset2	disease resistance protein; IPR002182 (NB-ARC), IPR027417 (P-loop containing nucleoside triphosphate hydrolase); GO:0043531 (ADP binding);Dbxref=Coils:Coil,InterPro:IPR002182,InterPro:IPR027417,PANTHER:PTHR23155,PANTHER:PTHR23155:SF94,Pfam:PF00931,Superfamily:SSF52540;Ontology_term=GO:0043531;				GO:0043531	ADP binding	-0.674253	0.50869	0.69903	-0.672915	0.49134	0.681511	-0.785583	0.444178	0.652695	0.250043	0.788263	0.894725	-0.158293	0.86129	0.943063
JD17	Glyma.01G036300	subset7	transmembrane protein, putative;						0.493729	0.848092	NA	-0.190685	0.941478	NA	-1.22166	0.66528	NA	-2.92711	0.302279	NA	-3.97947	0.160796	NA
JD17	Glyma.01G036600	subset5	Nucleic acid binding protein, putative n=1 Tax=Ricinus communis RepID=B9SYV7_RICCO; IPR013087 (Zinc finger C2H2-type/integrase DNA-binding domain); GO:0003676 (nucleic acid binding), GO:0046872 (metal ion binding);Dbxref=Gene3D:G3DSA:3.30.160.60,InterPro:IPR007087,InterPro:IPR013087,PANTHER:PTHR10042,PANTHER:PTHR10042:SF14,Prosite:PS00028,Prosite:PS50157,Superfamily:SSF57667;Ontology_term=GO:0003…						1.51433	0.00117851	0.00764834	2.39815	1.03586e-07	2.0726e-06	0.606808	0.213026	0.414041	1.21975	0.00888474	0.041908	-0.439051	0.359084	0.61221
JD17	Glyma.01G036700	subset1	Sterile alpha motif (SAM) domain-containing protein; IPR013761 (Sterile alpha motif/pointed domain); GO:0005515 (protein binding);Dbxref=Gene3D:G3DSA:1.10.150.50,InterPro:IPR001660,InterPro:IPR013761,InterPro:IPR021129,PANTHER:PTHR15457,PANTHER:PTHR15457:SF16,Pfam:PF00536,Prosite:PS50105,SMART:SM00454,Superfamily:SSF47769;Ontology_term=GO:0005515;						-0.487244	0.0987486	0.241583	-0.336126	0.23388	0.425137	-0.361359	0.214412	0.415669	-0.291613	0.304612	0.52113	-0.359315	0.184954	0.415374
JD17	Glyma.01G036800	subset1	Transducin/WD40 repeat-like superfamily protein; IPR015943 (WD40/YVTN repeat-like-containing domain); GO:0005515 (protein binding);Dbxref=Gene3D:G3DSA:2.130.10.10,InterPro:IPR001680,InterPro:IPR015943,InterPro:IPR017986,InterPro:IPR019775,PANTHER:PTHR22844,PANTHER:PTHR22844:SF109,Pfam:PF00400,Prosite:PS00678,Prosite:PS50082,Prosite:PS50294,SMART:SM00320,Superfamily:SSF50978;Ontology_term=GO:00055…	R			GO:0005515	protein binding	-0.654224	0.213761	0.409571	0.809479	0.0901743	0.218404	-1.63266	0.00487046	0.0254374	-1.90489	0.000982371	0.00697125	-2.024	0.00011574	0.00158491
JD17	Glyma.01G036900	subset6	metalloendoproteinase 1-like [Glycine max]; IPR021190 (Peptidase M10A), IPR024079 (Metallopeptidase, catalytic domain); GO:0004222 (metalloendopeptidase activity), GO:0006508 (proteolysis), GO:0008237 (metallopeptidase activity), GO:0008270 (zinc ion binding), GO:0031012 (extracellular matrix);Dbxref=Gene3D:G3DSA:1.10.101.10,Gene3D:G3DSA:3.40.390.10,InterPro:IPR001818,InterPro:IPR002477,InterPro:…				GO:0031012,GO:0008270,GO:0006508,GO:0004222	extracellular matrix; zinc ion binding; proteolysis; metalloendopeptidase activity	-0.00135914	0.998477	0.999251	0.54399	0.42657	0.625687	-0.356132	0.622943	0.790556	-2.58303	0.00358672	0.020247	-0.169124	0.803714	0.915512
JD17	Glyma.01G037100	subset6	metalloendoproteinase 1-like [Glycine max]; IPR021190 (Peptidase M10A), IPR024079 (Metallopeptidase, catalytic domain); GO:0004222 (metalloendopeptidase activity), GO:0006508 (proteolysis), GO:0008237 (metallopeptidase activity), GO:0008270 (zinc ion binding), GO:0031012 (extracellular matrix);Dbxref=Gene3D:G3DSA:1.10.101.10,Gene3D:G3DSA:3.40.390.10,InterPro:IPR001818,InterPro:IPR002477,InterPro:…				GO:0031012,GO:0008270,GO:0006508,GO:0004222	extracellular matrix; zinc ion binding; proteolysis; metalloendopeptidase activity	0.56858	0.721792	0.851656	-0.926084	0.618789	0.77805	2.05794	0.132216	0.3016	2.79171	0.0316106	0.11006	4.10825	0.00094333	0.00876928
JD17	Glyma.01G037200	subset1	metalloendoproteinase 1-like [Glycine max]; IPR021190 (Peptidase M10A), IPR024079 (Metallopeptidase, catalytic domain); GO:0004222 (metalloendopeptidase activity), GO:0006508 (proteolysis), GO:0008237 (metallopeptidase activity), GO:0008270 (zinc ion binding), GO:0031012 (extracellular matrix);Dbxref=Gene3D:G3DSA:3.40.390.10,InterPro:IPR001818,InterPro:IPR002477,InterPro:IPR006026,InterPro:IPR021…				GO:0031012,GO:0008270,GO:0006508,GO:0004222	extracellular matrix; zinc ion binding; proteolysis; metalloendopeptidase activity	0.694638	0.00268906	0.0150522	0.631401	0.0058099	0.0263492	0.951134	3.40709e-05	0.000390634	0.326063	0.159431	0.344437	0.0872477	0.700862	0.860021
JD17	Glyma.01G037300	subset1	uncharacterized protein LOC100789468 isoform X1 [Glycine max];Dbxref=PANTHER:PTHR31354,PANTHER:PTHR31354:SF0;						-1.2863	1.78937e-06	2.83393e-05	-1.42461	7.8663e-08	1.60788e-06	-1.49226	3.88243e-08	9.75886e-07	-1.12623	1.95687e-05	0.000247044	-0.48581	0.0556581	0.18901
JD17	Glyma.01G037400	subset2	zinc finger MYND domain-containing protein 15-like [Glycine max]; IPR002893 (Zinc finger, MYND-type);Dbxref=InterPro:IPR002893,PANTHER:PTHR12197,PANTHER:PTHR12197:SF73,Pfam:PF01753,Prosite:PS50865,Superfamily:SSF144232;						-0.840766	0.00681198	0.0320382	-0.441323	0.136642	0.293578	-0.583659	0.0555242	0.164165	-0.428401	0.150831	0.332012	-0.0752891	0.792373	0.910153
JD17	Glyma.01G037500	subset1	response regulator 3; IPR011006 (CheY-like superfamily); GO:0000156 (phosphorelay response regulator activity), GO:0000160 (phosphorelay signal transduction system);Dbxref=Gene3D:G3DSA:3.40.50.2300,InterPro:IPR001789,InterPro:IPR011006,PANTHER:PTHR26402,PANTHER:PTHR26402:SF256,Pfam:PF00072,Prosite:PS50110,SMART:SM00448,Superfamily:SSF52172;Ontology_term=GO:0000156,GO:0000160;		K14492	Plant hormone signal transduction	GO:0000160	phosphorelay signal transduction system	0.725402	0.641466	0.798783	0.301579	0.845647	0.918541	1.94169	0.171354	0.358928	-1.21483	0.52256	0.718928	2.27391	0.0912014	0.263898
JD17	Glyma.01G037600	subset1	formin 8; IPR015425 (Formin, FH2 domain);Dbxref=Coils:Coil,InterPro:IPR015425,PANTHER:PTHR23213,PANTHER:PTHR23213:SF99,Pfam:PF02181,Prosite:PS51444,SMART:SM00498,Superfamily:SSF101447;						-0.205322	0.742495	0.865111	-1.16333	0.0745861	0.190359	-0.122169	0.843444	0.922095	-1.02409	0.116455	0.279735	-0.553893	0.345075	0.598545
JD17	Glyma.01G037800	subset1	germin-like protein 7; IPR001929 (Germin); GO:0030145 (manganese ion binding), GO:0045735 (nutrient reservoir activity);Dbxref=Gene3D:G3DSA:2.60.120.10,InterPro:IPR001929,InterPro:IPR006045,InterPro:IPR011051,InterPro:IPR014710,InterPro:IPR019780,PANTHER:PTHR31238,PANTHER:PTHR31238:SF0,PRINTS:PR00325,Pfam:PF00190,Prosite:PS00725,SMART:SM00835,Superfamily:SSF51182;Ontology_term=GO:0030145,GO:00457…						-2.29739	0.442713	NA	-2.77744	0.353398	NA	-0.00942014	0.997342	NA	-0.180577	0.948827	NA	0.080421	0.976238	NA
JD17	Glyma.01G037900	subset1	probable galacturonosyltransferase-like 9-like [Glycine max]; IPR002495 (Glycosyl transferase, family 8);Dbxref=Gene3D:G3DSA:3.90.550.10,InterPro:IPR002495,PANTHER:PTHR32168,PANTHER:PTHR32168:SF0,Pfam:PF01501,Superfamily:SSF53448;Ontology_term=GO:0016757;				GO:0016757	transferase activity, transferring glycosyl groups	-0.538634	0.160825	0.339697	-1.05185	0.00631857	0.0281155	-0.620207	0.10732	0.261721	-0.590203	0.116336	0.279653	-0.140375	0.688386	0.853388
JD17	Glyma.01G038000	subset1	pyruvate dehydrogenase E1 component, alpha subunit; IPR001017 (Dehydrogenase, E1 component); GO:0008152 (metabolic process);Dbxref=Gene3D:G3DSA:3.40.50.970,InterPro:IPR001017,PANTHER:PTHR11516,PANTHER:PTHR11516:SF4,Pfam:PF00676,Superfamily:SSF52518;Ontology_term=GO:0008152,GO:0016624;				GO:0016624,GO:0008152	oxidoreductase activity, acting on the aldehyde or oxo group of donors, disulfide as acceptor; metabolic process	0.657205	0.0276034	0.0951763	0.598964	0.0397092	0.118676	0.919062	0.0017009	0.0108247	0.74431	0.0105938	0.0478765	0.696519	0.012921	0.0667003
JD17	Glyma.01G038100	subset1	helicases; ATP-dependent helicases; nucleic acid binding; ATP binding; DNA-directed DNA polymerases; DNA binding; IPR001650 (Helicase, C-terminal), IPR012961 (DSH, C-terminal), IPR014001 (Helicase, superfamily 1/2, ATP-binding domain), IPR027417 (P-loop containing nucleoside triphosphate hydrolase); GO:0003676 (nucleic acid binding), GO:0004386 (helicase activity), GO:0005524 (ATP binding), GO:00…				GO:0005524,GO:0003676	ATP binding; nucleic acid binding	0.173552	0.417998	0.621247	0.271515	0.190848	0.371123	0.103115	0.630837	0.795425	0.251474	0.229462	0.436394	-0.135711	0.504518	0.731967
JD17	Glyma.01G038200	subset9	Unknown protein;						0.263227	0.405929	0.610637	0.43804	0.153403	0.319116	0.181438	0.567478	0.750583	0.563167	0.0666948	0.18901	-0.738977	0.0172141	0.0822952
JD17	Glyma.01G038400	subset1	microtubule-associated protein TORTIFOLIA1-like isoform X2 [Glycine max]; IPR016024 (Armadillo-type fold); GO:0005488 (binding), GO:0005515 (protein binding);Dbxref=Coils:Coil,Gene3D:G3DSA:1.25.10.10,InterPro:IPR000357,InterPro:IPR011989,InterPro:IPR016024,InterPro:IPR021133,PANTHER:PTHR31355,PANTHER:PTHR31355:SF0,Pfam:PF02985,Prosite:PS50077,Superfamily:SSF48371;Ontology_term=GO:0005488,GO:00055…				GO:0005515	protein binding	-0.384905	0.126838	0.288646	-0.162732	0.502623	0.689944	-0.177435	0.474646	0.677523	-0.11078	0.649537	0.810783	0.402366	0.0837598	0.249272
JD17	Glyma.01G038500	subset1	UPF0392 protein RCOM_0530710-like [Glycine max]; IPR008166 (Domain of unknown function DUF23);Dbxref=InterPro:IPR008166,Pfam:PF01697;						0.147749	0.573557	0.749191	0.325169	0.210025	0.3959	0.153056	0.559383	0.744412	0.400503	0.12305	0.290811	-0.050199	0.845538	0.936053
JD17	Glyma.01G038600	subset1	MYB transcription factor MYB138 [Glycine max]; IPR001878 (Zinc finger, CCHC-type), IPR009057 (Homeodomain-like); GO:0003676 (nucleic acid binding), GO:0003677 (DNA binding), GO:0003682 (chromatin binding), GO:0008270 (zinc ion binding);Dbxref=Gene3D:G3DSA:1.10.10.60,InterPro:IPR001005,InterPro:IPR001878,InterPro:IPR006447,InterPro:IPR009057,InterPro:IPR017930,JCVI_TIGRFAMS:TIGR01557,PANTHER:PTHR3…						-0.189218	0.404277	0.609381	0.0716956	0.748378	0.861875	0.0644505	0.77481	0.88199	0.0747944	0.738523	0.867637	-0.41353	0.062687	0.205384
JD17	Glyma.01G038900	subset4	CLAVATA3/ESR (CLE)-related protein 25-like [Glycine max];						-0.679597	0.27867	0.486454	0.294588	0.612505	0.773902	-0.484173	0.43217	0.64222	-1.37689	0.0331911	0.114183	-0.871034	0.137589	0.345217
JD17	Glyma.01G039100	subset3	uncharacterized protein LOC100784688 isoform X1 [Glycine max];						-0.198254	0.379342	0.587077	-0.175641	0.422297	0.621918	-0.193588	0.388924	0.604256	-0.145839	0.507841	0.706874	-0.388204	0.067696	0.216738
JD17	Glyma.01G039300	subset8	indole-3-acetic acid inducible 9; IPR003311 (AUX/IAA protein); GO:0005634 (nucleus), GO:0046983 (protein dimerization activity);Dbxref=InterPro:IPR003311,InterPro:IPR011525,PANTHER:PTHR31734,PANTHER:PTHR31734:SF0,Pfam:PF02309,Prosite:PS50962,Superfamily:SSF54277;Ontology_term=GO:0005634,GO:0006355,GO:0046983;				GO:0006355,GO:0005634	regulation of transcription, DNA-templated; nucleus	0.712558	0.556804	0.737286	-0.469087	0.713555	0.840959	-0.26884	0.836921	0.918666	-0.104682	0.93347	0.967681	-1.36881	0.283379	0.535225
JD17	Glyma.01G039500	subset1	uncharacterized protein LOC100819425 isoform X5 [Glycine max]; IPR009769 (Domain of unknown function DUF1336);Dbxref=InterPro:IPR009769,PANTHER:PTHR31558,PANTHER:PTHR31558:SF0,Pfam:PF07059;						-0.267892	0.96041	NA	-0.747938	0.889775	NA	-0.316733	0.9532	NA	-0.610766	0.90989	NA	-0.186656	0.972383	NA
JD17	Glyma.01G039600	subset5	receptor-like protein kinase 2; IPR001611 (Leucine-rich repeat), IPR003591 (Leucine-rich repeat, typical subtype), IPR013210 (Leucine-rich repeat-containing N-terminal, type 2); GO:0005515 (protein binding);Dbxref=Gene3D:G3DSA:3.80.10.10,InterPro:IPR001611,InterPro:IPR003591,InterPro:IPR013210,PANTHER:PTHR24420,PANTHER:PTHR24420:SF445,PRINTS:PR00019,Pfam:PF00560,Pfam:PF08263,Pfam:PF13855,Prosite:…	S			GO:0005515	protein binding	0.674102	0.244298	0.446192	0.499653	0.379563	0.581466	0.345109	0.558847	0.743935	-0.182004	0.762277	0.880747	0.40957	0.455459	0.693948
JD17	Glyma.01G039700	subset1	exocyst complex component 84B; IPR016159 (Cullin repeat-like-containing domain);Dbxref=Coils:Coil,InterPro:IPR016159,PANTHER:PTHR21426,PANTHER:PTHR21426:SF4,Pfam:PF08700,Superfamily:SSF74788;	U					2.73868	0.610704	NA	0	1	NA	2.66981	0.619875	NA	0	1	NA	0	1	NA
JD17	Glyma.01G039800	subset1	probable beta-1,3-galactosyltransferase 19-like [Glycine max]; IPR002659 (Glycosyl transferase, family 31), IPR008985 (Concanavalin A-like lectin/glucanases superfamily), IPR013320 (Concanavalin A-like lectin/glucanase, subgroup); GO:0006486 (protein glycosylation), GO:0008378 (galactosyltransferase activity), GO:0016020 (membrane), GO:0030246 (carbohydrate binding);Dbxref=Gene3D:G3DSA:2.60.120.2…	G			GO:0016020,GO:0008378,GO:0006486,GO:0030246	membrane; galactosyltransferase activity; protein glycosylation; carbohydrate binding	0.686068	0.0121148	0.0504297	0.303647	0.264638	0.460987	0.851498	0.00166065	0.01062	0.451057	0.0975045	0.247379	-0.462489	0.0871099	0.256158
JD17	Glyma.01G039900	subset1	wall-associated receptor kinase-like 15-like [Glycine max]; IPR025287 (Wall-associated receptor kinase galacturonan-binding domain); GO:0030247 (polysaccharide binding);Dbxref=InterPro:IPR025287,Pfam:PF13947,Pfam:PF14380;Ontology_term=GO:0030247;				GO:0030247	polysaccharide binding	-0.876906	0.474247	0.67055	0.101168	0.925805	0.962396	-0.963983	0.433573	0.643208	-2.27125	0.11141	0.271218	0.156801	0.880571	0.951477
JD17	Glyma.01G040000	subset5	Glutathione S-transferase family protein; IPR010987 (Glutathione S-transferase, C-terminal-like), IPR012336 (Thioredoxin-like fold); GO:0005515 (protein binding);Dbxref=Gene3D:G3DSA:1.20.1050.10,Gene3D:G3DSA:3.40.30.10,InterPro:IPR004045,InterPro:IPR004046,InterPro:IPR010987,InterPro:IPR012336,PANTHER:PTHR11260,PANTHER:PTHR11260:SF16,Pfam:PF00043,Pfam:PF13417,Prosite:PS50404,Prosite:PS50405,Super…	O	K00799	Transporters	GO:0005515	protein binding	0.223132	0.417585	0.620864	0.171328	0.527716	0.709588	0.466264	0.0869733	0.226013	-0.0380912	0.889658	0.948089	-0.210187	0.432253	0.675497
JD17	Glyma.01G040100	subset9	Glutathione S-transferase family protein; IPR010987 (Glutathione S-transferase, C-terminal-like);Dbxref=Gene3D:G3DSA:1.20.1050.10,InterPro:IPR010987,PANTHER:PTHR11260,PANTHER:PTHR11260:SF16,Prosite:PS50405,Superfamily:SSF47616;						-0.29329	0.951499	NA	-0.773336	0.872581	NA	1.20182	0.802489	NA	1.83328	0.697261	NA	-1.68851	0.726205	NA
JD17	Glyma.01G040300	subset1	Tetratricopeptide repeat (TPR)-like superfamily protein; IPR011990 (Tetratricopeptide-like helical); GO:0005515 (protein binding);Dbxref=Coils:Coil,Gene3D:G3DSA:1.25.40.10,InterPro:IPR011990,PANTHER:PTHR32526,PANTHER:PTHR32526:SF2,Prosite:PS51257,Superfamily:SSF48452;Ontology_term=GO:0005515;	S					1.13012	0.778797	NA	0.813816	0.8391	NA	-0.317452	0.937279	NA	-0.611471	0.87952	NA	1.77942	0.642723	NA
JD17	Glyma.01G040400	subset3	Actin cross-linking protein; IPR007679 (Protein of unknown function DUF569), IPR008999 (Actin cross-linking);Dbxref=Gene3D:G3DSA:2.80.10.50,InterPro:IPR007679,InterPro:IPR008999,PANTHER:PTHR31205,PANTHER:PTHR31205:SF0,Pfam:PF04601,Superfamily:SSF50405;						-0.516231	0.0261343	0.0913346	0.11277	0.62303	0.780917	-0.782743	0.000776902	0.0056502	-0.811497	0.000469086	0.00375914	-1.49531	9.28493e-11	7.26495e-09
JD17	Glyma.01G040500	subset5	small multi-drug export protein, putative; IPR009577 (Putative small multi-drug export);Dbxref=InterPro:IPR009577,Pfam:PF06695;						-1.49725	0.0266243	0.0926708	-1.2304	0.0511945	0.143552	-2.09256	0.00378039	0.0208022	-1.95507	0.00426061	0.0232164	0.216515	0.705809	0.862225
JD17	Glyma.01G040600	subset3	DNAJ homologue 3; IPR001623 (DnaJ domain), IPR002939 (Chaperone DnaJ, C-terminal); GO:0006457 (protein folding), GO:0051082 (unfolded protein binding);Dbxref=Gene3D:G3DSA:1.10.287.110,Gene3D:G3DSA:2.60.260.20,InterPro:IPR001623,InterPro:IPR002939,InterPro:IPR008971,InterPro:IPR018253,PANTHER:PTHR24077,PANTHER:PTHR24077:SF177,PRINTS:PR00625,Pfam:PF00226,Pfam:PF01556,Prosite:PS00636,Prosite:PS50076…	O	K09510	Chaperones and folding catalysts			0.354355	0.546345	0.728655	0.271171	0.633377	0.787874	0.979956	0.0789033	0.210799	0.941383	0.0867573	0.228148	0.461485	0.388201	0.638659
JD17	Glyma.01G040700	subset5	thioredoxin 2; IPR005746 (Thioredoxin), IPR012336 (Thioredoxin-like fold); GO:0006662 (glycerol ether metabolic process), GO:0015035 (protein disulfide oxidoreductase activity), GO:0045454 (cell redox homeostasis);Dbxref=Gene3D:G3DSA:3.40.30.10,InterPro:IPR005746,InterPro:IPR012336,InterPro:IPR013766,InterPro:IPR017937,PANTHER:PTHR10438,Pfam:PF00085,Prosite:PS00194,Prosite:PS51352,Superfamily:SSF…	O	K03671	Chaperones and folding catalysts	GO:0045454,GO:0015035,GO:0006662	cell redox homeostasis; protein disulfide oxidoreductase activity; glycerol ether metabolic process	0.592212	0.149789	0.323217	0.480434	0.231155	0.421782	0.76788	0.0578424	0.168902	0.439828	0.278553	0.49333	0.754774	0.047651	0.169381
JD17	Glyma.01G041000	subset9	Unknown protein;						0	1	NA	0	1	NA	0	1	NA	0	1	NA	2.25608	0.670227	NA
JD17	Glyma.01G041100	subset1	thioredoxin 2; IPR005746 (Thioredoxin), IPR012336 (Thioredoxin-like fold); GO:0006662 (glycerol ether metabolic process), GO:0015035 (protein disulfide oxidoreductase activity), GO:0045454 (cell redox homeostasis);Dbxref=Gene3D:G3DSA:3.40.30.10,InterPro:IPR005746,InterPro:IPR012336,InterPro:IPR013766,InterPro:IPR017937,JCVI_TIGRFAMS:TIGR01068,PANTHER:PTHR10438,PIR:PIRSF000077,PRINTS:PR00421,Pfam:…	O	K03671	Chaperones and folding catalysts	GO:0045454,GO:0015035,GO:0006662	cell redox homeostasis; protein disulfide oxidoreductase activity; glycerol ether metabolic process	-0.112109	0.967822	NA	-3.76161	0.214243	NA	-1.92085	0.524194	NA	-3.62443	0.231418	NA	-3.24467	0.28339	NA
JD17	Glyma.01G041200	subset1	thioredoxin 2; IPR005746 (Thioredoxin), IPR012336 (Thioredoxin-like fold); GO:0006662 (glycerol ether metabolic process), GO:0015035 (protein disulfide oxidoreductase activity), GO:0045454 (cell redox homeostasis);Dbxref=Gene3D:G3DSA:3.40.30.10,InterPro:IPR005746,InterPro:IPR012336,InterPro:IPR013766,InterPro:IPR017937,JCVI_TIGRFAMS:TIGR01068,PANTHER:PTHR10438,PRINTS:PR00421,Pfam:PF00085,Prosite:…	O	K03671	Chaperones and folding catalysts	GO:0045454,GO:0015035,GO:0006662	cell redox homeostasis; protein disulfide oxidoreductase activity; glycerol ether metabolic process	1.54192	8.73891e-06	0.00011456	0.551738	0.116993	0.2636	1.96777	9.94893e-09	2.88072e-07	1.64419	1.71246e-06	2.92333e-05	1.27278	0.000181843	0.00229117
JD17	Glyma.01G041300	subset1	glycine-rich protein;Dbxref=PANTHER:PTHR24031,PANTHER:PTHR24031:SF134;						-0.604052	0.0101922	0.0439154	-0.519628	0.0239588	0.0809381	-0.546128	0.0196061	0.0753336	-0.975247	3.46651e-05	0.000407785	-0.229514	0.305691	0.558975
JD17	Glyma.01G041400	subset1	nitrate transporter 1.7; IPR000109 (Proton-dependent oligopeptide transporter family), IPR016196 (Major facilitator superfamily domain, general substrate transporter); GO:0005215 (transporter activity), GO:0006810 (transport), GO:0016020 (membrane);Dbxref=Gene3D:G3DSA:1.20.1250.20,InterPro:IPR000109,InterPro:IPR016196,PANTHER:PTHR11654,PANTHER:PTHR11654:SF20,Pfam:PF00854,Superfamily:SSF103473;Ont…				GO:0016020,GO:0006810,GO:0005215	membrane; transport; transporter activity	0.252235	0.502772	0.693747	0.985769	0.00427227	0.0206053	0.87937	0.0135158	0.0567079	1.82756	5.03818e-08	1.23811e-06	2.31284	1.04355e-12	1.14744e-10
JD17	Glyma.01G041500	subset1	sucrose nonfermenting 4-like protein-like isoform X3 [Glycine max]; IPR013783 (Immunoglobulin-like fold), IPR014756 (Immunoglobulin E-set);Dbxref=Coils:Coil,Gene3D:G3DSA:2.60.40.10,InterPro:IPR013783,InterPro:IPR014756,PANTHER:PTHR10343,PANTHER:PTHR10343:SF36,Superfamily:SSF81296;						0.151752	0.765749	0.877472	-0.216409	0.668493	0.810786	-0.0343876	0.946724	0.974683	-0.0931698	0.853924	0.929824	0.333458	0.480227	0.713225
JD17	Glyma.01G041600	subset1	Regulator of chromosome condensation (RCC1) family protein; IPR009091 (Regulator of chromosome condensation 1/beta-lactamase-inhibitor protein II), IPR012677 (Nucleotide-binding, alpha-beta plait); GO:0000166 (nucleotide binding), GO:0003676 (nucleic acid binding);Dbxref=Gene3D:G3DSA:2.130.10.30,Gene3D:G3DSA:3.30.70.330,InterPro:IPR000408,InterPro:IPR000504,InterPro:IPR009091,InterPro:IPR012677,P…	S			GO:0003676	nucleic acid binding	-0.180187	0.583406	0.75756	-0.545962	0.0934338	0.224071	-0.301642	0.361626	0.576525	-0.388917	0.231468	0.438837	-0.147866	0.624079	0.814868
JD17	Glyma.01G041700	subset1	DNA-binding protein n=1 Tax=Daucus carota RepID=Q43427_DAUCA; IPR003106 (Leucine zipper, homeobox-associated), IPR009057 (Homeodomain-like); GO:0000976 (transcription regulatory region sequence-specific DNA binding), GO:0003677 (DNA binding), GO:0003700 (sequence-specific DNA binding transcription factor activity), GO:0005634 (nucleus), GO:0043565 (sequence-specific DNA binding);Dbxref=Coils:Coil…	K			GO:0003677,GO:0043565,GO:0006355,GO:0003700	DNA binding; sequence-specific DNA binding; regulation of transcription, DNA-templated; DNA-binding transcription factor activity	0.253441	0.704379	0.840087	1.21191	0.0408784	0.121331	1.22767	0.0434967	0.136904	0.970166	0.109842	0.268548	0.5951	0.307964	0.560927
JD17	Glyma.01G042100	subset1	nitrate transporter 1:2; IPR000109 (Proton-dependent oligopeptide transporter family), IPR016196 (Major facilitator superfamily domain, general substrate transporter); GO:0005215 (transporter activity), GO:0006810 (transport), GO:0016020 (membrane);Dbxref=Gene3D:G3DSA:1.20.1250.20,InterPro:IPR000109,InterPro:IPR016196,PANTHER:PTHR11654,PANTHER:PTHR11654:SF21,Pfam:PF00854,Superfamily:SSF103473;Ont…	E			GO:0016020,GO:0006810,GO:0005215	membrane; transport; transporter activity	-0.497288	0.530113	0.716695	0.552384	0.429447	0.628181	-0.0286097	0.969597	0.985549	-0.740861	0.344042	0.561181	-0.104877	0.87923	0.950889
JD17	Glyma.01G042200	subset9	Unknown protein;						1.78334	0.493749	NA	0.674643	0.800918	NA	0.0698115	0.980454	NA	-1.63646	0.56764	NA	0.374175	0.885858	NA
JD17	Glyma.01G042500	subset8	plant/T7N9-9 protein; IPR009770 (Domain of unknown function DUF1338);Dbxref=InterPro:IPR009770,PANTHER:PTHR31136,Pfam:PF07063;						0	1	NA	0	1	NA	2.51992	0.640217	NA	0	1	NA	1.20137	0.823811	NA
JD17	Glyma.01G042900	subset1	zinc ion-binding; transcription regulators protein, putative; IPR000812 (Transcription factor TFIIB); GO:0008270 (zinc ion binding);Dbxref=Gene3D:G3DSA:1.10.472.10,Gene3D:G3DSA:2.20.25.10,InterPro:IPR000812,InterPro:IPR013763,PANTHER:PTHR11618,Superfamily:SSF47954,Superfamily:SSF57783;Ontology_term=GO:0006352,GO:0006355,GO:0008270;	K	K15196	Transcription machinery	GO:0008270,GO:0006355,GO:0006352	zinc ion binding; regulation of transcription, DNA-templated; DNA-templated transcription, initiation	-0.290521	0.500457	0.692152	0.0891706	0.827698	0.909043	-0.022472	0.957516	0.979492	0.0265838	0.948788	0.975263	-0.83914	0.0406004	0.151251
JD17	Glyma.01G043000	subset5	single-stranded DNA-binding protein WHY1, chloroplastic-like isoform X1 [Glycine max]; IPR013742 (Plant transcription factor); GO:0003677 (DNA binding);Dbxref=Gene3D:G3DSA:2.30.31.10,InterPro:IPR009044,InterPro:IPR013742,PANTHER:PTHR31745,PANTHER:PTHR31745:SF0,Pfam:PF08536,Superfamily:SSF54447;Ontology_term=GO:0003677,GO:0006355;						-0.443537	0.677831	0.824049	-0.295467	0.769372	0.874989	-0.295867	0.777377	0.883308	-0.653316	0.534998	0.728737	0.458656	0.620551	0.812394
JD17	Glyma.01G043100	subset1	Protein kinase superfamily protein; IPR011009 (Protein kinase-like domain); GO:0004672 (protein kinase activity), GO:0004674 (protein serine/threonine kinase activity), GO:0005524 (ATP binding), GO:0006468 (protein phosphorylation);Dbxref=Gene3D:G3DSA:1.10.510.10,Gene3D:G3DSA:3.30.200.20,InterPro:IPR000719,InterPro:IPR002290,InterPro:IPR008271,InterPro:IPR011009,InterPro:IPR017441,PANTHER:PTHR243…	T			GO:0006468,GO:0004672	protein phosphorylation; protein kinase activity	-0.268455	0.94946	NA	3.1348	0.436679	NA	-0.317296	0.940281	NA	-0.611317	0.88523	NA	-0.192884	0.963623	NA
JD17	Glyma.01G043500	subset8	Pentatricopeptide repeat (PPR) superfamily protein; IPR002885 (Pentatricopeptide repeat), IPR011990 (Tetratricopeptide-like helical); GO:0005515 (protein binding);Dbxref=Gene3D:G3DSA:1.25.40.10,InterPro:IPR002885,InterPro:IPR011990,JCVI_TIGRFAMS:TIGR00756,PANTHER:PTHR24015,PANTHER:PTHR24015:SF136,Pfam:PF01535,Pfam:PF13041,Prosite:PS51375;Ontology_term=GO:0005515;						-0.294424	0.955706	NA	-0.77447	0.88384	NA	-0.343265	0.948368	NA	-0.637258	0.904306	NA	2.75366	0.591147	NA
JD17	Glyma.01G043700	subset7	protein kinase family protein; IPR001611 (Leucine-rich repeat), IPR011009 (Protein kinase-like domain), IPR013320 (Concanavalin A-like lectin/glucanase, subgroup), IPR025875 (Leucine rich repeat 4); GO:0004672 (protein kinase activity), GO:0005515 (protein binding), GO:0005524 (ATP binding), GO:0006468 (protein phosphorylation);Dbxref=Gene3D:G3DSA:1.10.510.10,Gene3D:G3DSA:2.60.120.200,Gene3D:G3DS…	T			GO:0006468,GO:0004672	protein phosphorylation; protein kinase activity	1.20618	0.631303	NA	3.81472	0.0759063	NA	2.04742	0.381569	NA	3.11964	0.154837	0.337852	0.7523	0.746964	NA
JD17	Glyma.01G044000	subset3	SOUL heme-binding family protein; IPR006917 (SOUL haem-binding protein), IPR011256 (Regulatory factor, effector binding domain);Dbxref=InterPro:IPR006917,InterPro:IPR011256,PANTHER:PTHR11220,PANTHER:PTHR11220:SF4,Pfam:PF04832,Superfamily:SSF55136;						0.0149564	0.987839	0.993731	0.123697	0.894244	0.945644	0.269545	0.777257	0.883261	1.41319	0.105088	0.260101	0.407457	0.639467	0.822737
JD17	Glyma.01G044200	subset1	UDP-galactose transporter 3; IPR013657 (UAA transporter); GO:0055085 (transmembrane transport);Dbxref=InterPro:IPR013657,PANTHER:PTHR10778,PANTHER:PTHR10778:SF10,Pfam:PF08449;Ontology_term=GO:0055085;	G	K15275	Transporters	GO:0055085	transmembrane transport	-0.754458	0.0108494	0.0461252	-0.886032	0.00248812	0.0131911	-1.31439	1.38905e-05	0.000180615	-0.578181	0.0474606	0.148203	0.0998507	0.725124	0.874318
JD17	Glyma.01G044400	subset7	Unknown protein;						3.16468	0.218874	NA	0.640067	0.821795	NA	1.08186	0.70394	NA	-0.626687	0.826619	NA	1.76406	0.493115	NA
JD17	Glyma.01G044800	subset1	transcription factor bHLH135-like [Glycine max]; IPR011598 (Myc-type, basic helix-loop-helix (bHLH) domain); GO:0046983 (protein dimerization activity);Dbxref=Coils:Coil,Gene3D:G3DSA:4.10.280.10,InterPro:IPR011598,Pfam:PF00010,Prosite:PS50888,Superfamily:SSF47459;Ontology_term=GO:0046983;				GO:0046983	protein dimerization activity	0	1	NA	2.28056	0.671471	NA	0	1	NA	3.29511	0.534164	NA	0	1	NA
JD17	Glyma.01G044900	subset3	Cyclophilin-like peptidyl-prolyl cis-trans isomerase family protein; IPR002130 (Cyclophilin-like peptidyl-prolyl cis-trans isomerase domain); GO:0003755 (peptidyl-prolyl cis-trans isomerase activity), GO:0006457 (protein folding);Dbxref=Gene3D:G3DSA:2.40.100.10,InterPro:IPR002130,PANTHER:PTHR11071,PANTHER:PTHR11071:SF17,PRINTS:PR00153,Pfam:PF00160,Prosite:PS50072,Superfamily:SSF50891;Ontology_ter…	O			GO:0006457,GO:0003755,GO:0000413	protein folding; peptidyl-prolyl cis-trans isomerase activity; protein peptidyl-prolyl isomerization	0.0576876	0.784394	0.888517	-0.194063	0.352097	0.553659	0.0649895	0.757223	0.871784	0.00339206	0.986994	0.994649	-0.191298	0.343634	0.596958
JD17	Glyma.01G045000	subset9	Unknown protein;						0.0135596	0.976735	0.988478	-0.596722	0.203983	0.388575	0.573595	0.199546	0.396772	0.0201257	0.964653	0.98463	0.9984	0.0179496	0.0849812
JD17	Glyma.01G045100	subset1	F-box/kelch-repeat protein, putative; IPR015916 (Galactose oxidase, beta-propeller); GO:0005515 (protein binding);Dbxref=Gene3D:G3DSA:2.130.10.80,InterPro:IPR006652,InterPro:IPR015916,PANTHER:PTHR24413,PANTHER:PTHR24413:SF70,Pfam:PF01344,SMART:SM00612,Superfamily:SSF117281;Ontology_term=GO:0005515;				GO:0005515	protein binding	3.30931	5.46626e-05	0.00055986	3.8705	1.12968e-06	1.74787e-05	3.41631	2.7835e-05	0.000327873	4.07834	2.81681e-07	5.87118e-06	0.642826	0.467854	0.703185
JD17	Glyma.01G045200	subset5	uncharacterized protein LOC100819761 [Glycine max];Dbxref=Coils:Coil;						0.205605	0.622984	0.786211	1.10565	0.00471738	0.02229	-0.255494	0.554202	0.740438	-0.159044	0.704282	0.846872	-0.526005	0.190956	0.423592
JD17	Glyma.01G045500	subset1	TCP family transcription factor; IPR005333 (Transcription factor, TCP);Dbxref=InterPro:IPR005333,InterPro:IPR017887,PANTHER:PTHR31072,PANTHER:PTHR31072:SF0,Pfam:PF03634,Prosite:PS51369;						0.24786	0.720573	0.850942	0.533754	0.415517	0.615258	-0.31043	0.670405	0.820204	0.0653114	0.923904	0.962969	-1.14996	0.0970611	0.274988
JD17	Glyma.01G045700	subset1	Ran guanine nucleotide release factor-like protein; IPR007681 (Ran-interacting Mog1 protein);Dbxref=Gene3D:G3DSA:3.40.1000.10,InterPro:IPR007681,InterPro:IPR016123,PANTHER:PTHR15837,PANTHER:PTHR15837:SF0,Pfam:PF04603,Superfamily:SSF55724;	T					-0.111149	0.609551	0.7768	-0.345679	0.108312	0.249175	-0.314354	0.151776	0.331223	0.0607203	0.775736	0.888207	0.217031	0.293855	0.547319
JD17	Glyma.01G045900	subset3	probable membrane-associated kinase regulator 6-like [Glycine max];						-0.294619	0.95645	NA	0.612304	0.909489	NA	-0.34346	0.949239	NA	-0.637494	0.905934	NA	-1.68984	0.754113	NA
JD17	Glyma.01G046100	subset9	hypothetical protein;						-0.767575	0.460422	0.658139	-0.10284	0.911276	0.954966	0.0562293	0.9525	0.977443	-1.4274	0.189116	0.38545	0.335903	0.695325	0.856574
JD17	Glyma.01G046300	subset7	UDP-glucosyltransferase family protein; IPR002213 (UDP-glucuronosyl/UDP-glucosyltransferase); GO:0008152 (metabolic process);Dbxref=Gene3D:G3DSA:3.40.50.2000,InterPro:IPR002213,PANTHER:PTHR11926,PANTHER:PTHR11926:SF15,Pfam:PF00201,Prosite:PS00375,Superfamily:SSF53756;Ontology_term=GO:0008152,GO:0016758;	GC			GO:0016758,GO:0008152	transferase activity, transferring hexosyl groups; metabolic process	1.11311	0.0238459	0.0850639	3.05494	1.81089e-12	9.14052e-11	2.06857	6.0112e-06	8.70804e-05	2.22814	6.27817e-07	1.1955e-05	0.625443	0.173518	0.399502
JD17	Glyma.01G046400	subset7	origin recognition complex protein 6; IPR008721 (Origin recognition complex, subunit 6); GO:0003677 (DNA binding), GO:0005664 (nuclear origin of replication recognition complex), GO:0006260 (DNA replication);Dbxref=InterPro:IPR008721,PANTHER:PTHR13394,PANTHER:PTHR13394:SF0,Pfam:PF05460;Ontology_term=GO:0003677,GO:0005664,GO:0006260;	L	K02608	DNA replication proteins	GO:0006260,GO:0005664,GO:0003677	DNA replication; nuclear origin of replication recognition complex; DNA binding	0.528385	0.238593	0.439939	0.720829	0.0895883	0.217437	1.00813	0.0187427	0.0728438	0.882367	0.0374564	0.124685	1.10255	0.00576492	0.0360723
JD17	Glyma.01G046500	subset1	Fatty acid hydroxylase superfamily; IPR006694 (Fatty acid hydroxylase); GO:0005506 (iron ion binding), GO:0006633 (fatty acid biosynthetic process), GO:0016491 (oxidoreductase activity), GO:0055114 (oxidation-reduction process);Dbxref=InterPro:IPR006694,PANTHER:PTHR11863,PANTHER:PTHR11863:SF3,Pfam:PF04116;Ontology_term=GO:0005506,GO:0006633,GO:0016491,GO:0055114;	I	K04713	Sphingolipid metabolism	GO:0055114,GO:0016491,GO:0006633,GO:0005506	oxidation-reduction process; oxidoreductase activity; fatty acid biosynthetic process; iron ion binding	-0.59388	0.00198397	0.0117457	-0.798514	3.09629e-05	0.000319504	-0.388073	0.0429101	0.135488	-0.702503	0.000248416	0.00221479	-0.603257	0.00155908	0.0130542
JD17	Glyma.01G046900	subset1	Disease resistance protein (TIR-NBS-LRR class) family; IPR000157 (Toll/interleukin-1 receptor homology (TIR) domain), IPR000767 (Disease resistance protein), IPR027417 (P-loop containing nucleoside triphosphate hydrolase); GO:0005515 (protein binding), GO:0006952 (defense response), GO:0007165 (signal transduction), GO:0043531 (ADP binding);Dbxref=Gene3D:G3DSA:3.40.50.10140,Gene3D:G3DSA:3.40.50.3…	T			GO:0007165,GO:0005515,GO:0043531	signal transduction; protein binding; ADP binding	0.0279419	0.919145	0.959543	0.913376	0.000430509	0.00310343	-0.104374	0.706054	0.842003	-0.137208	0.614571	0.787388	-0.638251	0.0160385	0.0783866
JD17	Glyma.01G047000	subset1	ribosomal protein L34; IPR008195 (Ribosomal protein L34Ae); GO:0003735 (structural constituent of ribosome), GO:0005622 (intracellular), GO:0005840 (ribosome), GO:0006412 (translation);Dbxref=InterPro:IPR008195,InterPro:IPR018065,PANTHER:PTHR10759,PRINTS:PR01250,Pfam:PF01199,Prosite:PS01145;Ontology_term=GO:0003735,GO:0005622,GO:0005840,GO:0006412;	J	K02915	Ribosome	GO:0006412,GO:0005840,GO:0005622,GO:0003735	translation; ribosome; intracellular; structural constituent of ribosome	1.20969	5.86589e-09	1.76189e-07	0.802283	0.000112712	0.000992232	0.745248	0.000346414	0.00283655	0.632849	0.00235764	0.0143654	0.409304	0.0483892	0.171246
JD17	Glyma.01G047100	subset1	GDA1/CD39 nucleoside phosphatase family protein; IPR000407 (Nucleoside phosphatase GDA1/CD39); GO:0016787 (hydrolase activity);Dbxref=InterPro:IPR000407,PANTHER:PTHR11782,PANTHER:PTHR11782:SF13,Pfam:PF01150;Ontology_term=GO:0016787;	F	K01510	CD molecules	GO:0016787	hydrolase activity	0.108025	0.550476	0.732325	0.294549	0.0922044	0.222047	0.123166	0.494354	0.69296	0.0297681	0.867424	0.936729	-0.40947	0.0182368	0.0857297
JD17	Glyma.01G047200	subset9	Unknown protein;						-1.29899	0.806354	NA	-1.77904	0.737081	NA	0.0537342	0.991899	NA	-1.64181	0.756681	NA	-0.210111	0.967752	NA
JD17	Glyma.01G047300	subset8	cytochrome P450 90B1-like [Glycine max]; IPR001128 (Cytochrome P450); GO:0005506 (iron ion binding), GO:0020037 (heme binding), GO:0055114 (oxidation-reduction process);Dbxref=Gene3D:G3DSA:1.10.630.10,InterPro:IPR001128,InterPro:IPR017972,PANTHER:PTHR24286,PANTHER:PTHR24286:SF6,Pfam:PF00067,Prosite:PS00086,Superfamily:SSF48264;Ontology_term=GO:0005506,GO:0016705,GO:0020037,GO:0055114;				GO:0055114,GO:0020037,GO:0016705,GO:0005506	oxidation-reduction process; heme binding; oxidoreductase activity, acting on paired donors, with incorporation or reduction of molecular oxygen; iron ion binding	-0.536517	0.0716535	0.191937	-0.431914	0.13467	0.290829	-0.329006	0.262131	0.472471	-0.654181	0.026114	0.0951549	-0.0855536	0.757927	0.892069
JD17	Glyma.01G047400	subset1	RING/FYVE/PHD zinc finger superfamily protein; IPR013083 (Zinc finger, RING/FYVE/PHD-type);Dbxref=Gene3D:G3DSA:3.30.40.10,InterPro:IPR011011,InterPro:IPR013083,PANTHER:PTHR16286,PANTHER:PTHR16286:SF4,Superfamily:SSF57903;						0.0738674	0.758263	0.873263	-0.131441	0.580334	0.749045	-0.0594891	0.804866	0.901681	-0.0127773	0.95718	0.980445	-0.239365	0.304077	0.557456
JD17	Glyma.01G047600	subset8	Unknown protein;						0.390469	0.534385	0.719741	0.0152612	0.980479	0.990612	-0.042401	0.947885	0.975236	-0.116399	0.854946	0.930497	-0.12695	0.831517	0.929161
JD17	Glyma.01G047700	subset1	RING/FYVE/PHD zinc finger superfamily protein; IPR011016 (Zinc finger, RING-CH-type), IPR013083 (Zinc finger, RING/FYVE/PHD-type), IPR022143 (Protein of unknown function DUF3675); GO:0008270 (zinc ion binding);Dbxref=Coils:Coil,Gene3D:G3DSA:3.30.40.10,InterPro:IPR011016,InterPro:IPR013083,InterPro:IPR022143,PANTHER:PTHR23012,PANTHER:PTHR23012:SF48,Pfam:PF12428,Pfam:PF12906,Prosite:PS51292,SMART:S…	A			GO:0008270	zinc ion binding	-0.614571	0.000506086	0.00373946	-0.345854	0.0414618	0.122707	-0.638563	0.000295166	0.00248393	-0.146229	0.387607	0.604858	0.0469357	0.77351	0.900826
JD17	Glyma.01G047800	subset7	CLAVATA3/ESR-RELATED 45;						2.71408	0.506236	NA	4.14112	0.289638	NA	2.64896	0.516825	NA	0	1	NA	0	1	NA
JD17	Glyma.01G047900	subset1	ZF-HD homeobox protein At4g24660-like [Glycine max]; IPR006456 (ZF-HD homeobox protein, Cys/His-rich dimerisation domain), IPR009057 (Homeodomain-like); GO:0003677 (DNA binding);Dbxref=Gene3D:G3DSA:1.10.10.60,InterPro:IPR006455,InterPro:IPR006456,InterPro:IPR009057,JCVI_TIGRFAMS:TIGR01565,JCVI_TIGRFAMS:TIGR01566,PANTHER:PTHR31948,PANTHER:PTHR31948:SF0,Pfam:PF04770,Prosite:PS51523,Superfamily:SSF4…						-0.527486	0.753409	NA	-1.57585	0.366984	0.568526	-4.13504	0.0491847	NA	-4.42908	0.0351277	0.118651	0.0563644	0.971332	NA
JD17	Glyma.01G048100	subset2	Pentatricopeptide repeat (PPR) superfamily protein; IPR002885 (Pentatricopeptide repeat), IPR011990 (Tetratricopeptide-like helical); GO:0005515 (protein binding);Dbxref=Gene3D:G3DSA:1.25.40.10,InterPro:IPR002885,InterPro:IPR011990,JCVI_TIGRFAMS:TIGR00756,PANTHER:PTHR24015,PANTHER:PTHR24015:SF44,Pfam:PF01535,Pfam:PF13041,Pfam:PF14432,Prosite:PS51375;Ontology_term=GO:0005515;						0.141273	0.773669	0.882536	-0.533209	0.285406	0.483953	-0.73055	0.169569	0.356525	0.0235772	0.961103	0.982691	-0.10778	0.814735	0.920421
JD17	Glyma.01G048400	subset1	Ribonuclease T2 family protein; IPR001568 (Ribonuclease T2-like); GO:0003723 (RNA binding), GO:0033897 (ribonuclease T2 activity);Dbxref=Gene3D:G3DSA:3.90.730.10,InterPro:IPR001568,InterPro:IPR018188,PANTHER:PTHR11240,Pfam:PF00445,Prosite:PS00530,Prosite:PS00531,Superfamily:SSF55895;Ontology_term=GO:0003723,GO:0033897;	A	K01166	Transfer RNA biogenesis	GO:0033897,GO:0003723	ribonuclease T2 activity; RNA binding	-1.49642	5.27662e-06	7.34548e-05	-3.2806	5.21972e-23	1.15153e-20	-1.80859	3.89638e-08	9.78406e-07	-3.10982	7.60554e-21	1.27022e-18	-1.92335	4.26308e-09	2.28831e-07
JD17	Glyma.01G048600	subset8	50S ribosomal protein L18, chloroplastic-like [Glycine max];Dbxref=Coils:Coil;						0.499897	0.385157	0.591987	0.403209	0.473188	0.666038	0.330653	0.568999	0.751957	0.26777	0.639476	0.80392	-0.0889296	0.871639	0.946576
JD17	Glyma.01G048700	subset5	RING-H2 finger protein 2B; IPR013083 (Zinc finger, RING/FYVE/PHD-type); GO:0005515 (protein binding), GO:0008270 (zinc ion binding);Dbxref=Gene3D:G3DSA:3.30.40.10,InterPro:IPR001841,InterPro:IPR013083,PANTHER:PTHR22763,Pfam:PF13639,Prosite:PS50089,SMART:SM00184,Superfamily:SSF57850;Ontology_term=GO:0005515,GO:0008270;				GO:0008270,GO:0005515	zinc ion binding; protein binding	1.26084	0.0169282	0.0654981	2.08157	3.11553e-05	0.00032121	1.95331	0.000124403	0.00118696	1.49758	0.00348867	0.0197744	-0.745944	0.176319	0.403345
JD17	Glyma.01G048800	subset2	Glucose-methanol-choline (GMC) oxidoreductase family protein; IPR012132 (Glucose-methanol-choline oxidoreductase); GO:0006066 (alcohol metabolic process), GO:0008812 (choline dehydrogenase activity), GO:0050660 (flavin adenine dinucleotide binding), GO:0055114 (oxidation-reduction process);Dbxref=Gene3D:G3DSA:3.50.50.60,InterPro:IPR000172,InterPro:IPR007867,InterPro:IPR012132,PANTHER:PTHR11552,PA…	R			GO:0055114,GO:0016614,GO:0050660	oxidation-reduction process; oxidoreductase activity, acting on CH-OH group of donors; flavin adenine dinucleotide binding	0.804955	0.29918	0.507438	0.0847877	0.914469	0.956413	0.245742	0.760992	0.873993	-1.09551	0.230598	0.43774	0.173442	0.815243	0.920673
JD17	Glyma.01G049100	subset1	myb family transcription factor APL-like isoform X2 [Glycine max]; IPR009057 (Homeodomain-like), IPR025756 (MYB-CC type transcription factor, LHEQLE-containing domain); GO:0003677 (DNA binding), GO:0003682 (chromatin binding);Dbxref=Gene3D:G3DSA:1.10.10.60,InterPro:IPR001005,InterPro:IPR006447,InterPro:IPR009057,InterPro:IPR017930,InterPro:IPR025756,JCVI_TIGRFAMS:TIGR01557,PANTHER:PTHR31499,PANTH…						1.13537	0.72023	NA	1.84148	0.539401	NA	1.18464	0.707957	NA	0.761649	0.809425	NA	0.778095	0.796461	NA
JD17	Glyma.01G049400	subset1	DOF zinc finger protein 1; IPR003851 (Zinc finger, Dof-type); GO:0003677 (DNA binding);Dbxref=InterPro:IPR003851,PANTHER:PTHR31089,PANTHER:PTHR31089:SF0,Pfam:PF02701,Prosite:PS01361,Prosite:PS50884;Ontology_term=GO:0003677,GO:0006355;				GO:0006355,GO:0003677	regulation of transcription, DNA-templated; DNA binding	-3.55974	0.007984	0.0362526	-2.04665	0.069722	0.180996	-3.24007	0.0114579	0.0498849	-4.01689	0.00319666	0.0183694	-1.27648	0.233982	0.478028
JD17	Glyma.01G049500	subset5	Calcium-binding EF-hand family protein; IPR011992 (EF-hand domain pair); GO:0005509 (calcium ion binding);Dbxref=Gene3D:G3DSA:1.10.238.10,InterPro:IPR002048,InterPro:IPR011992,InterPro:IPR018247,PANTHER:PTHR10891,PANTHER:PTHR10891:SF137,Pfam:PF13499,Prosite:PS00018,Prosite:PS50222,SMART:SM00054,Superfamily:SSF47473;Ontology_term=GO:0005509;	T					0.270153	0.94494	NA	-0.364071	0.926042	NA	0.205209	0.958198	NA	-1.6185	0.680833	NA	-2.67086	0.497293	NA
JD17	Glyma.01G049600	subset3	myb transcription factor; IPR009057 (Homeodomain-like); GO:0003677 (DNA binding), GO:0003682 (chromatin binding);Dbxref=Gene3D:G3DSA:1.10.10.60,InterPro:IPR001005,InterPro:IPR009057,InterPro:IPR017930,PANTHER:PTHR10641,Pfam:PF13921,Prosite:PS51294,SMART:SM00717,Superfamily:SSF46689;Ontology_term=GO:0003677,GO:0003682;	K	K09422	Transcription factors			1.10564	0.798208	NA	-0.771816	0.858671	NA	2.55783	0.540536	NA	-0.634613	0.883592	NA	0.795027	0.850195	NA
JD17	Glyma.01G049700	subset7	glucan endo-1,3-beta-glucosidase 1-like [Glycine max]; IPR000490 (Glycoside hydrolase, family 17), IPR017853 (Glycoside hydrolase, superfamily); GO:0005975 (carbohydrate metabolic process);Dbxref=Gene3D:G3DSA:3.20.20.80,InterPro:IPR000490,InterPro:IPR013781,InterPro:IPR017853,PANTHER:PTHR32227,PANTHER:PTHR32227:SF31,Pfam:PF00332,Superfamily:SSF51445;Ontology_term=GO:0004553,GO:0005975;				GO:0005975,GO:0004553	carbohydrate metabolic process; hydrolase activity, hydrolyzing O-glycosyl compounds	-1.27558	0.674702	NA	0.693615	0.808567	NA	-1.32442	0.663	NA	0.840726	0.769015	NA	0.810278	0.769738	NA
JD17	Glyma.01G049900	subset1	Mitochondrial transcription termination factor family protein; IPR003690 (Mitochodrial transcription termination factor-related);Dbxref=InterPro:IPR003690,PANTHER:PTHR13068,Pfam:PF02536,SMART:SM00733;		K15032	Mitochondrial biogenesis	GO:0006355,GO:0005739,GO:0003690	regulation of transcription, DNA-templated; mitochondrion; double-stranded DNA binding	-0.998437	0.0214998	0.0789167	-0.684176	0.092573	0.222675	-1.04981	0.0156569	0.063441	-0.990394	0.0185385	0.0735955	-0.336792	0.379618	0.631432
JD17	Glyma.01G050500	subset1	cAMP-regulated phosphoprotein 19-related protein; IPR006760 (Endosulphine);Dbxref=InterPro:IPR006760,Pfam:PF04667;						0.393251	0.0993487	0.242604	0.0154872	0.948034	0.974265	0.520031	0.0281531	0.0992593	0.331377	0.160457	0.345889	0.156562	0.496523	0.726321
JD17	Glyma.01G050900	subset3	oxygen-evolving enhancer protein; IPR008797 (Photosystem II PsbQ, oxygen evolving complex), IPR023222 (PsbQ-like domain); GO:0005509 (calcium ion binding), GO:0009523 (photosystem II), GO:0009654 (photosystem II oxygen evolving complex), GO:0015979 (photosynthesis), GO:0019898 (extrinsic component of membrane);Dbxref=Gene3D:G3DSA:1.20.120.290,InterPro:IPR008797,InterPro:IPR023222,Pfam:PF05757,Sup…		K08901	Photosynthesis proteins	GO:0019898,GO:0015979,GO:0009654,GO:0009523,GO:0005509	extrinsic component of membrane; photosynthesis; photosystem II oxygen evolving complex; photosystem II; calcium ion binding	-0.358697	0.898204	NA	0.101134	0.969469	NA	0.529619	0.841141	NA	-2.21015	0.435206	NA	-3.2625	0.249389	NA
JD17	Glyma.01G051000	subset7	anaphase promoting complex subunit 2; IPR011991 (Winged helix-turn-helix DNA-binding domain), IPR014786 (Anaphase-promoting complex subunit 2, C-terminal);Dbxref=Gene3D:G3DSA:1.10.10.10,InterPro:IPR011991,InterPro:IPR014786,PANTHER:PTHR11932,PANTHER:PTHR11932:SF1,Pfam:PF08672,Superfamily:SSF46785;						5.56274	0.0212049	0.0781102	5.06264	0.0360477	0.110136	5.24808	0.0304686	0.105253	4.69449	0.0542864	0.16294	1.22783	0.655989	0.832791
JD17	Glyma.01G051300	subset2	NAC domain protein,; IPR003441 (NAC domain); GO:0003677 (DNA binding);Dbxref=InterPro:IPR003441,PANTHER:PTHR31719,PANTHER:PTHR31719:SF0,Pfam:PF02365,Prosite:PS51005,Superfamily:SSF101941;Ontology_term=GO:0003677,GO:0006355;				GO:0006355,GO:0003677	regulation of transcription, DNA-templated; DNA binding	-1.75874	0.000234541	0.00196448	1.25922	0.00122277	0.00740111	-1.18079	0.00810437	0.0379807	0.600794	0.129827	0.30195	-0.849328	0.0344136	0.134591
JD17	Glyma.01G051400	subset2	Isoform 3 of Cell division cycle and apoptosis regulator protein 1 n=7 Tax=Amniota RepID=Q8CH18-3; IPR011992 (EF-hand domain pair), IPR025224 (DBC1/CARP1), IPR025954 (DBC1/CARP1 catalytically inactive NUDIX hydrolase domain); GO:0005509 (calcium ion binding), GO:0006915 (apoptotic process);Dbxref=Coils:Coil,Gene3D:G3DSA:1.10.238.10,InterPro:IPR002048,InterPro:IPR011992,InterPro:IPR025224,InterPro…	R			GO:0006355	regulation of transcription, DNA-templated	0.17457	0.2697	0.476251	0.199961	0.201836	0.385802	0.243859	0.122153	0.286313	0.0340782	0.828759	0.916624	-0.442823	0.00453753	0.0300896
JD17	Glyma.01G051700	subset5	MYB transcription factor MYB64 [Glycine max]; IPR009057 (Homeodomain-like); GO:0003677 (DNA binding), GO:0003682 (chromatin binding);Dbxref=Gene3D:G3DSA:1.10.10.60,InterPro:IPR001005,InterPro:IPR009057,InterPro:IPR017930,PANTHER:PTHR10641,PANTHER:PTHR10641:SF30,Pfam:PF00249,Prosite:PS51294,SMART:SM00717,Superfamily:SSF46689;Ontology_term=GO:0003677,GO:0003682;	K	K09422	Transcription factors			-0.965701	0.369995	0.57911	-0.00778695	0.993455	0.997289	0.431729	0.649041	0.806856	-0.640382	0.523689	0.719763	-2.38652	0.0272322	0.114065
JD17	Glyma.01G052300	subset4	Arabinanase/levansucrase/invertase; IPR023296 (Glycosyl hydrolase, five-bladed beta-propellor domain);Dbxref=Gene3D:G3DSA:2.115.10.20,InterPro:IPR023296,Superfamily:SSF75005;						0.284098	0.480916	0.67611	0.83408	0.0294841	0.094778	0.773089	0.0480207	0.147266	0.366637	0.35138	0.568456	-0.880773	0.026642	0.112253
JD17	Glyma.01G052400	subset1	multiple myeloma tumor-associated protein 2 homolog [Glycine max]; IPR019315 (Kinase phosphorylation domain);Dbxref=Coils:Coil,InterPro:IPR019315,PANTHER:PTHR14580,PANTHER:PTHR14580:SF0,Pfam:PF10159;	R					0.793578	0.000652302	0.00464521	0.626055	0.00654442	0.0289205	0.863583	0.000194156	0.00174229	0.558025	0.0161463	0.0661311	-0.666913	0.00426459	0.0286912
JD17	Glyma.01G052700	subset3	unknown protein; FUNCTIONS IN: molecular_function unknown; INVOLVED IN: biological_process unknown; LOCATED IN: chloroplast; EXPRESSED IN: 23 plant structures; EXPRESSED DURING: 13 growth stages ; IPR021503 (Protein of unknown function DUF3110);Dbxref=InterPro:IPR021503,Pfam:PF11360;						-0.996237	0.107701	0.256667	-0.371237	0.514867	0.699249	-1.14341	0.067557	0.18889	-1.37692	0.026783	0.0969058	-0.262058	0.631626	0.81865
JD17	Glyma.01G052800	subset1	Vesicle transport v-SNARE family protein; IPR007705 (Vesicle transport v-SNARE, N-terminal), IPR010989 (t-SNARE); GO:0005515 (protein binding), GO:0006886 (intracellular protein transport), GO:0016020 (membrane), GO:0016192 (vesicle-mediated transport);Dbxref=Coils:Coil,Gene3D:G3DSA:1.20.5.110,Gene3D:G3DSA:1.20.58.400,InterPro:IPR000727,InterPro:IPR007705,InterPro:IPR010989,PANTHER:PTHR21230,PANT…	U	K08493	Membrane trafficking	GO:0016020,GO:0006886	membrane; intracellular protein transport	0.0807601	0.91612	0.958458	0.603298	0.389785	0.59076	0.649631	0.36824	0.583672	0.714286	0.309577	0.526651	0.102738	0.88062	0.951486
JD17	Glyma.01G052900	subset9	ERD (early-responsive to dehydration stress) family protein; IPR003864 (Domain of unknown function DUF221); GO:0016020 (membrane);Dbxref=InterPro:IPR003864,PANTHER:PTHR13018,PANTHER:PTHR13018:SF5,Pfam:PF02714;Ontology_term=GO:0016020;				GO:0016020	membrane	-0.431373	0.703666	0.839796	-0.304624	0.779461	0.880709	-0.197621	0.858729	0.930188	-0.609997	0.586085	0.767139	-1.61424	0.147927	0.361744
JD17	Glyma.01G053100	subset1	Argonaute family protein; IPR003100 (Argonaute/Dicer protein, PAZ domain), IPR012337 (Ribonuclease H-like domain), IPR014811 (Domain of unknown function DUF1785); GO:0003676 (nucleic acid binding), GO:0005515 (protein binding);Dbxref=Gene3D:G3DSA:2.170.260.10,Gene3D:G3DSA:3.30.420.10,Gene3D:G3DSA:3.40.50.2300,InterPro:IPR003100,InterPro:IPR003165,InterPro:IPR012337,InterPro:IPR014811,PANTHER:PTHR…		K11593	Chromosome and associated proteins	GO:0005515,GO:0003676	protein binding; nucleic acid binding	0.368591	0.126938	0.288665	-0.0772941	0.748416	0.861881	-0.142808	0.567353	0.750537	-0.277371	0.260868	0.47347	-0.124918	0.588587	0.791761
JD17	Glyma.01G053200	subset3	prefoldin chaperone subunit family protein; IPR009053 (Prefoldin), IPR011599 (Prefoldin alpha subunit); GO:0006457 (protein folding), GO:0016272 (prefoldin complex), GO:0051082 (unfolded protein binding);Dbxref=Coils:Coil,Gene3D:G3DSA:1.10.287.370,InterPro:IPR004127,InterPro:IPR009053,InterPro:IPR011599,JCVI_TIGRFAMS:TIGR00293,PANTHER:PTHR13345,PANTHER:PTHR13345:SF3,Pfam:PF02996,Superfamily:SSF46…	K					0.471356	0.0614952	0.171768	0.279859	0.258502	0.453913	0.257372	0.312774	0.528025	0.347771	0.162119	0.347923	-0.221774	0.360514	0.613225
JD17	Glyma.01G053300	subset3	DHHC-type zinc finger protein; IPR001594 (Zinc finger, DHHC-type, palmitoyltransferase); GO:0008270 (zinc ion binding);Dbxref=InterPro:IPR001594,PANTHER:PTHR22883,PANTHER:PTHR22883:SF0,Pfam:PF01529,Prosite:PS50216;Ontology_term=GO:0008270;	R			GO:0008270	zinc ion binding	-0.556757	0.0107979	0.0459926	-0.619662	0.0038309	0.0188387	-0.811224	0.000239975	0.00208485	-0.877681	5.7991e-05	0.000636493	0.0287252	0.889002	0.954879
JD17	Glyma.01G053400	subset9	Protein kinase superfamily protein; IPR011009 (Protein kinase-like domain), IPR028324 (Serine/threonine-protein kinase CTR1/EDR1); GO:0004672 (protein kinase activity), GO:0006468 (protein phosphorylation);Dbxref=Gene3D:G3DSA:1.10.510.10,InterPro:IPR001245,InterPro:IPR011009,InterPro:IPR028324,PANTHER:PTHR23257,PANTHER:PTHR23257:SF80,Pfam:PF07714,Superfamily:SSF56112;Ontology_term=GO:0004672,GO:0…				GO:0006468,GO:0004672	protein phosphorylation; protein kinase activity	-0.537455	0.247409	0.449572	-0.16948	0.704222	0.835197	-1.00953	0.0347411	0.116238	-0.921082	0.0481182	0.149704	-1.19593	0.00762063	0.0444834
JD17	Glyma.01G053500	subset8	Unknown protein;						0	1	NA	0	1	NA	0	1	NA	0	1	NA	2.75722	0.600834	NA
JD17	Glyma.01G053700	subset5	exosome complex exonuclease RRP40; IPR012340 (Nucleic acid-binding, OB-fold), IPR026699 (Exosome complex RNA-binding protein 1/RRP40/RRP4); GO:0000178 (exosome (RNase complex)), GO:0003723 (RNA binding);Dbxref=InterPro:IPR012340,InterPro:IPR026699,PANTHER:PTHR21321,PANTHER:PTHR21321:SF1,Superfamily:SSF110324,Superfamily:SSF50249,Superfamily:SSF54791;Ontology_term=GO:0000178,GO:0003723;	J	K03681	Messenger RNA biogenesis	GO:0003723,GO:0000178	RNA binding; exosome (RNase complex)	0	1	NA	0	1	NA	3.43038	0.518301	NA	3.29512	0.534163	NA	0	1	NA
JD17	Glyma.01G054200	subset5	Cell division topological specificity factor n=3 Tax=Medicago truncatula RepID=G7JWN8_MEDTR; IPR005527 (Septum formation topological specificity factor MinE); GO:0032955 (regulation of barrier septum assembly), GO:0051301 (cell division);Dbxref=InterPro:IPR005527,Pfam:PF03776;Ontology_term=GO:0032955,GO:0051301;				GO:0051301,GO:0032955	cell division; regulation of division septum assembly	-0.0322393	0.89426	0.948058	-0.363415	0.130373	0.284115	0.0204419	0.932385	0.968551	0.135484	0.565179	0.750737	0.313891	0.163721	0.3864
JD17	Glyma.01G054400	subset5	Protein of unknown function, DUF538; IPR007493 (Protein of unknown function DUF538);Dbxref=Gene3D:G3DSA:2.30.240.10,InterPro:IPR007493,PANTHER:PTHR31676,PANTHER:PTHR31676:SF0,Pfam:PF04398,Superfamily:SSF141562;						0.649357	0.00577339	0.0282169	0.35448	0.129639	0.283216	0.60945	0.00955152	0.0433544	0.422149	0.0718093	0.199461	0.412357	0.0716484	0.225289
JD17	Glyma.01G054800	subset1	uncharacterized protein LOC100801474 isoform X1 [Glycine max]; IPR008581 (Protein of unknown function DUF863, plant);Dbxref=InterPro:IPR008581,Pfam:PF05904;						-0.210984	0.255896	0.460535	-0.0271776	0.880319	0.93828	-0.144067	0.435173	0.644586	-0.108783	0.550176	0.739689	-0.226789	0.199802	0.435902
JD17	Glyma.01G054900	subset3	Pentatricopeptide repeat (PPR) superfamily protein; IPR002885 (Pentatricopeptide repeat), IPR011990 (Tetratricopeptide-like helical); GO:0005515 (protein binding);Dbxref=Gene3D:G3DSA:1.25.40.10,InterPro:IPR002885,InterPro:IPR011990,JCVI_TIGRFAMS:TIGR00756,PANTHER:PTHR24015,PANTHER:PTHR24015:SF54,Pfam:PF01535,Pfam:PF13041,Prosite:PS51375;Ontology_term=GO:0005515;						1.06112	0.0376303	0.1203	1.39988	0.00433653	0.020841	-0.124219	0.824853	0.912684	0.559489	0.278056	0.493196	-0.202539	0.689208	0.853433
JD17	Glyma.01G055000	subset8	UvrB/uvrC domain protein; IPR001943 (UVR domain), IPR011722 (Hemimethylated DNA-binding domain); GO:0003677 (DNA binding), GO:0005515 (protein binding);Dbxref=Coils:Coil,InterPro:IPR001943,InterPro:IPR011722,JCVI_TIGRFAMS:TIGR02097,PANTHER:PTHR31350,Pfam:PF02151,Pfam:PF08755,SMART:SM00992,Superfamily:SSF141255;Ontology_term=GO:0003677,GO:0005515;				GO:0005515,GO:0003677	protein binding; DNA binding	-0.340034	0.22384	0.421781	-0.478978	0.0782399	0.197051	-0.159502	0.560873	0.74568	-0.204826	0.447205	0.656964	-0.264231	0.301608	0.554846
JD17	Glyma.01G055200	subset1	chitinase A; IPR017853 (Glycoside hydrolase, superfamily); GO:0005975 (carbohydrate metabolic process);Dbxref=Gene3D:G3DSA:3.20.20.80,InterPro:IPR001223,InterPro:IPR001579,InterPro:IPR013781,InterPro:IPR017853,PANTHER:PTHR31939,PANTHER:PTHR31939:SF0,Pfam:PF00704,Prosite:PS01095,Superfamily:SSF51445;Ontology_term=GO:0004553,GO:0005975;		K01183	Amino sugar and nucleotide sugar metabolism	GO:0005975,GO:0004553	carbohydrate metabolic process; hydrolase activity, hydrolyzing O-glycosyl compounds	1.21733	0.675153	NA	-0.764414	0.79429	NA	1.15941	0.690189	NA	2.83625	0.284871	NA	1.74528	0.510689	NA
JD17	Glyma.01G055800	subset8	Chaperone DnaJ-domain superfamily protein;Dbxref=Pfam:PF14901;						-0.422503	0.72183	0.85166	0.964537	0.342251	0.543638	0.749883	0.476965	0.679589	-0.833486	0.486044	0.689093	0.180295	0.858213	0.941753
JD17	Glyma.01G055900	subset1	uncharacterized protein LOC100799346 isoform X4 [Glycine max]; IPR013083 (Zinc finger, RING/FYVE/PHD-type), IPR027370 (RING-type zinc-finger, LisH dimerisation motif); GO:0005515 (protein binding), GO:0008270 (zinc ion binding);Dbxref=Gene3D:G3DSA:3.30.40.10,InterPro:IPR001841,InterPro:IPR013083,InterPro:IPR017907,InterPro:IPR027370,PANTHER:PTHR13139,PANTHER:PTHR13139:SF20,Pfam:PF13445,Prosite:PS…						-0.200427	0.379563	0.587265	-0.730819	0.00141013	0.00832067	-0.44583	0.0539846	0.160849	-0.114662	0.606013	0.781771	-0.117364	0.58166	0.787238
JD17	Glyma.01G056000	subset1	remorin-like [Glycine max]; IPR005516 (Remorin, C-terminal);Dbxref=Coils:Coil,InterPro:IPR005516,PANTHER:PTHR31471,Pfam:PF03763;						2.03755	0.487685	NA	0.634561	0.836546	NA	1.07724	0.726558	NA	0.74748	0.807375	NA	1.78108	0.528879	NA
JD17	Glyma.01G056100	subset1	probable 2-oxoglutarate/Fe(II)-dependent dioxygenase [Glycine max]; IPR005123 (Oxoglutarate/iron-dependent dioxygenase), IPR026992 (Non-haem dioxygenase N-terminal domain), IPR027443 (Isopenicillin N synthase-like); GO:0016491 (oxidoreductase activity), GO:0055114 (oxidation-reduction process);Dbxref=Gene3D:G3DSA:2.60.120.330,InterPro:IPR005123,InterPro:IPR026992,InterPro:IPR027443,PANTHER:PTHR10…	QR			GO:0055114,GO:0016491	oxidation-reduction process; oxidoreductase activity	-0.0693592	0.815147	0.905514	-1.19464	0.000116873	0.00102253	0.106579	0.716155	0.847047	0.0864662	0.765288	0.882641	0.361861	0.193981	0.42753
JD17	Glyma.01G056200	subset3	Pentatricopeptide repeat (PPR) superfamily protein; IPR002885 (Pentatricopeptide repeat);Dbxref=InterPro:IPR002885,JCVI_TIGRFAMS:TIGR00756,PANTHER:PTHR24015,PANTHER:PTHR24015:SF136,Pfam:PF01535,Pfam:PF13041,Prosite:PS51375;						1.32381	0.262319	0.467344	1.6327	0.151661	0.316493	0.646251	0.600344	0.773397	0.290736	0.814638	0.90873	1.06462	0.344326	0.597828
JD17	Glyma.01G056300	subset1	receptor-like kinase; IPR001611 (Leucine-rich repeat), IPR003591 (Leucine-rich repeat, typical subtype), IPR025875 (Leucine rich repeat 4); GO:0005515 (protein binding);Dbxref=Gene3D:G3DSA:3.80.10.10,InterPro:IPR001611,InterPro:IPR003591,InterPro:IPR025875,PANTHER:PTHR24420,PANTHER:PTHR24420:SF524,Pfam:PF00560,Pfam:PF12799,Pfam:PF13855,SMART:SM00369,Superfamily:SSF52058;Ontology_term=GO:0005515;				GO:0005515	protein binding	-0.251215	0.240991	0.442692	-0.0242612	0.907527	0.952858	-0.383302	0.074693	0.202966	-0.283512	0.18046	0.373557	-0.346982	0.09192	0.265362
JD17	Glyma.01G056900	subset1	zinc finger protein ZAT4-like [Glycine max]; IPR013087 (Zinc finger C2H2-type/integrase DNA-binding domain); GO:0003676 (nucleic acid binding), GO:0046872 (metal ion binding);Dbxref=Gene3D:G3DSA:3.30.160.60,InterPro:IPR007087,InterPro:IPR013087,InterPro:IPR015880,PANTHER:PTHR11389,PANTHER:PTHR11389:SF380,Pfam:PF13912,Prosite:PS00028,Prosite:PS50157,SMART:SM00355,Superfamily:SSF57667;Ontology_term…						0.14795	0.528177	0.715124	-0.0508168	0.827994	0.90929	-0.192991	0.412282	0.625065	0.177963	0.446409	0.656273	-0.633418	0.00660732	0.0399222
JD17	Glyma.01G057100	subset1	UDP-glucose 6-dehydrogenase family protein; IPR017476 (UDP-glucose/GDP-mannose dehydrogenase); GO:0003979 (UDP-glucose 6-dehydrogenase activity), GO:0051287 (NAD binding), GO:0055114 (oxidation-reduction process);Dbxref=Gene3D:G3DSA:1.20.5.100,Gene3D:G3DSA:3.40.50.720,InterPro:IPR001732,InterPro:IPR008927,InterPro:IPR014026,InterPro:IPR014027,InterPro:IPR016040,InterPro:IPR017476,InterPro:IPR0283…		K00012	Amino sugar and nucleotide sugar metabolism	GO:0055114,GO:0051287,GO:0016616	oxidation-reduction process; NAD binding; oxidoreductase activity, acting on the CH-OH group of donors, NAD or NADP as acceptor	0.0231373	0.915342	0.957934	-0.0322243	0.881286	0.93873	0.00673902	0.97528	0.987763	-0.313242	0.150208	0.331265	0.427427	0.0441063	0.160247
JD17	Glyma.01G057500	subset1	probable methyltransferase PMT5-like isoform X2 [Glycine max]; IPR004159 (Putative S-adenosyl-L-methionine-dependent methyltransferase); GO:0008168 (methyltransferase activity);Dbxref=Gene3D:G3DSA:3.40.50.150,InterPro:IPR004159,PANTHER:PTHR31608,PANTHER:PTHR31608:SF0,Pfam:PF03141,Superfamily:SSF53335;Ontology_term=GO:0008168;				GO:0008168	methyltransferase activity	-0.225172	0.221126	0.4187	-0.198911	0.269044	0.465641	-0.278889	0.129736	0.298354	-0.0272946	0.87935	0.942688	-0.0105581	0.951779	0.980599
JD17	Glyma.01G057600	subset1	Pentatricopeptide repeat (PPR) superfamily protein; IPR002885 (Pentatricopeptide repeat);Dbxref=InterPro:IPR002885,JCVI_TIGRFAMS:TIGR00756,PANTHER:PTHR24015,PANTHER:PTHR24015:SF0,Pfam:PF01535,Pfam:PF13041,Pfam:PF13812,Prosite:PS51375;						0.337736	0.692599	0.833162	0.815301	0.306534	0.506522	1.11471	0.165201	0.350452	0.559164	0.493729	0.695204	-0.230315	0.77427	0.901011
JD17	Glyma.01G057700	subset7	uncharacterized protein LOC102660841 isoform X2 [Glycine max]; IPR012340 (Nucleic acid-binding, OB-fold);Dbxref=Gene3D:G3DSA:2.40.50.140,InterPro:IPR012340,Superfamily:SSF50249;						-0.0699293	0.78238	0.887595	-0.169245	0.492592	0.682434	-0.131278	0.604406	0.776654	-0.163556	0.510983	0.709366	-0.602668	0.0121276	0.0634467
JD17	Glyma.01G057800	subset9	PIF1 helicase; IPR010285 (DNA helicase Pif1 like), IPR025476 (Helitron helicase-like domain); GO:0000723 (telomere maintenance), GO:0003678 (DNA helicase activity), GO:0006281 (DNA repair);Dbxref=InterPro:IPR010285,InterPro:IPR025476,PANTHER:PTHR10492,PANTHER:PTHR10492:SF8,Pfam:PF05970,Pfam:PF14214;Ontology_term=GO:0000723,GO:0003678,GO:0006281;	D			GO:0006281,GO:0003678,GO:0000723	DNA repair; DNA helicase activity; telomere maintenance	-1.26415	0.278901	0.486674	-1.75269	0.13365	0.289139	-2.58682	0.0654923	0.185141	-1.6509	0.159331	0.344392	-0.69509	0.495979	0.726035
JD17	Glyma.01G058000	subset1	general regulatory factor 12; IPR000308 (14-3-3 protein), IPR023409 (14-3-3 protein, conserved site), IPR023410 (14-3-3 domain); GO:0019904 (protein domain specific binding);Dbxref=Coils:Coil,Gene3D:G3DSA:1.20.190.20,InterPro:IPR000308,InterPro:IPR023409,InterPro:IPR023410,PANTHER:PTHR18860,PIR:PIRSF000868,PRINTS:PR00305,Pfam:PF00244,Prosite:PS00796,Prosite:PS00797,SMART:SM00101,Superfamily:SSF48…	O	K06630	Exosome	GO:0019904	protein domain specific binding	0.300234	0.178931	0.364818	0.553708	0.0105745	0.0425758	0.47965	0.0299004	0.103857	0.339515	0.122005	0.288962	0.484952	0.0220785	0.0985125
JD17	Glyma.01G058100	subset9	Unknown protein;						-1.18044	0.0476556	0.143036	-1.04871	0.0608505	0.163231	-1.00374	0.0840575	0.220409	-0.773383	0.161968	0.347769	0.297531	0.551193	0.766877
JD17	Glyma.01G058200	subset1	Pentatricopeptide repeat (PPR) superfamily protein; IPR002885 (Pentatricopeptide repeat), IPR011990 (Tetratricopeptide-like helical); GO:0005515 (protein binding);Dbxref=Gene3D:G3DSA:1.25.40.10,InterPro:IPR002885,InterPro:IPR011990,JCVI_TIGRFAMS:TIGR00756,PANTHER:PTHR24015,Pfam:PF01535,Pfam:PF13812,Prosite:PS51375;Ontology_term=GO:0005515;						-0.92669	0.00794981	0.0361171	-0.918828	0.00689656	0.0301589	-0.687883	0.045175	0.140735	-0.728155	0.0319221	0.11085	-0.421199	0.195484	0.429704
JD17	Glyma.01G058300	subset1	glucan endo-1,3-beta-glucosidase-like protein 2-like [Glycine max]; IPR012946 (X8);Dbxref=InterPro:IPR012946,PANTHER:PTHR32227,Pfam:PF07983,SMART:SM00768;						-1.14424	6.19529e-05	0.000624029	-1.06208	0.000107703	0.000953714	-0.653352	0.017348	0.0686662	-0.835368	0.00220564	0.0135985	0.209239	0.410596	0.658177
JD17	Glyma.01G058600	subset4	photosynthetic electron transfer B chrC:74841-76292 FORWARD; IPR016174 (Di-haem cytochrome, transmembrane), IPR016175 (Cytochrome b/b6), IPR027387 (Cytochrome b/b6-like domain); GO:0009055 (electron carrier activity), GO:0016020 (membrane), GO:0016491 (oxidoreductase activity), GO:0022904 (respiratory electron transport chain);Dbxref=Gene3D:G3DSA:1.20.810.10,InterPro:IPR005797,InterPro:IPR016174,…		K02704,K02635		GO:0022904,GO:0016020	respiratory electron transport chain; membrane	-0.250923	0.191584	0.380697	-0.721902	0.000171804	0.00141746	-0.0363675	0.849636	0.925207	0.297199	0.120278	0.28607	-0.0620752	0.745038	0.885012
JD17	Glyma.01G058800	subset9	RNA-binding domain CCCH-type zinc finger protein;Dbxref=PANTHER:PTHR24009,PANTHER:PTHR24009:SF0,Superfamily:SSF54928;						2.3045	0.662992	NA	-0.774668	0.885825	NA	-0.343464	0.949239	NA	-0.63748	0.905936	NA	-1.68984	0.754113	NA
JD17	Glyma.01G058900	subset9	probable protein phosphatase 2C 15-like isoform X4 [Glycine max];						-0.49345	0.500926	0.692392	-1.10785	0.136767	0.293723	-0.204377	0.772869	0.880731	-0.460555	0.514012	0.711874	0.0137695	0.982854	0.992567
JD17	Glyma.01G059000	subset8	Pentatricopeptide repeat (PPR) superfamily protein; IPR002885 (Pentatricopeptide repeat);Dbxref=InterPro:IPR002885,JCVI_TIGRFAMS:TIGR00756,PANTHER:PTHR24015,PANTHER:PTHR24015:SF0,Pfam:PF01535,Pfam:PF12854,Pfam:PF13041,Prosite:PS51375;						0.425486	0.261466	0.466422	-0.213732	0.576321	0.745898	0.324481	0.39318	0.608185	-0.233562	0.545696	0.736385	0.224085	0.534864	0.754676
JD17	Glyma.01G059900	subset7	Pentatricopeptide repeat (PPR) superfamily protein; IPR002885 (Pentatricopeptide repeat);Dbxref=InterPro:IPR002885,JCVI_TIGRFAMS:TIGR00756,PANTHER:PTHR24015,PANTHER:PTHR24015:SF0,Pfam:PF01535,Pfam:PF12854,Pfam:PF13041,Prosite:PS51375;						0.169998	0.607587	0.775207	0.112743	0.727882	0.849561	0.307674	0.347759	0.563567	0.000903488	0.997803	0.999938	0.318212	0.308445	0.56134
JD17	Glyma.01G060000	subset9	Unknown protein;						0.12644	0.96982	NA	-0.360116	0.914133	NA	1.00627	0.753917	NA	-1.61848	0.629537	NA	-1.20588	0.718726	NA
JD17	Glyma.01G060300	subset1	ninja-family protein AFP2-like [Glycine max]; IPR012463 (Ninja);Dbxref=Coils:Coil,InterPro:IPR012463,PANTHER:PTHR31413,PANTHER:PTHR31413:SF0,Pfam:PF07897;				GO:0007165	signal transduction	1.02723	0.000148985	0.00132526	1.34781	3.71172e-07	6.44852e-06	0.645696	0.0185451	0.0723031	1.58284	2.24056e-09	7.31627e-08	-0.620647	0.0231536	0.101742
JD17	Glyma.01G060600	subset8	high mobility group B1; IPR009071 (High mobility group box domain);Dbxref=Coils:Coil,Gene3D:G3DSA:1.10.30.10,InterPro:IPR009071,PANTHER:PTHR13711,PANTHER:PTHR13711:SF120,Pfam:PF00505,Prosite:PS50118,SMART:SM00398,Superfamily:SSF47095;	R	K09273	Transcription machinery			0	1	NA	0	1	NA	0	1	NA	3.29509	0.534167	NA	0	1	NA
JD17	Glyma.01G060700	subset1	ATP-dependent RNA helicase, putative; IPR001650 (Helicase, C-terminal), IPR007502 (Helicase-associated domain), IPR011709 (Domain of unknown function DUF1605), IPR014001 (Helicase, superfamily 1/2, ATP-binding domain), IPR027417 (P-loop containing nucleoside triphosphate hydrolase); GO:0003676 (nucleic acid binding), GO:0004386 (helicase activity), GO:0005524 (ATP binding), GO:0008026 (ATP-depend…		K12818	Spliceosome	GO:0004386	helicase activity	0.0422707	0.773989	0.882659	0.0415059	0.776121	0.879184	-0.281281	0.0575611	0.168432	-0.0431153	0.768568	0.884624	-0.194218	0.179613	0.407923
JD17	Glyma.01G061000	subset7	hypothetical protein;						0.629198	0.190101	0.379079	0.406151	0.38928	0.590414	0.996233	0.032945	0.111803	0.462808	0.329311	0.547301	1.68174	0.000114768	0.00157569
JD17	Glyma.01G061100	subset1	Cytochrome P450 superfamily protein; IPR001128 (Cytochrome P450); GO:0005506 (iron ion binding), GO:0020037 (heme binding), GO:0055114 (oxidation-reduction process);Dbxref=Gene3D:G3DSA:1.10.630.10,InterPro:IPR001128,InterPro:IPR002401,InterPro:IPR017972,PANTHER:PTHR24298,PANTHER:PTHR24298:SF2,PRINTS:PR00385,PRINTS:PR00463,Pfam:PF00067,Prosite:PS00086,Superfamily:SSF48264;Ontology_term=GO:0005506,…	Q			GO:0055114,GO:0020037,GO:0016705,GO:0005506	oxidation-reduction process; heme binding; oxidoreductase activity, acting on paired donors, with incorporation or reduction of molecular oxygen; iron ion binding	1.31972	1.09511e-11	5.48874e-10	1.49041	1.07864e-14	8.23986e-13	1.58973	2.0859e-16	2.22496e-14	1.44297	8.10106e-14	5.68039e-12	0.909866	2.22092e-06	5.45613e-05
JD17	Glyma.01G061200	subset8	protein SRG1-like [Glycine max]; IPR026992 (Non-haem dioxygenase N-terminal domain), IPR027443 (Isopenicillin N synthase-like);Dbxref=Gene3D:G3DSA:2.60.120.330,InterPro:IPR026992,InterPro:IPR027443,Pfam:PF14226,Superfamily:SSF51197;						3.45586	0.515351	NA	3.14108	0.553466	NA	0	1	NA	0	1	NA	0	1	NA
JD17	Glyma.01G061500	subset3	Protein kinase superfamily protein; IPR011009 (Protein kinase-like domain); GO:0004672 (protein kinase activity), GO:0005524 (ATP binding), GO:0006468 (protein phosphorylation);Dbxref=Gene3D:G3DSA:1.10.510.10,Gene3D:G3DSA:3.30.200.20,InterPro:IPR000719,InterPro:IPR002290,InterPro:IPR011009,InterPro:IPR017441,PANTHER:PTHR24361,Pfam:PF00069,Prosite:PS00107,Prosite:PS50011,SMART:SM00220,Superfamily:…	T	K08838	Membrane trafficking	GO:0006468,GO:0005524,GO:0004672	protein phosphorylation; ATP binding; protein kinase activity	0.348273	0.00512549	0.0256069	0.0300416	0.808921	0.898056	0.580675	2.87823e-06	4.53826e-05	0.273369	0.0276501	0.0995485	-0.506998	4.23876e-05	0.000689247
JD17	Glyma.01G061600	subset9	RNA-binding protein 25-like [Glycine max]; IPR012677 (Nucleotide-binding, alpha-beta plait); GO:0000166 (nucleotide binding), GO:0003676 (nucleic acid binding);Dbxref=Gene3D:G3DSA:3.30.70.330,InterPro:IPR000504,InterPro:IPR012677,Prosite:PS50102,Superfamily:SSF54928;Ontology_term=GO:0000166,GO:0003676;						-1.25199	0.81334	NA	-1.73204	0.743929	NA	-1.30083	0.8062	NA	-1.59487	0.763566	NA	-2.64721	0.617602	NA
JD17	Glyma.01G061700	subset3	auxilin-like protein 1-like [Glycine max]; IPR001623 (DnaJ domain);Dbxref=Coils:Coil,Gene3D:G3DSA:1.10.287.110,InterPro:IPR001623,PANTHER:PTHR23172,PANTHER:PTHR23172:SF31,Pfam:PF00226,Prosite:PS50076,Superfamily:SSF46565;	R					0.369589	0.0795825	0.207476	0.25458	0.224926	0.413898	0.548739	0.00901694	0.0414023	0.06802	0.746882	0.872222	-0.981148	3.19863e-06	7.53897e-05
JD17	Glyma.01G061800	subset1	Uncharacterised conserved protein UCP015417, vWA; IPR011205 (Uncharacterised conserved protein UCP015417, vWA), IPR024553 (Domain of unknown function DUF2828);Dbxref=Coils:Coil,InterPro:IPR011205,InterPro:IPR024553,PANTHER:PTHR31373,PIR:PIRSF015417,Pfam:PF11443,Superfamily:SSF53300;						-0.519323	0.121002	0.278875	-0.196283	0.550429	0.727189	-0.867118	0.010351	0.0459961	-0.414504	0.210719	0.413227	-0.893568	0.00635979	0.0388403
JD17	Glyma.01G062000	subset1	6-phosphogluconolactonase 1; IPR006148 (Glucosamine/galactosamine-6-phosphate isomerase); GO:0005975 (carbohydrate metabolic process), GO:0006098 (pentose-phosphate shunt), GO:0017057 (6-phosphogluconolactonase activity);Dbxref=Coils:Coil,Gene3D:G3DSA:3.40.50.1360,InterPro:IPR005900,InterPro:IPR006148,JCVI_TIGRFAMS:TIGR01198,PANTHER:PTHR11054,Pfam:PF01182,Superfamily:SSF100950;Ontology_term=GO:00…	G	K01057	Pentose phosphate pathway	GO:0005975	carbohydrate metabolic process	2.5617	0.63461	NA	0	1	NA	0	1	NA	0	1	NA	1.20137	0.823811	NA
JD17	Glyma.01G062100	subset1	fructokinase-like 2; IPR011611 (Carbohydrate kinase PfkB);Dbxref=Coils:Coil,Gene3D:G3DSA:3.40.1190.20,InterPro:IPR011611,PANTHER:PTHR10584,PANTHER:PTHR10584:SF34,Pfam:PF00294,Superfamily:SSF53613;	G					0.919286	0.00258536	0.0145898	0.493699	0.104433	0.242893	0.733356	0.0172283	0.0683761	0.370308	0.23157	0.43895	0.690798	0.0167575	0.0807154
JD17	Glyma.01G062300	subset2	peptidyl-prolyl cis-trans isomerase E-like [Glycine max]; IPR012677 (Nucleotide-binding, alpha-beta plait); GO:0000166 (nucleotide binding), GO:0003676 (nucleic acid binding);Dbxref=Coils:Coil,Gene3D:G3DSA:3.30.70.330,InterPro:IPR000504,InterPro:IPR012677,PANTHER:PTHR24011,PANTHER:PTHR24011:SF111,Pfam:PF00076,Prosite:PS50102,SMART:SM00360,Superfamily:SSF54928;Ontology_term=GO:0000166,GO:0003676;		K09564	Chaperones and folding catalysts	GO:0003676,GO:0006457,GO:0003755	nucleic acid binding; protein folding; peptidyl-prolyl cis-trans isomerase activity	-1.35304	0.0300104	0.101664	0.130062	0.798692	0.891663	0.45203	0.37854	0.594312	0.174093	0.734375	0.864779	0.313309	0.519121	0.742664
JD17	Glyma.01G062400	subset2	Copper amine oxidase family protein; IPR000269 (Copper amine oxidase); GO:0005507 (copper ion binding), GO:0008131 (primary amine oxidase activity), GO:0009308 (amine metabolic process), GO:0048038 (quinone binding), GO:0055114 (oxidation-reduction process);Dbxref=Gene3D:G3DSA:2.70.98.20,Gene3D:G3DSA:3.10.450.40,InterPro:IPR000269,InterPro:IPR015798,InterPro:IPR015800,InterPro:IPR015801,InterPro:…		K00276	Tropane, piperidine and pyridine alkaloid biosynthesis	GO:0055114,GO:0048038,GO:0009308,GO:0008131,GO:0005507	oxidation-reduction process; quinone binding; amine metabolic process; primary amine oxidase activity; copper ion binding	3.71373	0.0250666	0.0884952	5.30927	0.000742315	0.00489777	4.29467	0.00800013	0.0375785	5.58326	0.000381221	0.0031563	6.89159	8.9164e-06	0.00018272
JD17	Glyma.01G062500	subset9	glutathione S-transferase T2-like [Glycine max];Dbxref=Coils:Coil,Pfam:PF14303;						0	1	NA	0	1	NA	0	1	NA	2.9837	0.575189	NA	0	1	NA
JD17	Glyma.01G062600	subset9	Unknown protein;						0	1	NA	0	1	NA	3.43038	0.518301	NA	0	1	NA	0	1	NA
JD17	Glyma.01G062900	subset9	ATP binding/protein serine/threonine kinase [Glycine max]; IPR001611 (Leucine-rich repeat), IPR003591 (Leucine-rich repeat, typical subtype), IPR011009 (Protein kinase-like domain), IPR013210 (Leucine-rich repeat-containing N-terminal, type 2), IPR025875 (Leucine rich repeat 4); GO:0004672 (protein kinase activity), GO:0004674 (protein serine/threonine kinase activity), GO:0005515 (protein bindin…	T			GO:0005515,GO:0006468,GO:0005524,GO:0004672	protein binding; protein phosphorylation; ATP binding; protein kinase activity	-0.3142	0.921691	NA	-2.319	0.471795	NA	0.558906	0.854937	NA	-0.811433	0.799657	NA	-1.76999	0.582004	NA
JD17	Glyma.01G063000	subset1	alpha-1,4-glucan-protein synthase [UDP-forming]-like protein; IPR004901 (Reversibly glycosylated polypeptide family); GO:0016866 (intramolecular transferase activity), GO:0030244 (cellulose biosynthetic process);Dbxref=InterPro:IPR004901,PANTHER:PTHR31682,PANTHER:PTHR31682:SF0,PIR:PIRSF016429,Pfam:PF03214,Superfamily:SSF53448;Ontology_term=GO:0016866,GO:0030244;		K13379	Glycosyltransferases	GO:0030244,GO:0016866	cellulose biosynthetic process; intramolecular transferase activity	-1.98934	1.33714e-17	1.79436e-15	-1.6426	5.60458e-13	3.15224e-11	-1.94779	4.94828e-17	5.96662e-15	-2.02282	1.87295e-18	2.45553e-16	-0.856662	0.000123302	0.00166809
JD17	Glyma.01G063100	subset1	jasmonic acid carboxyl methyltransferase; IPR005299 (SAM dependent carboxyl methyltransferase); GO:0008168 (methyltransferase activity);Dbxref=Gene3D:G3DSA:3.40.50.150,InterPro:IPR005299,PANTHER:PTHR31009,PANTHER:PTHR31009:SF0,Pfam:PF03492,Superfamily:SSF53335;Ontology_term=GO:0008168;				GO:0008168	methyltransferase activity	-3.27561	0.122439	NA	-0.765117	0.665352	NA	0.338802	0.841307	NA	-0.164094	0.923708	0.962928	-1.21284	0.478663	NA
JD17	Glyma.01G063200	subset8	WEB family protein At5g55860-like [Glycine max]; IPR008545 (WEB family);Dbxref=Coils:Coil,InterPro:IPR008545,PANTHER:PTHR32054,PANTHER:PTHR32054:SF0,Pfam:PF05701;						3.11442	0.176561	NA	2.62562	0.254743	NA	2.80303	0.228526	NA	1.83287	0.446963	NA	0.801548	0.739065	NA
JD17	Glyma.01G063800	subset1	myb-like protein X-like [Glycine max];						1.20313	0.503882	NA	-1.01871	0.611632	0.773199	0.950992	0.600098	NA	-3.21675	0.149648	0.330756	-0.0134577	0.993997	NA
JD17	Glyma.01G064100	subset1	MADS-box transcription factor family protein; IPR002100 (Transcription factor, MADS-box), IPR002487 (Transcription factor, K-box); GO:0003677 (DNA binding), GO:0003700 (sequence-specific DNA binding transcription factor activity), GO:0005634 (nucleus), GO:0046983 (protein dimerization activity);Dbxref=Coils:Coil,InterPro:IPR002100,InterPro:IPR002487,PANTHER:PTHR11945,PANTHER:PTHR11945:SF19,PRINTS…	K	K09264	Transcription factors	GO:0006355,GO:0005634,GO:0003700,GO:0046983,GO:0003677	regulation of transcription, DNA-templated; nucleus; DNA-binding transcription factor activity; protein dimerization activity; DNA binding	0	1	NA	2.26747	0.627574	NA	4.42704	0.328847	NA	0	1	NA	3.25704	0.471789	NA
JD17	Glyma.01G064600	subset2	ACT domain repeat 4; IPR002912 (ACT domain); GO:0008152 (metabolic process), GO:0016597 (amino acid binding);Dbxref=Gene3D:G3DSA:3.30.70.260,InterPro:IPR002912,PANTHER:PTHR31096,PANTHER:PTHR31096:SF0,Pfam:PF01842,Prosite:PS51671,Superfamily:SSF55021;Ontology_term=GO:0008152,GO:0016597;				GO:0016597,GO:0008152	amino acid binding; metabolic process	-0.0616389	0.915307	0.957934	-0.107629	0.847904	0.919838	-0.135349	0.81573	0.907811	-0.52435	0.370696	0.587987	0.0446348	0.933171	0.973079
JD17	Glyma.01G065000	subset3	uncharacterized protein LOC100799293 [Glycine max];						-0.476772	0.69506	0.834327	-0.714203	0.547922	0.72547	-0.45799	0.704619	0.84125	0.0685562	0.951728	0.976997	-1.81489	0.133422	0.33841
JD17	Glyma.01G065100	subset1	BSD domain-containing protein; IPR005607 (BSD);Dbxref=InterPro:IPR005607,PANTHER:PTHR31923,PANTHER:PTHR31923:SF1,Pfam:PF03909,Prosite:PS50858,SMART:SM00751,Superfamily:SSF140383;						-1.10045	4.46918e-06	6.31657e-05	-0.875572	0.000109306	0.000966233	-0.92156	8.68232e-05	0.000871725	-1.32608	2.27119e-08	5.9852e-07	-0.235809	0.263968	0.514289
JD17	Glyma.01G065300	subset7	replication protein A 70 kDa DNA-binding subunit C-like [Glycine max]; IPR012340 (Nucleic acid-binding, OB-fold);Dbxref=Gene3D:G3DSA:2.40.50.140,InterPro:IPR003871,InterPro:IPR012340,Pfam:PF02721,Superfamily:SSF50249;						-0.691908	0.894813	NA	-2.74344	0.601409	NA	-2.31223	0.659741	NA	-2.60623	0.619699	NA	-3.65861	0.486032	NA
JD17	Glyma.01G065500	subset1	Oligopeptidase B, Serine peptidase, MEROPS family S09A n=3 Tax=Mycobacterium RepID=A1ULY0_MYCSK; IPR002470 (Peptidase S9A, prolyl oligopeptidase), IPR023302 (Peptidase S9A, N-terminal domain); GO:0004252 (serine-type endopeptidase activity), GO:0006508 (proteolysis), GO:0070008 (serine-type exopeptidase activity);Dbxref=Gene3D:G3DSA:2.130.10.120,InterPro:IPR002470,InterPro:IPR023302,PANTHER:PTHR1…				GO:0070008,GO:0004252,GO:0006508	serine-type exopeptidase activity; serine-type endopeptidase activity; proteolysis	-0.401234	0.662288	0.813358	-0.334429	0.698817	0.831169	0.650735	0.430009	0.640624	1.09557	0.165143	0.352508	0.969044	0.203769	0.441462
JD17	Glyma.01G065600	subset1	Oligopeptidase B, Serine peptidase, MEROPS family S09A n=24 Tax=Pseudomonas RepID=A5W006_PSEP1; IPR002470 (Peptidase S9A, prolyl oligopeptidase); GO:0004252 (serine-type endopeptidase activity), GO:0006508 (proteolysis), GO:0008236 (serine-type peptidase activity);Dbxref=Gene3D:G3DSA:3.40.50.1820,InterPro:IPR001375,InterPro:IPR002470,PANTHER:PTHR11757,PANTHER:PTHR11757:SF3,PRINTS:PR00862,Pfam:PF0…				GO:0008236,GO:0006508,GO:0004252	serine-type peptidase activity; proteolysis; serine-type endopeptidase activity	-1.78484	0.122416	0.281509	-2.27128	0.0495115	0.140052	-1.5158	0.171711	0.359321	-0.677815	0.497628	0.698644	-1.33596	0.170645	0.395808
JD17	Glyma.01G065800	subset2	disease resistance protein; IPR000767 (Disease resistance protein), IPR027417 (P-loop containing nucleoside triphosphate hydrolase); GO:0006952 (defense response), GO:0043531 (ADP binding);Dbxref=Coils:Coil,Gene3D:G3DSA:3.40.50.300,Gene3D:G3DSA:3.80.10.10,InterPro:IPR000767,InterPro:IPR002182,InterPro:IPR027417,PANTHER:PTHR23155,PRINTS:PR00364,Pfam:PF00931,Superfamily:SSF52058,Superfamily:SSF5254…	T			GO:0043531	ADP binding	-0.195143	0.572057	0.748234	-0.00885722	0.978849	0.989685	-0.438557	0.209755	0.409886	-0.137062	0.685265	0.835153	-0.588576	0.074414	0.231333
JD17	Glyma.01G066200	subset9	hypothetical protein;						0	1	NA	0	1	NA	0	1	NA	0	1	NA	2.25608	0.670227	NA
JD17	Glyma.01G066500	subset1	uncharacterized protein At1g04910-like [Glycine max]; IPR019378 (GDP-fucose protein O-fucosyltransferase);Dbxref=InterPro:IPR019378,InterPro:IPR024709,PANTHER:PTHR31741,PIR:PIRSF009360,Pfam:PF10250;						0.257096	0.902495	NA	-1.35664	0.559301	NA	0.192898	0.926846	NA	-0.179558	0.932332	NA	0.0917777	0.962671	NA
JD17	Glyma.01G067000	subset1	Phosphatidylinositol 3- and 4-kinase family protein; IPR000403 (Phosphatidylinositol 3-/4-kinase, catalytic domain);Dbxref=InterPro:IPR000403,PANTHER:PTHR15245,PANTHER:PTHR15245:SF11,Pfam:PF00454,Superfamily:SSF54236;Ontology_term=GO:0016773;	T			GO:0016773	phosphotransferase activity, alcohol group as acceptor	-0.181151	0.379939	0.5876	0.0636558	0.75624	0.866623	-0.382882	0.0639372	0.181762	0.0479674	0.815266	0.909209	-0.801746	9.17887e-05	0.00131217
JD17	Glyma.01G067600	subset1	sugar porter (SP) family MFS transporter; IPR005828 (General substrate transporter), IPR016196 (Major facilitator superfamily domain, general substrate transporter); GO:0005215 (transporter activity), GO:0006810 (transport), GO:0016020 (membrane), GO:0016021 (integral component of membrane), GO:0022857 (transmembrane transporter activity), GO:0022891 (substrate-specific transmembrane transporter …	R			GO:0055085,GO:0016021	transmembrane transport; integral component of membrane	0.451379	0.0959759	0.236749	0.566744	0.0338244	0.105202	-0.014903	0.956804	0.979205	0.704431	0.00836662	0.0399383	0.0232761	0.930052	0.972115
JD17	Glyma.01G067800	subset5	MYB transcription factor MYB64 [Glycine max]; IPR009057 (Homeodomain-like); GO:0003677 (DNA binding), GO:0003682 (chromatin binding);Dbxref=Gene3D:G3DSA:1.10.10.60,InterPro:IPR001005,InterPro:IPR009057,InterPro:IPR017930,PANTHER:PTHR10641,PANTHER:PTHR10641:SF30,Pfam:PF00249,Prosite:PS51294,SMART:SM00717,Superfamily:SSF46689;Ontology_term=GO:0003677,GO:0003682;		K09422	Transcription factors			0.0267142	0.983372	0.991596	-0.458331	0.720776	0.845305	-1.01163	0.473483	0.676288	-2.90674	0.102883	0.256483	-1.12597	0.371512	0.623418
JD17	Glyma.01G067900	subset1	WD repeat-containing protein 5-like [Glycine max]; IPR015943 (WD40/YVTN repeat-like-containing domain), IPR020472 (G-protein beta WD-40 repeat); GO:0005515 (protein binding);Dbxref=Gene3D:G3DSA:2.130.10.10,InterPro:IPR001680,InterPro:IPR015943,InterPro:IPR017986,InterPro:IPR020472,PANTHER:PTHR10971,PANTHER:PTHR10971:SF11,PRINTS:PR00320,Pfam:PF00400,Prosite:PS50082,Prosite:PS50294,SMART:SM00320,Su…		K14298	Chromosome and associated proteins	GO:0005515	protein binding	0.290831	0.178667	0.364605	0.398758	0.0566142	0.155049	0.239935	0.267248	0.477806	-0.109266	0.6149	0.787627	0.0257442	0.899861	0.959656
JD17	Glyma.01G068000	subset2	HEAT SHOCK PROTEIN 89.1; IPR001404 (Heat shock protein Hsp90 family); GO:0005524 (ATP binding), GO:0006457 (protein folding), GO:0006950 (response to stress), GO:0051082 (unfolded protein binding);Dbxref=Gene3D:G3DSA:3.30.565.10,HAMAP:MF_00505,InterPro:IPR001404,InterPro:IPR003594,InterPro:IPR019805,InterPro:IPR020568,InterPro:IPR020575,PANTHER:PTHR11528,PANTHER:PTHR11528:SF29,PIR:PIRSF002583,PRI…		K09487	Chaperones and folding catalysts	GO:0051082,GO:0006950,GO:0006457,GO:0005524	unfolded protein binding; response to stress; protein folding; ATP binding	0.914804	3.44677e-09	1.08488e-07	0.932439	1.15662e-09	3.56615e-08	0.802636	2.26399e-07	4.7562e-06	0.778435	4.41517e-07	8.7572e-06	0.148982	0.329663	0.583404
JD17	Glyma.01G068600	subset1	transcription factor bHLH49-like isoform X1 [Glycine max]; IPR011598 (Myc-type, basic helix-loop-helix (bHLH) domain); GO:0046983 (protein dimerization activity);Dbxref=Gene3D:G3DSA:4.10.280.10,InterPro:IPR011598,PANTHER:PTHR12565,PANTHER:PTHR12565:SF7,Pfam:PF00010,Prosite:PS50888,SMART:SM00353,Superfamily:SSF47459;Ontology_term=GO:0046983;				GO:0046983	protein dimerization activity	0.259303	0.173608	0.357324	0.0546978	0.771928	0.876727	0.287341	0.130448	0.299195	0.0885952	0.640044	0.804304	-0.0861431	0.64132	0.824143
JD17	Glyma.01G068700	subset9	Unknown protein;						0.562545	0.101655	0.246701	0.62097	0.0635051	0.168428	0.68028	0.0457337	0.142032	0.0584665	0.866275	0.936202	0.161819	0.622829	0.813874
JD17	Glyma.01G069000	subset7	uncharacterized protein LOC100820106 [Glycine max];						-0.473699	0.158601	0.336223	0.589767	0.0660643	0.173632	-1.39593	8.10838e-05	0.00082237	-0.685198	0.0403543	0.132264	-1.51646	4.62487e-06	0.000102977
JD17	Glyma.01G069100	subset9	bacterial trigger factor protein;						-3.20085	0.0187804	0.0710335	-1.04857	0.435581	0.632894	-2.82011	0.0376683	0.122982	-0.0123706	0.992652	0.997042	-3.56511	0.00834676	0.0477176
JD17	Glyma.01G069600	subset9	Chaperonin 60 subunit beta 4 n=1 Tax=Morus notabilis RepID=W9QP51_9ROSA;						-0.326099	0.34291	0.553374	-0.100169	0.760965	0.869601	-0.387528	0.260126	0.469977	-0.754924	0.0292229	0.1038	-0.104199	0.743094	0.884358
JD17	Glyma.01G070200	subset9	Peroxidase superfamily protein; IPR010255 (Haem peroxidase); GO:0004601 (peroxidase activity), GO:0006979 (response to oxidative stress), GO:0020037 (heme binding), GO:0055114 (oxidation-reduction process);Dbxref=Gene3D:G3DSA:1.10.420.10,Gene3D:G3DSA:1.10.520.10,InterPro:IPR000823,InterPro:IPR002016,InterPro:IPR010255,InterPro:IPR019793,InterPro:IPR019794,PANTHER:PTHR31388,PANTHER:PTHR31388:SF0,P…		K00430	Phenylpropanoid biosynthesis	GO:0055114,GO:0020037,GO:0006979,GO:0004601	oxidation-reduction process; heme binding; response to oxidative stress; peroxidase activity	-0.208589	0.548396	0.730613	0.741113	0.018292	0.0655526	0.115267	0.731412	0.855966	0.0268704	0.935205	0.968894	0.652485	0.0322716	0.128942
JD17	Glyma.01G070400	subset6	Folic acid binding / transferase n=1 Tax=Arabidopsis thaliana RepID=F4IFJ9_ARATH; IPR022384 (Formiminotransferas, N- and C-terminal subdomains); GO:0005542 (folic acid binding), GO:0008152 (metabolic process), GO:0016740 (transferase activity);Dbxref=Gene3D:G3DSA:3.30.70.670,Gene3D:G3DSA:3.30.990.10,InterPro:IPR012886,InterPro:IPR013802,InterPro:IPR022384,PANTHER:PTHR12234,Pfam:PF07837,Superfamil…				GO:0016740,GO:0008152,GO:0005542	transferase activity; metabolic process; folic acid binding	0.282084	0.174426	0.358386	0.297861	0.149433	0.312838	0.258281	0.213523	0.414621	0.124506	0.548103	0.738304	-0.0886817	0.66653	0.840613
JD17	Glyma.01G070700	subset7	Thiamine pyrophosphate protein domain protein TPP-binding n=1 Tax=Pedosphaera parvula Ellin514 RepID=B9XS99_9BACT; IPR011766 (Thiamine pyrophosphate enzyme, C-terminal TPP-binding), IPR016161 (Aldehyde/histidinol dehydrogenase); GO:0003824 (catalytic activity), GO:0008152 (metabolic process), GO:0016491 (oxidoreductase activity), GO:0030976 (thiamine pyrophosphate binding), GO:0055114 (oxidation-…		K01652	Pantothenate and CoA biosynthesis	GO:0030976,GO:0003824	thiamine pyrophosphate binding; catalytic activity	-0.599439	0.00406902	0.0212031	-0.71231	0.00048202	0.00341984	-0.623108	0.00277697	0.0161871	-0.879588	2.32935e-05	0.000289057	-0.153831	0.426445	0.670784
JD17	Glyma.01G071000	subset8	S-adenosyl-L-methionine-dependent methyltransferases superfamily protein;Dbxref=Coils:Coil,PANTHER:PTHR31106;						0.261378	0.617777	0.782131	-0.333106	0.528425	0.710024	0.178097	0.734491	0.85784	0.193588	0.706613	0.848284	0.297506	0.541634	0.759718
JD17	Glyma.01G071100	subset7	replication protein A 70 kDa DNA-binding subunit C-like [Glycine max]; IPR012340 (Nucleic acid-binding, OB-fold);Dbxref=Gene3D:G3DSA:2.40.50.140,InterPro:IPR003871,InterPro:IPR012340,Pfam:PF02721,Superfamily:SSF50249;						-4.41309	0.000253723	0.00210187	-2.44525	0.00193815	0.0107871	-1.54672	0.0405693	0.129807	-2.33147	0.00319971	0.0183829	-3.36394	2.01909e-05	0.000368346
JD17	Glyma.01G071200	subset9	PIF1 helicase; IPR010285 (DNA helicase Pif1 like), IPR027417 (P-loop containing nucleoside triphosphate hydrolase); GO:0000723 (telomere maintenance), GO:0003678 (DNA helicase activity), GO:0006281 (DNA repair);Dbxref=InterPro:IPR010285,InterPro:IPR027417,PANTHER:PTHR10492,PANTHER:PTHR10492:SF8,Pfam:PF05970,Superfamily:SSF52540;Ontology_term=GO:0000723,GO:0003678,GO:0006281;				GO:0006281,GO:0003678,GO:0000723	DNA repair; DNA helicase activity; telomere maintenance	-1.19541	0.773133	NA	-3.07281	0.459795	NA	-1.10582	0.789279	NA	-2.93562	0.48006	NA	-3.98799	0.337389	NA
JD17	Glyma.01G071300	subset1	Adenosylmethionine decarboxylase family protein; IPR001985 (S-adenosylmethionine decarboxylase), IPR016067 (S-adenosylmethionine decarboxylase, core), IPR018167 (S-adenosylmethionine decarboxylase subgroup); GO:0004014 (adenosylmethionine decarboxylase activity), GO:0006597 (spermine biosynthetic process), GO:0008295 (spermidine biosynthetic process);Dbxref=Gene3D:G3DSA:3.60.90.10,InterPro:IPR001…	T	K01611	Arginine and proline metabolism	GO:0008295,GO:0006597,GO:0004014	spermidine biosynthetic process; spermine biosynthetic process; adenosylmethionine decarboxylase activity	-1.2846	1.69589e-09	5.68179e-08	-1.43124	1.86916e-11	7.98559e-10	-1.38452	8.43701e-11	3.71407e-09	-2.15391	6.17625e-24	1.45899e-21	0.341594	0.108326	0.29492
JD17	Glyma.01G071500	subset9	Unknown protein;						0	1	NA	0	1	NA	0	1	NA	3.29511	0.534164	NA	1.20136	0.823813	NA
JD17	Glyma.01G071700	subset1	ATP-binding/protein serine/threonine kinase [Glycine max]; IPR011009 (Protein kinase-like domain), IPR013210 (Leucine-rich repeat-containing N-terminal, type 2), IPR013320 (Concanavalin A-like lectin/glucanase, subgroup); GO:0004672 (protein kinase activity), GO:0004674 (protein serine/threonine kinase activity), GO:0005524 (ATP binding), GO:0006468 (protein phosphorylation);Dbxref=Gene3D:G3DSA:1…	T			GO:0005515,GO:0006468,GO:0005524,GO:0004672	protein binding; protein phosphorylation; ATP binding; protein kinase activity	-0.211176	0.294244	0.50228	-0.515432	0.0100482	0.040789	0.0221055	0.911811	0.958914	-0.176785	0.374754	0.591989	-0.0897098	0.645257	0.82699
JD17	Glyma.01G072300	subset5	disease resistance protein (CC-NBS-LRR class) family protein;Dbxref=Gene3D:G3DSA:3.80.10.10,Superfamily:SSF52047;						0	1	NA	3.31246	0.53118	NA	0	1	NA	0	1	NA	0	1	NA
JD17	Glyma.01G072400	subset5	ATP binding; GTP binding; nucleotide binding; nucleoside-triphosphatases; IPR000767 (Disease resistance protein), IPR027417 (P-loop containing nucleoside triphosphate hydrolase); GO:0000166 (nucleotide binding), GO:0006952 (defense response), GO:0017111 (nucleoside-triphosphatase activity), GO:0043531 (ADP binding);Dbxref=Coils:Coil,Gene3D:G3DSA:3.40.50.300,Gene3D:G3DSA:3.80.10.10,InterPro:IPR000…				GO:0005524,GO:0005515	ATP binding; protein binding	0.755333	0.100516	0.244768	0.139429	0.764069	0.871867	0.809814	0.0761505	0.205638	1.13806	0.00988581	0.0455004	-0.0774457	0.861648	0.943278
JD17	Glyma.01G072800	subset8	uncharacterized protein LOC100795565 isoform X1 [Glycine max];						-3.74593	0.188374	NA	-2.8267	0.317691	NA	-3.79477	0.182678	NA	-4.0888	0.151049	NA	-0.896377	0.721565	NA
JD17	Glyma.01G072900	subset7	Protein kinase superfamily protein;						0.286791	0.356398	0.565812	0.205354	0.502418	0.689841	0.230431	0.458809	0.664801	0.408752	0.181084	0.374318	-0.667397	0.0290021	0.119258
JD17	Glyma.01G073000	subset7	d-2-hydroxyglutarate dehydrogenase, mitochondrial-like [Glycine max];						0.490369	0.0268311	0.0932086	0.134858	0.541829	0.720506	0.562181	0.0109858	0.0482541	-0.0446537	0.840812	0.922988	-0.138751	0.526899	0.749103
JD17	Glyma.01G073100	subset7	GATA transcription factor 3; IPR013088 (Zinc finger, NHR/GATA-type); GO:0003700 (sequence-specific DNA binding transcription factor activity), GO:0008270 (zinc ion binding), GO:0043565 (sequence-specific DNA binding);Dbxref=Gene3D:G3DSA:3.30.50.10,InterPro:IPR000679,InterPro:IPR013088,PANTHER:PTHR10071,PANTHER:PTHR10071:SF113,Pfam:PF00320,Prosite:PS00344,Prosite:PS50114,SMART:SM00401,Superfamily:…				GO:0043565,GO:0008270,GO:0006355,GO:0003700	sequence-specific DNA binding; zinc ion binding; regulation of transcription, DNA-templated; DNA-binding transcription factor activity	1.918	0.284494	NA	-3.34734	0.137763	NA	-0.552903	0.784946	NA	-3.21017	0.154628	0.337551	-0.246342	0.893015	NA
JD17	Glyma.01G073500	subset7	Pentatricopeptide repeat (PPR-like) superfamily protein; IPR002885 (Pentatricopeptide repeat), IPR011990 (Tetratricopeptide-like helical); GO:0005515 (protein binding);Dbxref=Gene3D:G3DSA:1.25.40.10,InterPro:IPR002885,InterPro:IPR011990,JCVI_TIGRFAMS:TIGR00756,PANTHER:PTHR24015,PANTHER:PTHR24015:SF0,Pfam:PF12854,Pfam:PF13041,Prosite:PS51375;Ontology_term=GO:0005515;						-0.262525	0.323966	0.533847	-0.0539082	0.83453	0.913041	-0.169193	0.521853	0.715784	-0.266717	0.308421	0.525205	-0.446642	0.0785196	0.239093
JD17	Glyma.01G074100	subset9	Unknown protein;						0	1	NA	0	1	NA	0	1	NA	0	1	NA	4.22621	0.41873	NA
JD17	Glyma.01G074200	subset1	ethylene-responsive transcription factor 13-like [Glycine max]; IPR016177 (DNA-binding domain); GO:0003677 (DNA binding), GO:0003700 (sequence-specific DNA binding transcription factor activity);Dbxref=Gene3D:G3DSA:3.30.730.10,InterPro:IPR001471,InterPro:IPR016177,PANTHER:PTHR31985,PANTHER:PTHR31985:SF0,PRINTS:PR00367,Pfam:PF00847,Prosite:PS51032,SMART:SM00380,Superfamily:SSF54171;Ontology_term=G…				GO:0006355,GO:0003700	regulation of transcription, DNA-templated; DNA-binding transcription factor activity	-1.85416	0.482969	NA	-0.825385	0.751695	NA	-1.903	0.471516	NA	1.26586	0.586775	NA	0.508189	0.825657	NA
JD17	Glyma.01G074400	subset2	StAR-related lipid transfer protein 9, putative n=1 Tax=Theobroma cacao RepID=UPI00042B0141;						0.632651	0.003281	0.0177183	0.498811	0.018816	0.0670268	0.612685	0.00435836	0.0232744	0.405401	0.0584827	0.171799	-0.686425	0.00137023	0.0117706
JD17	Glyma.01G074700	subset1	structural constituent of nuclear pore; IPR007758 (Nucleoporin, NSP1-like, C-terminal), IPR026010 (Nucleoporin NSP1/NUP62); GO:0005643 (nuclear pore), GO:0017056 (structural constituent of nuclear pore);Dbxref=Coils:Coil,InterPro:IPR007758,InterPro:IPR026010,PANTHER:PTHR12084,PANTHER:PTHR12084:SF0,Pfam:PF05064;Ontology_term=GO:0005643,GO:0017056;	Y	K14306	Messenger RNA biogenesis	GO:0017056,GO:0005643	structural constituent of nuclear pore; nuclear pore	-0.978949	0.000204508	0.00174752	-0.63221	0.0132881	0.0509972	-0.854475	0.00108381	0.00746078	-0.908981	0.000450251	0.00363374	-1.17119	3.59465e-06	8.32306e-05
JD17	Glyma.01G074800	subset7	Uncharacterised conserved protein (UCP012943);						-0.574217	0.722332	0.852011	0.991934	0.466903	0.660928	0.689229	0.627573	0.793647	0.977452	0.476768	0.681764	0.289333	0.830408	0.928545
JD17	Glyma.01G074900	subset1	DNA binding protein, putative n=1 Tax=Ricinus communis RepID=B9REN7_RICCO; IPR003656 (Zinc finger, BED-type predicted), IPR007021 (Domain of unknown function DUF659), IPR012337 (Ribonuclease H-like domain); GO:0003676 (nucleic acid binding), GO:0003677 (DNA binding);Dbxref=Coils:Coil,InterPro:IPR003656,InterPro:IPR007021,InterPro:IPR012337,PANTHER:PTHR32166,PANTHER:PTHR32166:SF0,Pfam:PF02892,Pfam…				GO:0003677	DNA binding	0	1	NA	2.07412	0.700325	NA	2.66981	0.619875	NA	0	1	NA	0	1	NA
JD17	Glyma.01G075100	subset7	elongation factor Tu GTP-binding domain protein; IPR000795 (Elongation factor, GTP-binding domain), IPR027417 (P-loop containing nucleoside triphosphate hydrolase); GO:0003924 (GTPase activity), GO:0005525 (GTP binding);Dbxref=Gene3D:G3DSA:3.40.50.300,InterPro:IPR000795,InterPro:IPR027417,PANTHER:PTHR23115,PANTHER:PTHR23115:SF66,PRINTS:PR00315,Pfam:PF00009,Prosite:PS00301,Superfamily:SSF52540;Ont…						-0.621573	0.0254002	0.0894706	-0.832329	0.00226784	0.0122233	-0.928326	0.00108869	0.00748442	-0.344514	0.19682	0.395617	-0.661336	0.0103665	0.0562987
JD17	Glyma.01G075200	subset7	putative ribonuclease H protein At1g65750-like [Glycine max];						-0.291908	0.682435	0.827073	-0.298303	0.665409	0.808918	-0.250346	0.723773	0.851285	-0.909267	0.213456	0.416888	-2.50024	0.00123641	0.0108626
JD17	Glyma.01G075300	subset9	elongation factor Tu GTP-binding domain protein; IPR000795 (Elongation factor, GTP-binding domain), IPR005225 (Small GTP-binding protein domain), IPR027417 (P-loop containing nucleoside triphosphate hydrolase); GO:0003924 (GTPase activity), GO:0005525 (GTP binding);Dbxref=Gene3D:G3DSA:3.40.50.300,InterPro:IPR000795,InterPro:IPR005225,InterPro:IPR027417,JCVI_TIGRFAMS:TIGR00231,PANTHER:PTHR23115,PA…						-0.541645	0.0274403	0.0948102	-0.558213	0.0191183	0.0679333	-0.741485	0.00284923	0.0165081	-0.425852	0.0740516	0.203832	-0.635054	0.00559678	0.0353302
JD17	Glyma.01G075400	subset3	elongation factor family protein; IPR000640 (Translation elongation factor EFG, V domain), IPR009000 (Translation protein, beta-barrel domain), IPR009022 (Elongation factor G, III-V domain), IPR020568 (Ribosomal protein S5 domain 2-type fold); GO:0005525 (GTP binding);Dbxref=Gene3D:G3DSA:2.40.30.10,Gene3D:G3DSA:3.30.230.10,Gene3D:G3DSA:3.30.70.240,Gene3D:G3DSA:3.30.70.870,InterPro:IPR000640,Inter…				GO:0005525	GTP binding	-0.171067	0.397666	0.602912	-0.224442	0.262218	0.458268	-0.363647	0.0733589	0.20042	-0.319467	0.112542	0.273332	-0.460477	0.0199495	0.0913484
JD17	Glyma.01G075900	subset3	squamosa promoter binding protein-like 8; IPR004333 (Transcription factor, SBP-box); GO:0003677 (DNA binding), GO:0005634 (nucleus);Dbxref=Gene3D:G3DSA:4.10.1100.10,InterPro:IPR004333,PANTHER:PTHR31251,PANTHER:PTHR31251:SF0,Pfam:PF03110,Prosite:PS51141,Superfamily:SSF103612;Ontology_term=GO:0003677,GO:0005634;				GO:0005634,GO:0003677	nucleus; DNA binding	-1.29568	0.696359	NA	0.674735	0.830898	NA	0.168946	0.959146	NA	-1.63855	0.621647	NA	0.732401	0.811883	NA
JD17	Glyma.01G076000	subset9	DNA-directed RNA polymerase; IPR000722 (RNA polymerase, alpha subunit); GO:0003677 (DNA binding), GO:0003899 (DNA-directed RNA polymerase activity);Dbxref=Gene3D:G3DSA:2.40.40.20,InterPro:IPR000722,PANTHER:PTHR19376,PANTHER:PTHR19376:SF4,Pfam:PF00623,Superfamily:SSF64484;Ontology_term=GO:0003677,GO:0003899,GO:0006351;		K03043,K03046		GO:0006351,GO:0003899,GO:0003677	transcription, DNA-templated; DNA-directed 5'-3' RNA polymerase activity; DNA binding	-0.45838	0.00634646	0.0303579	-0.874175	1.83357e-07	3.43003e-06	-0.222046	0.182349	0.373987	-0.0191467	0.907422	0.956216	-0.218279	0.179051	0.407096
JD17	Glyma.01G076200	subset3	uncharacterized protein LOC100797722 [Glycine max];						0.33277	0.568787	0.745677	0.844439	0.127939	0.280773	1.32218	0.0169408	0.0674968	1.55355	0.00435319	0.0236472	1.5208	0.0043894	0.0293332
JD17	Glyma.01G076700	subset7	Unknown protein;						1.22142	0.655578	NA	2.13907	0.395413	NA	2.21366	0.386993	NA	1.83761	0.47476	NA	2.56808	0.289164	NA
JD17	Glyma.01G076900	subset1	transcription factor UNE10-like [Glycine max]; IPR011598 (Myc-type, basic helix-loop-helix (bHLH) domain); GO:0046983 (protein dimerization activity);Dbxref=Coils:Coil,Gene3D:G3DSA:4.10.280.10,InterPro:IPR011598,PANTHER:PTHR12565,PANTHER:PTHR12565:SF69,Pfam:PF00010,Prosite:PS50888,SMART:SM00353,Superfamily:SSF47459;Ontology_term=GO:0046983;				GO:0046983	protein dimerization activity	2.73868	0.610704	NA	3.14108	0.553466	NA	0	1	NA	0	1	NA	0	1	NA
JD17	Glyma.01G077000	subset1	expansin B2; IPR007118 (Expansin/Lol pI); GO:0005576 (extracellular region), GO:0019953 (sexual reproduction);Dbxref=Gene3D:G3DSA:2.40.40.10,Gene3D:G3DSA:2.60.40.760,InterPro:IPR005795,InterPro:IPR007112,InterPro:IPR007117,InterPro:IPR007118,InterPro:IPR009009,InterPro:IPR014733,PANTHER:PTHR31692,PANTHER:PTHR31692:SF0,PRINTS:PR00829,PRINTS:PR01225,Pfam:PF01357,Pfam:PF03330,Prosite:PS50842,Prosite…						-0.425636	0.631242	0.791879	-2.83653	0.00146843	0.0086071	-1.09739	0.216394	0.418374	-1.62553	0.067249	0.190138	-0.11251	0.8989	0.959277
JD17	Glyma.01G077100	subset2	Uncharacterised protein family (UPF0497); IPR006702 (Uncharacterised protein family UPF0497, trans-membrane plant);Dbxref=InterPro:IPR006459,InterPro:IPR006702,JCVI_TIGRFAMS:TIGR01569,PANTHER:PTHR11615,PANTHER:PTHR11615:SF85,Pfam:PF04535;						-0.2639	0.824474	0.91053	-0.815464	0.4962	0.685274	-0.687032	0.579138	0.759654	-0.689912	0.565274	0.750825	-0.324485	0.764507	0.895747
JD17	Glyma.01G077300	subset3	iron-sulfur cluster biosynthesis family protein;Dbxref=PANTHER:PTHR10072,PANTHER:PTHR10072:SF29;						0.589879	0.165277	0.345881	0.434804	0.295608	0.495693	0.259251	0.551159	0.738112	-0.0301084	0.944804	0.973366	-0.280485	0.494647	0.724998
JD17	Glyma.01G077600	subset1	Serine-type endopeptidase isoform 2 n=2 Tax=Galdieria sulphuraria RepID=M2XV60_GALSU; IPR001940 (Peptidase S1C), IPR009003 (Trypsin-like cysteine/serine peptidase domain), IPR015724 (Serine endopeptidase DegP2); GO:0003824 (catalytic activity), GO:0004252 (serine-type endopeptidase activity), GO:0005515 (protein binding), GO:0006508 (proteolysis);Dbxref=Gene3D:G3DSA:2.30.42.10,Gene3D:G3DSA:2.40.1…	O					-1.15089	1.46619e-05	0.000177651	-1.24002	1.62888e-06	2.4137e-05	-1.17699	9.00464e-06	0.000123764	-0.911138	0.000370155	0.00308056	0.145612	0.543634	0.761451
JD17	Glyma.01G077700	subset2	nodulin MtN21 /EamA-like transporter family protein; IPR000620 (Drug/metabolite transporter); GO:0016020 (membrane);Dbxref=InterPro:IPR000620,PANTHER:PTHR31218,PANTHER:PTHR31218:SF0,Pfam:PF00892,Superfamily:SSF103481;Ontology_term=GO:0016020;				GO:0016021,GO:0016020,GO:0022857	integral component of membrane; membrane; transmembrane transporter activity	0.108054	0.616526	0.781181	0.286621	0.167745	0.340183	0.43695	0.0381519	0.124091	0.102569	0.627477	0.796543	-0.122443	0.547367	0.763768
JD17	Glyma.01G077900	subset7	Tetratricopeptide repeat (TPR)-like superfamily protein;Dbxref=Coils:Coil;						0.583672	0.119389	0.276218	0.247071	0.506628	0.692978	0.780757	0.0349226	0.116642	0.657977	0.0734402	0.202596	0.452211	0.205591	0.44383
JD17	Glyma.01G078200	subset1	SAUR-like auxin-responsive protein family; IPR003676 (Auxin-induced protein, ARG7);Dbxref=InterPro:IPR003676,PANTHER:PTHR31374,PANTHER:PTHR31374:SF1,Pfam:PF02519;		K14488	Plant hormone signal transduction	GO:0009733	response to auxin	-1.8516	0.35676	NA	-0.00814809	0.995874	0.998449	0.0339866	0.983224	NA	-1.31809	0.461737	0.669609	0.374704	0.801883	NA
JD17	Glyma.01G078300	subset2	Cytochrome P450 superfamily protein; IPR001128 (Cytochrome P450); GO:0005506 (iron ion binding), GO:0020037 (heme binding), GO:0055114 (oxidation-reduction process);Dbxref=Gene3D:G3DSA:1.10.630.10,InterPro:IPR001128,InterPro:IPR002401,InterPro:IPR017972,PANTHER:PTHR24298,PANTHER:PTHR24298:SF2,PRINTS:PR00385,PRINTS:PR00463,Pfam:PF00067,Prosite:PS00086,Superfamily:SSF48264;Ontology_term=GO:0005506,…				GO:0055114,GO:0020037,GO:0016705,GO:0005506	oxidation-reduction process; heme binding; oxidoreductase activity, acting on paired donors, with incorporation or reduction of molecular oxygen; iron ion binding	-0.101376	0.676716	0.823321	-0.363844	0.134516	0.290597	-0.128548	0.597009	0.770653	-0.256042	0.292289	0.508627	-0.243531	0.316416	0.570111
JD17	Glyma.01G078400	subset1	uncharacterized protein LOC100499972 isoform X6 [Glycine max]; IPR006943 (Domain of unknown function DUF641, plant);Dbxref=InterPro:IPR006943,PANTHER:PTHR31161,PANTHER:PTHR31161:SF0,Pfam:PF04859,Superfamily:SSF101447;						-2.08074	5.24597e-05	0.000539733	-2.16502	1.05544e-05	0.00012424	-2.74108	1.06997e-06	1.88471e-05	-2.42994	2.34816e-06	3.89938e-05	-0.593034	0.163257	0.385797
JD17	Glyma.01G078700	subset8	Unknown protein;						-0.723495	0.240774	0.442411	-3.64764	1.22872e-06	1.88323e-05	-3.45406	9.14271e-06	0.000125248	-4.45061	3.93799e-07	7.90643e-06	-5.44866	3.93228e-10	2.68564e-08
JD17	Glyma.01G078800	subset5	Bifunctional inhibitor/lipid-transfer protein/seed storage 2S albumin superfamily protein; IPR016140 (Bifunctional inhibitor/plant lipid transfer protein/seed storage helical domain);Dbxref=Gene3D:G3DSA:1.10.110.10,InterPro:IPR016140,InterPro:IPR027923,PANTHER:PTHR31731,Pfam:PF14547,Prosite:PS51257,SMART:SM00499,Superfamily:SSF47699;						-3.45884	0.264974	NA	-0.847978	0.767339	NA	-3.50768	0.258285	NA	-3.8017	0.220486	NA	-1.12958	0.689159	NA
JD17	Glyma.01G079500	subset1	scarecrow-like protein 27-like [Glycine max]; IPR005202 (Transcription factor GRAS);Dbxref=InterPro:IPR005202,PANTHER:PTHR31636,PANTHER:PTHR31636:SF1,Pfam:PF03514,Prosite:PS50985;						-0.247906	0.125142	0.285953	-0.149774	0.347757	0.549078	-0.193795	0.229289	0.433816	-0.0624943	0.695589	0.841673	0.0309356	0.843926	0.935401
JD17	Glyma.01G079600	subset7	glucose-1-phosphate adenylyltransferase large subunit 1-like isoform X2 [Glycine max];						-1.87091	0.0482821	0.144422	-0.296416	0.69575	0.828946	-0.779042	0.339459	0.555418	-0.711971	0.366952	0.584037	0.075437	0.916162	0.966378
JD17	Glyma.01G079700	subset9	heat shock protein STI-like [Glycine max]; IPR011990 (Tetratricopeptide-like helical); GO:0005515 (protein binding);Dbxref=Gene3D:G3DSA:1.25.40.10,InterPro:IPR011990,InterPro:IPR013026,InterPro:IPR019734,Pfam:PF13414,Prosite:PS50005,Prosite:PS50293,Superfamily:SSF48452;Ontology_term=GO:0005515;						-0.0430571	0.962253	0.981359	-0.64287	0.484027	0.675505	-1.22551	0.231371	0.436511	-0.115925	0.896674	0.95089	0.0619738	0.94127	0.976168
JD17	Glyma.01G079900	subset1	zinc-finger protein 3; IPR015880 (Zinc finger, C2H2-like); GO:0046872 (metal ion binding);Dbxref=InterPro:IPR007087,InterPro:IPR015880,PANTHER:PTHR11389,PANTHER:PTHR11389:SF380,Pfam:PF13912,Prosite:PS00028,Prosite:PS50157,SMART:SM00355,Superfamily:SSF57667;Ontology_term=GO:0046872;						0.515958	0.123161	0.282727	-0.791668	0.0261394	0.086536	0.537769	0.106647	0.260746	0.400279	0.22612	0.432107	0.828979	0.00835465	0.0477518
JD17	Glyma.01G080200	subset1	BTF3-like transcription factor n=9 Tax=Solanaceae RepID=Q2PQI9_SOLLC; IPR002715 (Nascent polypeptide-associated complex NAC domain);Dbxref=InterPro:IPR002715,PANTHER:PTHR10351,Pfam:PF01849,Prosite:PS51151;	K	K01527	Apoptosis - fly			1.12682	2.84928e-06	4.24061e-05	0.983696	4.05829e-05	0.000403323	0.867663	0.000326456	0.00270171	0.783974	0.00112948	0.0078412	0.232285	0.331575	0.585259
JD17	Glyma.01G080300	subset1	GTP-binding nuclear protein Ran-3 [Glycine max]; IPR001806 (Small GTPase superfamily), IPR002041 (Ran GTPase), IPR005225 (Small GTP-binding protein domain), IPR024156 (Small GTPase superfamily, ARF type), IPR027417 (P-loop containing nucleoside triphosphate hydrolase); GO:0003924 (GTPase activity), GO:0005525 (GTP binding), GO:0005622 (intracellular), GO:0006184 (GTP catabolic process), GO:000688…	U	K07904	GTP-binding proteins	GO:0005525	GTP binding	-1.83632	0.727455	NA	-0.929399	0.859745	NA	-1.88516	0.720507	NA	-2.17917	0.679165	NA	-3.23154	0.539672	NA
JD17	Glyma.01G080400	subset2	Thioesterase superfamily protein;Dbxref=Gene3D:G3DSA:3.10.129.10,PANTHER:PTHR31793,PANTHER:PTHR31793:SF0,Pfam:PF13279,Superfamily:SSF54637;						0.287077	0.385315	0.592079	0.142925	0.659554	0.805317	0.587191	0.0700897	0.193994	0.489441	0.127685	0.298346	0.790586	0.0102541	0.0557971
JD17	Glyma.01G080500	subset2	uncharacterized protein LOC102663973 [Glycine max];						-1.99685	4.24353e-11	1.93282e-09	-1.65971	1.3961e-08	3.44529e-07	-1.31094	7.82731e-06	0.000109451	-1.94104	6.57271e-11	2.87239e-09	-0.256757	0.361322	0.613895
JD17	Glyma.01G080600	subset1	caffeoylshikimate esterase-like isoform X1 [Glycine max]; IPR000073 (Alpha/beta hydrolase fold-1);Dbxref=Gene3D:G3DSA:3.40.50.1820,InterPro:IPR000073,PANTHER:PTHR11614,PANTHER:PTHR11614:SF20,PRINTS:PR00111,Pfam:PF12697,Superfamily:SSF53474;	I					-0.0859805	0.748257	0.868	-0.468869	0.0785006	0.197436	0.0412681	0.876405	0.940279	0.0399507	0.878739	0.942582	0.365099	0.146477	0.359444
JD17	Glyma.01G080900	subset1	fiber protein Fb34; IPR009606 (Protein of unknown function DUF1218);Dbxref=InterPro:IPR009606,PANTHER:PTHR31769,PANTHER:PTHR31769:SF0,Pfam:PF06749;						0.204047	0.315418	0.524716	0.249599	0.20415	0.388779	0.148683	0.464652	0.66973	0.366543	0.0626197	0.180256	-0.0762528	0.690081	0.853904
JD17	Glyma.01G081100	subset2	ethylene-responsive transcription factor 7-like [Glycine max]; IPR016177 (DNA-binding domain); GO:0003677 (DNA binding), GO:0003700 (sequence-specific DNA binding transcription factor activity);Dbxref=Gene3D:G3DSA:3.30.730.10,InterPro:IPR001471,InterPro:IPR016177,PANTHER:PTHR31194,PANTHER:PTHR31194:SF0,PRINTS:PR00367,Pfam:PF00847,Prosite:PS51032,SMART:SM00380,Superfamily:SSF54171;Ontology_term=GO…				GO:0006355,GO:0003700	regulation of transcription, DNA-templated; DNA-binding transcription factor activity	3.61815	0.494875	NA	0	1	NA	0	1	NA	0	1	NA	0	1	NA
JD17	Glyma.01G081300	subset1	alpha-glucosidase; IPR000322 (Glycoside hydrolase, family 31), IPR011013 (Galactose mutarotase-like domain); GO:0003824 (catalytic activity), GO:0005975 (carbohydrate metabolic process), GO:0030246 (carbohydrate binding);Dbxref=InterPro:IPR000322,InterPro:IPR011013,InterPro:IPR017853,PANTHER:PTHR22762,PANTHER:PTHR22762:SF9,Pfam:PF01055,Prosite:PS00129,Superfamily:SSF51011,Superfamily:SSF51445,Sup…		K15925	Enzymes with EC numbers	GO:0005975,GO:0004553	carbohydrate metabolic process; hydrolase activity, hydrolyzing O-glycosyl compounds	0.913532	2.48417e-06	3.7668e-05	0.973289	4.46075e-07	7.5901e-06	0.704011	0.000293323	0.00247176	0.60404	0.00184258	0.0117353	0.881667	4.21344e-06	9.4848e-05
JD17	Glyma.01G081500	subset1	Rad23 UV excision repair protein family; IPR004806 (UV excision repair protein Rad23), IPR009060 (UBA-like); GO:0003684 (damaged DNA binding), GO:0005515 (protein binding), GO:0005634 (nucleus), GO:0006289 (nucleotide-excision repair), GO:0043161 (proteasome-mediated ubiquitin-dependent protein catabolic process);Dbxref=Gene3D:G3DSA:1.10.10.540,Gene3D:G3DSA:1.10.8.10,Gene3D:G3DSA:3.10.20.90,Inter…	L	K10839	DNA repair and recombination proteins	GO:0005515,GO:0043161,GO:0006289,GO:0003684	protein binding; proteasome-mediated ubiquitin-dependent protein catabolic process; nucleotide-excision repair; damaged DNA binding	-0.327142	0.0317169	0.105935	-0.512424	0.000697325	0.00465217	-0.268516	0.0769865	0.20709	-0.0640888	0.669509	0.824068	0.285485	0.0527976	0.182169
JD17	Glyma.01G081600	subset1	peptide transporter 5; IPR000109 (Proton-dependent oligopeptide transporter family), IPR016196 (Major facilitator superfamily domain, general substrate transporter); GO:0005215 (transporter activity), GO:0006810 (transport), GO:0016020 (membrane);Dbxref=Gene3D:G3DSA:1.20.1250.20,InterPro:IPR000109,InterPro:IPR016196,PANTHER:PTHR11654,PANTHER:PTHR11654:SF57,Pfam:PF00854,Superfamily:SSF103473;Ontol…				GO:0016020,GO:0006810,GO:0005215	membrane; transport; transporter activity	-0.717524	0.0127786	0.0525548	-0.481012	0.0876958	0.214143	-0.744857	0.00967938	0.0437012	-0.487508	0.0847978	0.22452	0.687681	0.0119814	0.0628136
JD17	Glyma.01G081700	subset1	peptide transporter 1; IPR000109 (Proton-dependent oligopeptide transporter family), IPR016196 (Major facilitator superfamily domain, general substrate transporter); GO:0005215 (transporter activity), GO:0006810 (transport), GO:0016020 (membrane);Dbxref=Gene3D:G3DSA:1.20.1250.20,InterPro:IPR000109,InterPro:IPR016196,PANTHER:PTHR11654,PANTHER:PTHR11654:SF57,Pfam:PF00854,Superfamily:SSF103473;Ontol…	E			GO:0016020,GO:0006810,GO:0005215	membrane; transport; transporter activity	-0.271636	0.914574	NA	0.660091	0.792489	NA	2.67929	0.232648	NA	3.43094	0.112664	0.273407	3.60619	0.0883286	NA
JD17	Glyma.01G081900	subset1	Pyruvate dehydrogenase complex dihydrolipoamide acetyltransferase component n=15 Tax=Microcystis RepID=B0JJ78_MICAN; IPR000089 (Biotin/lipoyl attachment), IPR001078 (2-oxoacid dehydrogenase acyltransferase, catalytic domain), IPR004167 (E3 binding), IPR023213 (Chloramphenicol acetyltransferase-like domain); GO:0008152 (metabolic process);Dbxref=Gene3D:G3DSA:2.40.50.100,Gene3D:G3DSA:3.30.559.10,Ge…	C	K00627	Pyruvate metabolism	GO:0016746,GO:0008152	transferase activity, transferring acyl groups; metabolic process	-0.247478	0.54361	0.726637	-0.201994	0.607495	0.76982	-0.449021	0.276393	0.488201	-0.376892	0.347633	0.564694	0.881531	0.0164615	0.0796557
JD17	Glyma.01G082000	subset1	DNA glycosylase superfamily protein; IPR005019 (Methyladenine glycosylase); GO:0003824 (catalytic activity), GO:0006281 (DNA repair), GO:0006284 (base-excision repair), GO:0008725 (DNA-3-methyladenine glycosylase activity);Dbxref=Gene3D:G3DSA:1.10.340.30,InterPro:IPR005019,InterPro:IPR011257,PANTHER:PTHR31116,PANTHER:PTHR31116:SF0,Pfam:PF03352,Superfamily:SSF48150;Ontology_term=GO:0003824,GO:0006…		K01246	DNA repair and recombination proteins	GO:0008725,GO:0006284	DNA-3-methyladenine glycosylase activity; base-excision repair	-0.216929	0.595468	0.766875	0.183508	0.633461	0.787874	-0.103854	0.796719	0.896069	-0.524192	0.198286	0.397557	0.0355115	0.924046	0.969831
JD17	Glyma.01G082400	subset3	J domain-containing protein DDB_G0295729-like isoform X2 [Glycine max]; IPR001025 (Bromo adjacent homology (BAH) domain), IPR008395 (Agenet-like domain), IPR014002 (Tudor-like, plant); GO:0003682 (chromatin binding);Dbxref=InterPro:IPR001025,InterPro:IPR008395,InterPro:IPR014002,PANTHER:PTHR31917,PANTHER:PTHR31917:SF1,Pfam:PF01426,Pfam:PF05641,Prosite:PS51038,SMART:SM00439,SMART:SM00743;Ontology_…				GO:0003682	chromatin binding	0.259599	0.300125	0.508563	0.459576	0.0590935	0.15996	0.418828	0.0912798	0.233881	-0.0113309	0.963816	0.984121	-0.145774	0.545446	0.762537
JD17	Glyma.01G082500	subset4	uncharacterized protein LOC100811739 isoform X1 [Glycine max]; IPR006121 (Heavy metal-associated domain, HMA); GO:0030001 (metal ion transport), GO:0046872 (metal ion binding);Dbxref=Gene3D:G3DSA:3.30.70.100,InterPro:IPR006121,Pfam:PF00403,Superfamily:SSF55008;Ontology_term=GO:0030001,GO:0046872;				GO:0046872,GO:0030001	metal ion binding; metal ion transport	0.58058	0.227162	0.42569	0.575923	0.216851	0.403978	0.642467	0.17798	0.367625	1.07298	0.0191918	0.0755258	1.06322	0.0162193	0.0789402
JD17	Glyma.01G082600	subset2	Heavy metal transport/detoxification superfamily protein; IPR006121 (Heavy metal-associated domain, HMA); GO:0030001 (metal ion transport), GO:0046872 (metal ion binding);Dbxref=Gene3D:G3DSA:3.30.70.100,InterPro:IPR006121,PANTHER:PTHR22814,PANTHER:PTHR22814:SF63,Superfamily:SSF55008;Ontology_term=GO:0030001,GO:0046872;	P					3.70558	0.121843	NA	2.09665	0.418925	NA	4.56416	0.0470511	NA	4.55855	0.0454414	0.143956	4.04849	0.0717305	NA
JD17	Glyma.01G082700	subset7	Protein kinase superfamily protein; IPR011009 (Protein kinase-like domain); GO:0004672 (protein kinase activity), GO:0004674 (protein serine/threonine kinase activity), GO:0005524 (ATP binding), GO:0006468 (protein phosphorylation);Dbxref=Coils:Coil,Gene3D:G3DSA:1.10.510.10,Gene3D:G3DSA:3.30.200.20,InterPro:IPR000719,InterPro:IPR002290,InterPro:IPR008271,InterPro:IPR011009,PANTHER:PTHR24056,PANTH…	A	K08827	Spliceosome	GO:0006468,GO:0005524,GO:0004672	protein phosphorylation; ATP binding; protein kinase activity	1.05669	3.42136e-07	6.59437e-06	1.22326	1.83504e-09	5.45417e-08	1.26719	7.01854e-10	2.58382e-08	1.00259	1.06128e-06	1.91387e-05	-1.03683	1.20423e-06	3.20101e-05
JD17	Glyma.01G082800	subset9	Unknown protein;						0.185068	0.564399	0.742907	0.197437	0.526387	0.708804	0.502665	0.10914	0.264814	0.0520098	0.869622	0.937867	-0.430845	0.160838	0.382008
JD17	Glyma.01G082900	subset9	Unknown protein;						-0.317154	0.69064	0.831687	0.955522	0.176045	0.351418	-0.226789	0.772835	0.880731	0.311361	0.671944	0.825673	-0.285536	0.690165	0.853904
JD17	Glyma.01G083000	subset1	Regulator of Vps4 activity in the MVB pathway protein; IPR005061 (Domain of unknown function DUF292, eukaryotic);Dbxref=InterPro:IPR005061,PANTHER:PTHR12161,Pfam:PF03398;	Z					0.905576	3.30092e-08	8.22265e-07	0.954394	3.68204e-09	1.03093e-07	0.68765	2.99417e-05	0.000349554	0.715405	1.18183e-05	0.000161148	0.478554	0.00287249	0.0210927
JD17	Glyma.01G083100	subset1	homologous-pairing protein 2 homolog [Glycine max]; IPR010776 (Tat binding protein 1-interacting), IPR011991 (Winged helix-turn-helix DNA-binding domain);Dbxref=Coils:Coil,Gene3D:G3DSA:1.10.10.10,InterPro:IPR010776,InterPro:IPR011991,PANTHER:PTHR15938,Pfam:PF07106;	T	K06695	Proteasome			1.1636	0.0791833	0.206716	0.56728	0.395159	0.596216	0.777649	0.250044	0.458264	-0.106702	0.880092	0.943069	-0.103739	0.874801	0.948236
JD17	Glyma.01G083300	subset1	S1/P1 nuclease family protein; IPR003154 (S1/P1 nuclease), IPR008947 (Phospholipase C/P1 nuclease domain); GO:0003676 (nucleic acid binding), GO:0004519 (endonuclease activity), GO:0006308 (DNA catabolic process);Dbxref=Gene3D:G3DSA:1.10.575.10,InterPro:IPR003154,InterPro:IPR008947,PANTHER:PTHR32188,PANTHER:PTHR32188:SF2,Pfam:PF02265,Superfamily:SSF48537;Ontology_term=GO:0003676,GO:0004519,GO:000…				GO:0006308,GO:0004519,GO:0003676	DNA catabolic process; endonuclease activity; nucleic acid binding	-1.61044	0.00149198	0.00930531	-1.23221	0.00912147	0.0377959	-1.63088	0.00125605	0.00843903	-2.53063	3.03363e-06	4.91929e-05	-2.29656	1.49101e-06	3.85256e-05
JD17	Glyma.01G083400	subset9	Unknown protein;						0.323483	0.852888	NA	1.47484	0.354914	0.556395	0.399191	0.817176	NA	-0.509958	0.780267	0.890584	-0.24465	0.882053	NA
JD17	Glyma.01G083500	subset7	Retrotransposon protein, putative, unclassified n=1 Tax=Oryza sativa subsp. japonica RepID=Q53K44_ORYSJ; IPR021109 (Aspartic peptidase domain);Dbxref=InterPro:IPR021109,PANTHER:PTHR24559,PANTHER:PTHR24559:SF19,Superfamily:SSF50630;						-1.57864	0.000767022	0.00532542	-1.64145	0.000259625	0.0020244	-1.12878	0.0113829	0.0496536	-0.971236	0.0240613	0.0894908	-2.16219	6.51651e-07	1.88473e-05
JD17	Glyma.01G083600	subset7	Unknown protein;						-1.01006	0.572138	NA	-2.51848	0.214649	NA	-0.990145	0.576849	NA	-1.50428	0.408327	0.624004	0.298969	0.84426	NA
JD17	Glyma.01G083700	subset1	aluminum-activated malate transporter 9; IPR020966 (Aluminum-activated malate transporter); GO:0015743 (malate transport);Dbxref=Coils:Coil,InterPro:IPR020966,PANTHER:PTHR31086,PANTHER:PTHR31086:SF0,Pfam:PF11744;Ontology_term=GO:0015743;	R			GO:0015743	malate transport	-0.777621	0.0176997	0.0678626	-0.13116	0.662487	0.806972	-0.766191	0.0187109	0.0728017	-0.453169	0.143203	0.321523	0.230322	0.42033	0.666547
JD17	Glyma.01G084000	subset2	protein PLANT CADMIUM RESISTANCE 9-like [Glycine max]; IPR006461 (Uncharacterised protein family Cys-rich);Dbxref=InterPro:IPR006461,JCVI_TIGRFAMS:TIGR01571,PANTHER:PTHR31670,PANTHER:PTHR31670:SF0,Pfam:PF04749;						0.706357	0.245653	0.447801	0.80861	0.172881	0.347034	0.0231817	0.970778	0.986268	-0.182309	0.771976	0.886252	-1.41379	0.0264813	0.111745
JD17	Glyma.01G084300	subset8	zinc ion binding; nucleic acid binding; IPR001878 (Zinc finger, CCHC-type); GO:0003676 (nucleic acid binding), GO:0008270 (zinc ion binding);Dbxref=Gene3D:G3DSA:4.10.60.10,InterPro:IPR001878,Prosite:PS50158,Superfamily:SSF52047,Superfamily:SSF57756;Ontology_term=GO:0003676,GO:0008270;						-0.329072	0.414518	0.618391	0.0716405	0.849342	0.920528	-0.597584	0.147224	0.324478	-0.0922278	0.810522	0.906508	-0.695803	0.0627435	0.205495
JD17	Glyma.01G084400	subset8	ATP binding microtubule motor family protein; IPR001752 (Kinesin, motor domain), IPR027417 (P-loop containing nucleoside triphosphate hydrolase); GO:0003777 (microtubule motor activity), GO:0005524 (ATP binding), GO:0007018 (microtubule-based movement), GO:0008017 (microtubule binding);Dbxref=Gene3D:G3DSA:3.40.850.10,InterPro:IPR001752,InterPro:IPR027417,Pfam:PF00225,Superfamily:SSF52540;Ontology…				GO:0008017,GO:0007018,GO:0005524,GO:0003777,GO:0005871	microtubule binding; microtubule-based movement; ATP binding; microtubule motor activity; kinesin complex	-1.67666	0.0177845	0.0681039	-0.746985	0.226294	0.415549	-0.65771	0.29858	0.512832	-1.18528	0.0663254	0.188198	-1.04289	0.0803607	0.242422
JD17	Glyma.01G084500	subset1	Plasma-membrane choline transporter family protein; IPR007603 (Choline transporter-like);Dbxref=InterPro:IPR007603,PANTHER:PTHR12385,PANTHER:PTHR12385:SF4,Pfam:PF04515;						-2.26488	0.427162	NA	-2.74493	0.335869	NA	0.132151	0.960431	NA	0.857779	0.737973	NA	-3.66011	0.199415	NA
JD17	Glyma.01G084600	subset1	Eukaryotic aspartyl protease family protein; IPR001461 (Aspartic peptidase), IPR021109 (Aspartic peptidase domain); GO:0004190 (aspartic-type endopeptidase activity), GO:0006508 (proteolysis);Dbxref=Gene3D:G3DSA:2.40.70.10,InterPro:IPR001461,InterPro:IPR001969,InterPro:IPR021109,PANTHER:PTHR13683,PANTHER:PTHR13683:SF98,Pfam:PF14541,Pfam:PF14543,Prosite:PS00141,Superfamily:SSF50630;Ontology_term=G…	O			GO:0006508,GO:0004190	proteolysis; aspartic-type endopeptidase activity	-0.745024	0.0470795	0.141767	-0.235628	0.501598	0.689227	-0.454903	0.21269	0.413517	-0.226484	0.521372	0.717972	1.21245	0.000228863	0.00276898
JD17	Glyma.01G084700	subset1	ATP-dependent Clp protease adapter protein ClpS n=2 Tax=Synechococcus RepID=Q2JHL4_SYNJB; IPR014719 (Ribosomal protein L7/L12, C-terminal/adaptor protein ClpS-like); GO:0030163 (protein catabolic process);Dbxref=Gene3D:G3DSA:3.30.1390.10,InterPro:IPR003769,InterPro:IPR014719,Pfam:PF02617,Superfamily:SSF54736;Ontology_term=GO:0030163;		K06891	Protein processing	GO:0030163	protein catabolic process	0.103004	0.718455	0.849848	0.456752	0.102427	0.239679	0.213292	0.453055	0.659922	0.197413	0.484267	0.687719	-0.322648	0.24735	0.494344
JD17	Glyma.01G084800	subset3	Transmembrane amino acid transporter family protein; IPR013057 (Amino acid transporter, transmembrane);Dbxref=InterPro:IPR013057,PANTHER:PTHR22950,PANTHER:PTHR22950:SF47,Pfam:PF01490;	E					-0.128139	0.647133	0.802813	-0.302969	0.273816	0.471404	-0.260549	0.353603	0.569305	-0.00382338	0.98893	0.995307	0.596132	0.02566	0.109445
JD17	Glyma.01G085300	subset8	DNA-directed RNA polymerase I subunit RPA2-like isoform X2 [Glycine max];Dbxref=Superfamily:SSF64484;						-0.182769	0.713516	0.847018	-0.247115	0.606669	0.769394	-0.4323	0.394932	0.609579	-0.0400667	0.933136	0.967462	0.589619	0.180066	0.408535
JD17	Glyma.01G085400	subset7	UDP-Glycosyltransferase superfamily protein; IPR002213 (UDP-glucuronosyl/UDP-glucosyltransferase); GO:0008152 (metabolic process);Dbxref=InterPro:IPR002213,PANTHER:PTHR11926,PANTHER:PTHR11926:SF15,Pfam:PF00201,Superfamily:SSF53756;Ontology_term=GO:0008152,GO:0016758;				GO:0016758,GO:0008152	transferase activity, transferring hexosyl groups; metabolic process	0.709268	0.782583	NA	-0.817238	0.766028	NA	-0.490254	0.859292	NA	-2.1968	0.429361	NA	0.193977	0.937736	NA
JD17	Glyma.01G085700	subset1	UDP-Glycosyltransferase superfamily protein; IPR002213 (UDP-glucuronosyl/UDP-glucosyltransferase); GO:0008152 (metabolic process);Dbxref=Gene3D:G3DSA:3.40.50.2000,InterPro:IPR002213,PANTHER:PTHR11926,PANTHER:PTHR11926:SF15,Pfam:PF00201,Superfamily:SSF53756;Ontology_term=GO:0008152,GO:0016758;				GO:0016758,GO:0008152	transferase activity, transferring hexosyl groups; metabolic process	1.12847	0.679772	NA	1.68301	0.510147	NA	2.73258	0.271182	NA	2.34105	0.347887	NA	-1.67813	0.541929	NA
JD17	Glyma.01G085800	subset1	UDP-Glycosyltransferase superfamily protein; IPR002213 (UDP-glucuronosyl/UDP-glucosyltransferase); GO:0008152 (metabolic process);Dbxref=Gene3D:G3DSA:3.40.50.2000,InterPro:IPR002213,PANTHER:PTHR11926,PANTHER:PTHR11926:SF15,Pfam:PF00201,Superfamily:SSF53756;Ontology_term=GO:0008152,GO:0016758;				GO:0016758,GO:0008152	transferase activity, transferring hexosyl groups; metabolic process	1.25602	0.000222832	0.00187648	-0.0736922	0.831622	0.911212	1.35676	6.41294e-05	0.000672975	0.74381	0.0293263	0.104055	1.23778	0.000222648	0.00270824
JD17	Glyma.01G086000	subset2	ribosome biogenesis protein WDR12 homolog [Glycine max]; IPR012972 (NLE), IPR015943 (WD40/YVTN repeat-like-containing domain), IPR020472 (G-protein beta WD-40 repeat), IPR028599 (WD repeat WDR12/Ytm1); GO:0005515 (protein binding), GO:0042254 (ribosome biogenesis);Dbxref=Gene3D:G3DSA:2.130.10.10,HAMAP:MF_03029,InterPro:IPR001680,InterPro:IPR012972,InterPro:IPR015943,InterPro:IPR017986,InterPro:IP…	Z	K14863	Ribosome biogenesis	GO:0005515	protein binding	0.64166	0.0112763	0.0476076	0.428494	0.0866769	0.212393	0.663369	0.0085628	0.0397793	0.268875	0.289299	0.505512	0.122485	0.616629	0.810123
JD17	Glyma.01G086200	subset9	RNA-binding protein 25-like [Glycine max]; IPR012677 (Nucleotide-binding, alpha-beta plait), IPR025558 (Domain of unknown function DUF4283); GO:0000166 (nucleotide binding), GO:0003676 (nucleic acid binding);Dbxref=Coils:Coil,Gene3D:G3DSA:3.30.70.330,InterPro:IPR000504,InterPro:IPR012677,InterPro:IPR025558,PANTHER:PTHR24011,Pfam:PF00076,Pfam:PF14111,Prosite:PS50102,SMART:SM00360,Superfamily:SSF54…				GO:0003676	nucleic acid binding	0.0389267	0.88076	0.941811	0.0872767	0.734234	0.853421	0.261701	0.310663	0.526168	-0.152449	0.555826	0.74408	-1.07063	3.33861e-05	0.000563051
JD17	Glyma.01G086700	subset2	two-component response regulator-like APRR2-like isoform X2 [Glycine max]; IPR009057 (Homeodomain-like); GO:0003677 (DNA binding), GO:0003682 (chromatin binding);Dbxref=Gene3D:G3DSA:1.10.10.60,InterPro:IPR001005,InterPro:IPR006447,InterPro:IPR009057,InterPro:IPR017930,JCVI_TIGRFAMS:TIGR01557,PANTHER:PTHR31003,PANTHER:PTHR31003:SF0,Pfam:PF00249,Prosite:PS51294,Superfamily:SSF46689;Ontology_term=GO…						-0.975405	0.00736981	0.0341028	-0.544208	0.134286	0.290149	-1.76197	1.36698e-06	2.34824e-05	-1.56619	1.71025e-05	0.000219611	-1.69004	3.33789e-06	7.81555e-05
JD17	Glyma.01G086900	subset1	allene oxide cyclase 4; IPR009410 (Allene oxide cyclase); GO:0009507 (chloroplast), GO:0016853 (isomerase activity);Dbxref=InterPro:IPR009410,PANTHER:PTHR31843,PANTHER:PTHR31843:SF0,Pfam:PF06351,Superfamily:SSF141493;Ontology_term=GO:0009507,GO:0016853;		K10525	alpha-Linolenic acid metabolism	GO:0016853,GO:0009507	isomerase activity; chloroplast	-0.369015	0.184292	0.371341	-0.250223	0.351148	0.552591	-0.250832	0.361498	0.576402	-1.193	3.61034e-05	0.000422431	-0.137991	0.593389	0.795341
JD17	Glyma.01G087000	subset1	methionine aminopeptidase 1B; IPR000994 (Peptidase M24, structural domain), IPR001714 (Peptidase M24, methionine aminopeptidase); GO:0004177 (aminopeptidase activity), GO:0006508 (proteolysis), GO:0008235 (metalloexopeptidase activity);Dbxref=Gene3D:G3DSA:3.90.230.10,HAMAP:MF_01974,InterPro:IPR000994,InterPro:IPR001714,InterPro:IPR002467,JCVI_TIGRFAMS:TIGR00500,PANTHER:PTHR10804,PANTHER:PTHR10804…						-0.29672	0.254963	0.45919	-0.373802	0.142705	0.302666	-0.524388	0.0467027	0.144216	-0.105772	0.676606	0.828761	-0.146711	0.549362	0.765226
JD17	Glyma.01G087100	subset7	methionine aminopeptidase 1B;Dbxref=PANTHER:PTHR10804,PANTHER:PTHR10804:SF68;						-0.538092	0.0838564	0.215025	-0.556014	0.0641991	0.169916	-0.402285	0.1894	0.383284	-1.00808	0.00136815	0.0091469	-0.387808	0.17272	0.398402
JD17	Glyma.01G087300	subset7	merozoite surface protein CMZ-8-like [Glycine max];						-1.49027	0.348306	NA	-0.651406	0.634268	0.788384	-0.911413	0.533491	NA	-0.850514	0.54653	0.736752	-0.653165	0.613196	NA
JD17	Glyma.01G087400	subset9	F-box protein SKIP22-like isoform X2 [Glycine max];						-1.07408	0.0217163	0.0794544	-0.666466	0.124438	0.27534	-0.42666	0.331794	0.547217	-0.634031	0.1469	0.326845	-0.203946	0.616362	0.80995
JD17	Glyma.01G087500	subset1	ethylene response DNA binding factor 3; IPR015300 (DNA-binding pseudobarrel domain), IPR016177 (DNA-binding domain); GO:0003677 (DNA binding), GO:0003700 (sequence-specific DNA binding transcription factor activity);Dbxref=Gene3D:G3DSA:2.40.330.10,Gene3D:G3DSA:3.30.730.10,InterPro:IPR001471,InterPro:IPR003340,InterPro:IPR015300,InterPro:IPR016177,PANTHER:PTHR31140,PANTHER:PTHR31140:SF0,Pfam:PF008…		K09287	Transcription factors	GO:0006355,GO:0003700,GO:0003677	regulation of transcription, DNA-templated; DNA-binding transcription factor activity; DNA binding	-0.0979481	0.821093	0.908685	0.670586	0.105608	0.244868	-0.46118	0.295389	0.50932	-0.357314	0.40772	0.62348	-0.676438	0.106548	0.291925
JD17	Glyma.01G087600	subset9	Unknown protein;						-0.232787	0.870564	0.936163	-0.824774	0.568852	0.740704	-0.892509	0.56452	0.748694	1.47815	0.231397	0.438749	0.658612	0.590623	0.793294
JD17	Glyma.01G087700	subset1	receptor protein kinase-related; IPR001611 (Leucine-rich repeat), IPR024788 (Malectin-like carbohydrate-binding domain); GO:0005515 (protein binding);Dbxref=Gene3D:G3DSA:3.80.10.10,InterPro:IPR001611,InterPro:IPR024788,PANTHER:PTHR24420,Pfam:PF00560,Pfam:PF12819,Superfamily:SSF52058;Ontology_term=GO:0005515;						-0.213463	0.324434	0.534302	-0.243137	0.254355	0.449174	-0.206396	0.339633	0.555628	-0.486573	0.0243863	0.0903315	-0.562006	0.00748354	0.0438988
JD17	Glyma.01G087800	subset1	probable galacturonosyltransferase-like 3-like [Glycine max]; IPR002495 (Glycosyl transferase, family 8);Dbxref=Gene3D:G3DSA:3.90.550.10,InterPro:IPR002495,PANTHER:PTHR32168,PANTHER:PTHR32168:SF0,Pfam:PF01501,Superfamily:SSF53448;Ontology_term=GO:0016757;				GO:0016757	transferase activity, transferring glycosyl groups	0.374222	0.246678	0.448971	0.629577	0.043573	0.127437	0.556901	0.0807938	0.214465	0.389009	0.219978	0.424777	0.513605	0.0917154	0.265048
JD17	Glyma.01G088000	subset5	ROTUNDIFOLIA like 15; IPR012552 (DVL);Dbxref=InterPro:IPR012552,Pfam:PF08137;						-0.478902	0.519255	0.707185	-1.5706	0.0503398	0.14169	0.676351	0.315062	0.530176	0.270311	0.690171	0.838235	0.661046	0.300295	0.553951
JD17	Glyma.01G088300	subset1	transcription factor bHLH30-like [Glycine max]; IPR011598 (Myc-type, basic helix-loop-helix (bHLH) domain); GO:0046983 (protein dimerization activity);Dbxref=Gene3D:G3DSA:4.10.280.10,InterPro:IPR011598,PANTHER:PTHR12565,PANTHER:PTHR12565:SF7,Pfam:PF00010,Prosite:PS50888,SMART:SM00353,Superfamily:SSF47459;Ontology_term=GO:0046983;				GO:0046983	protein dimerization activity	0	1	NA	2.07412	0.700325	NA	0	1	NA	0	1	NA	2.21523	0.676013	NA
JD17	Glyma.01G088400	subset9	Unknown protein;						0	1	NA	0	1	NA	0	1	NA	0	1	NA	4.80759	0.356888	NA
JD17	Glyma.01G088500	subset8	shaggy-related protein kinase eta-like [Glycine max];						-0.123316	0.800902	0.897079	0.197022	0.669506	0.811374	-0.359294	0.470245	0.67421	-0.0422375	0.928844	0.965673	-0.456083	0.316258	0.569866
JD17	Glyma.01G088700	subset7	enoyl-CoA hydratase/isomerase A; IPR001753 (Crotonase superfamily); GO:0003824 (catalytic activity), GO:0008152 (metabolic process);Dbxref=Gene3D:G3DSA:3.90.226.10,InterPro:IPR001753,Pfam:PF00378,Superfamily:SSF52096;Ontology_term=GO:0003824,GO:0008152;						0	1	NA	0	1	NA	0	1	NA	0	1	NA	2.8421	0.5894	NA
JD17	Glyma.01G089000	subset1	SOSS complex subunit B homolog isoform X5 [Glycine max]; IPR012340 (Nucleic acid-binding, OB-fold);Dbxref=Gene3D:G3DSA:2.40.50.140,InterPro:IPR012340,PANTHER:PTHR13356,Superfamily:SSF50249;	R					-0.156657	0.51027	0.700347	0.269524	0.243148	0.436201	0.275983	0.237575	0.444284	0.256002	0.269643	0.484042	-0.559447	0.0151756	0.0751255
JD17	Glyma.01G089200	subset8	anion-transporting ATPase n=1 Tax=cyanobacterium PCC 7702 RepID=UPI00037A5E7E; IPR025723 (Anion-transporting ATPase-like domain);Dbxref=Gene3D:G3DSA:3.40.50.300,InterPro:IPR025723,Pfam:PF02374;				GO:0016887,GO:0005524	ATPase activity; ATP binding	0.0109293	0.983309	0.991572	-1.44272	0.0079944	0.0339842	-0.504387	0.342172	0.557748	-1.0626	0.0480564	0.149565	-0.806341	0.117238	0.311305
JD17	Glyma.01G089600	subset7	mucin-19-like isoform X2 [Glycine max];						-0.720455	0.0312583	0.104824	-0.926097	0.00481113	0.0226451	-1.09803	0.00137941	0.00914723	-1.01854	0.00226489	0.0139054	-0.889657	0.0045989	0.0303921
JD17	Glyma.01G089800	subset2	taurine catabolism dioxygenase TauD/TfdA; IPR003819 (Taurine catabolism dioxygenase TauD/TfdA); GO:0016491 (oxidoreductase activity), GO:0055114 (oxidation-reduction process);Dbxref=Gene3D:G3DSA:3.60.130.10,InterPro:IPR003819,Pfam:PF02668,Superfamily:SSF51197;Ontology_term=GO:0016491,GO:0055114;				GO:0055114,GO:0016491	oxidation-reduction process; oxidoreductase activity	1.01392	6.65943e-05	0.000660663	0.455867	0.0739161	0.189083	0.0176622	0.947403	0.97494	0.489828	0.056045	0.166787	0.151609	0.543453	0.761341
JD17	Glyma.01G090100	subset1	nuclear matrix constituent protein-related;Dbxref=Coils:Coil,PANTHER:PTHR31908,PANTHER:PTHR31908:SF0;						0.64236	0.0323737	0.107484	0.517561	0.0784538	0.197389	0.340037	0.265621	0.476148	0.562371	0.0571906	0.16931	-0.908835	0.00273077	0.0202135
JD17	Glyma.01G090200	subset1	receptor-like protein kinase 2; IPR001611 (Leucine-rich repeat), IPR025875 (Leucine rich repeat 4); GO:0005515 (protein binding);Dbxref=Gene3D:G3DSA:3.80.10.10,InterPro:IPR001611,InterPro:IPR025875,PANTHER:PTHR24420,PANTHER:PTHR24420:SF445,PRINTS:PR00019,Pfam:PF00560,Pfam:PF12799,Superfamily:SSF52058;Ontology_term=GO:0005515;	T			GO:0005515	protein binding	-2.67489	0.300111	NA	-2.11544	0.376307	NA	-4.13186	0.111966	NA	-4.42589	0.088652	NA	-1.48933	0.506782	NA
JD17	Glyma.01G090400	subset7	protein IDA-like [Glycine max];						-0.963295	0.4008	0.606307	-0.890729	0.411819	0.612085	-1.68447	0.178758	0.368776	0.211195	0.835617	0.920232	-1.30896	0.210351	0.448994
JD17	Glyma.01G090700	subset1	protein MIZU-KUSSEI 1-like [Glycine max]; IPR006460 (Protein of unknown function DUF617, plant);Dbxref=InterPro:IPR006460,JCVI_TIGRFAMS:TIGR01570,PANTHER:PTHR31696,PANTHER:PTHR31696:SF0,Pfam:PF04759;						0.739819	0.0598869	0.168535	1.14512	0.00199977	0.0110603	1.51252	4.73054e-05	0.000520381	1.23419	0.000896914	0.00645921	0.954747	0.00789588	0.045769
JD17	Glyma.01G090900	subset1	nudix hydrolase 1; IPR015797 (NUDIX hydrolase domain-like); GO:0016787 (hydrolase activity);Dbxref=Gene3D:G3DSA:3.90.79.10,InterPro:IPR000086,InterPro:IPR015797,InterPro:IPR020084,InterPro:IPR020476,PANTHER:PTHR16099,PANTHER:PTHR16099:SF1,PRINTS:PR00502,Pfam:PF00293,Prosite:PS00893,Prosite:PS51462,Superfamily:SSF55811;Ontology_term=GO:0016787;		K03574	DNA repair and recombination proteins	GO:0016787	hydrolase activity	0.200094	0.798188	0.895848	0.340185	0.648188	0.797643	0.362534	0.637027	0.799005	-0.111657	0.886238	0.946059	-0.237517	0.745062	0.885012
JD17	Glyma.01G091000	subset1	phosphoenolpyruvate carboxylase 4; IPR021135 (Phosphoenolpyruvate carboxylase); GO:0003824 (catalytic activity), GO:0006099 (tricarboxylic acid cycle), GO:0008964 (phosphoenolpyruvate carboxylase activity), GO:0015977 (carbon fixation);Dbxref=Gene3D:G3DSA:1.20.1440.90,HAMAP:MF_00595,InterPro:IPR015813,InterPro:IPR018129,InterPro:IPR021135,InterPro:IPR022805,PANTHER:PTHR30523,PRINTS:PR00150,Pfam:P…		K01595	Methane metabolism	GO:0015977,GO:0008964,GO:0006099	carbon fixation; phosphoenolpyruvate carboxylase activity; tricarboxylic acid cycle	0.21968	0.766715	0.878015	0.810632	0.230416	0.420883	1.27377	0.0589656	0.171277	0.953244	0.158451	0.34334	0.4286	0.513824	0.739068
JD17	Glyma.01G091100	subset4	ATP-binding ABC transporter; IPR013525 (ABC-2 type transporter), IPR027417 (P-loop containing nucleoside triphosphate hydrolase); GO:0000166 (nucleotide binding), GO:0005524 (ATP binding), GO:0016020 (membrane), GO:0016887 (ATPase activity), GO:0017111 (nucleoside-triphosphatase activity);Dbxref=Gene3D:G3DSA:3.40.50.300,InterPro:IPR003439,InterPro:IPR003593,InterPro:IPR013525,InterPro:IPR017871,I…				GO:0016887,GO:0005524,GO:0016020	ATPase activity; ATP binding; membrane	-0.554252	0.626337	0.788542	-0.00778152	0.994019	0.997493	-1.88039	0.173234	0.361593	-0.0580076	0.956041	0.979998	-0.901306	0.384434	0.635757
JD17	Glyma.01G091300	subset7	Unknown protein;						-3.07465	0.135864	0.302353	1.15169	0.455999	0.651906	-0.0132498	0.99371	0.997123	1.04409	0.502915	0.703078	-0.686455	0.669106	0.842415
JD17	Glyma.01G091400	subset1	chalcone synthase 6-like [Glycine max]; IPR011141 (Polyketide synthase, type III), IPR016039 (Thiolase-like); GO:0003824 (catalytic activity), GO:0008152 (metabolic process), GO:0009058 (biosynthetic process);Dbxref=Gene3D:G3DSA:3.40.47.10,InterPro:IPR001099,InterPro:IPR011141,InterPro:IPR012328,InterPro:IPR016038,InterPro:IPR016039,InterPro:IPR018088,PANTHER:PTHR31565,PANTHER:PTHR31565:SF1,PIR:P…		K00660	Polyketide biosynthesis proteins	GO:0016747,GO:0008610	transferase activity, transferring acyl groups other than amino-acyl groups; lipid biosynthetic process	3.95429	0.000387928	0.00299867	2.70933	0.0172789	0.0627479	3.0622	0.00728299	0.0349785	2.5873	0.0243872	0.0903315	-0.223271	0.863493	0.944017
JD17	Glyma.01G091800	subset1	phosphate transporter PHO1 homolog 1-like isoform 1 [Glycine max]; IPR004331 (SPX, N-terminal), IPR004342 (EXS, C-terminal); GO:0016021 (integral component of membrane);Dbxref=InterPro:IPR004331,InterPro:IPR004342,PANTHER:PTHR10783,PANTHER:PTHR10783:SF4,Pfam:PF03105,Pfam:PF03124,Prosite:PS51380,Prosite:PS51382;Ontology_term=GO:0016021;				GO:0016021	integral component of membrane	-0.791031	0.0184536	0.0700321	0.173618	0.594762	0.760533	-1.35631	7.26625e-05	0.000746976	-1.39713	3.72089e-05	0.000433454	-2.06558	6.58767e-10	4.12101e-08
JD17	Glyma.01G091900	subset9	DNA-directed RNA polymerase subunit beta;						0.170873	0.362249	0.571647	-0.351806	0.0611662	0.163837	0.360258	0.0525242	0.157535	0.557149	0.00234341	0.0142899	-0.123916	0.494545	0.724915
JD17	Glyma.01G092100	subset5	Zim17-type zinc finger protein; IPR007853 (Zinc finger, DNL-type), IPR024158 (Mitochondrial import protein TIM15); GO:0008270 (zinc ion binding);Dbxref=InterPro:IPR007853,InterPro:IPR024158,PANTHER:PTHR20922,PANTHER:PTHR20922:SF13,Pfam:PF05180,Prosite:PS51501;Ontology_term=GO:0008270;				GO:0008270	zinc ion binding	0.577858	0.234667	0.435519	0.297576	0.536016	0.715964	0.0236643	0.962505	0.981958	-0.126145	0.800093	0.901093	-0.176385	0.708007	0.863474
JD17	Glyma.01G092200	subset9	lysine-rich arabinogalactan protein 19-like [Glycine max];						0	1	NA	0	1	NA	0	1	NA	0	1	NA	3.75603	0.473152	NA
JD17	Glyma.01G092300	subset7	lysine-rich arabinogalactan protein 19-like [Glycine max];Dbxref=PRINTS:PR01217;						-6.4295	5.69353e-05	0.000577451	-2.12432	0.00973833	0.039855	-2.76502	0.00357546	0.019876	-2.75231	0.00232657	0.0142037	0.333164	0.634078	0.819861
JD17	Glyma.01G092400	subset1	tRNA-specific adenosine deaminase; IPR016193 (Cytidine deaminase-like), IPR028883 (tRNA-specific adenosine deaminase); GO:0002100 (tRNA wobble adenosine to inosine editing), GO:0003824 (catalytic activity), GO:0008251 (tRNA-specific adenosine deaminase activity), GO:0008270 (zinc ion binding), GO:0016787 (hydrolase activity);Dbxref=Coils:Coil,Gene3D:G3DSA:3.40.140.10,HAMAP:MF_00972,InterPro:IPR00…	F	K11991	Transfer RNA biogenesis	GO:0008270	zinc ion binding	-0.464848	0.883865	NA	-0.810112	0.798016	NA	0.416266	0.891205	NA	-2.21059	0.489193	NA	-0.785115	0.795231	NA
JD17	Glyma.01G093100	subset1	Protein kinase superfamily protein; IPR011009 (Protein kinase-like domain); GO:0004672 (protein kinase activity), GO:0004674 (protein serine/threonine kinase activity), GO:0005524 (ATP binding), GO:0006468 (protein phosphorylation);Dbxref=Gene3D:G3DSA:1.10.510.10,Gene3D:G3DSA:3.30.200.20,InterPro:IPR000719,InterPro:IPR002290,InterPro:IPR008271,InterPro:IPR011009,InterPro:IPR017441,PANTHER:PTHR244…	T			GO:0006468,GO:0005524,GO:0004672	protein phosphorylation; ATP binding; protein kinase activity	-1.74876	8.13749e-12	4.12829e-10	-1.78908	8.4416e-13	4.56721e-11	-1.99042	1.48336e-14	1.2021e-12	-1.82618	4.54725e-13	2.88093e-11	-0.846056	0.000376262	0.00418143
JD17	Glyma.01G093500	subset8	peptide transporter 3; IPR000109 (Proton-dependent oligopeptide transporter family); GO:0005215 (transporter activity), GO:0006810 (transport), GO:0016020 (membrane);Dbxref=InterPro:IPR000109,PANTHER:PTHR11654,PANTHER:PTHR11654:SF37,Pfam:PF00854;Ontology_term=GO:0005215,GO:0006810,GO:0016020;				GO:0016020,GO:0006810,GO:0005215	membrane; transport; transporter activity	2.02077	0.703594	NA	0.63903	0.905587	NA	-0.316733	0.9532	NA	-0.610734	0.909894	NA	-1.66311	0.757956	NA
JD17	Glyma.01G093600	subset9	unknown protein; INVOLVED IN: biological_process unknown; EXPRESSED IN: 22 plant structures; EXPRESSED DURING: 13 growth stages;Dbxref=PANTHER:PTHR31110,PANTHER:PTHR31110:SF0;						1.96884	0.0100678	0.0434838	0.812155	0.308635	0.509035	1.31401	0.0977631	0.244726	0.978728	0.218953	0.423588	0.713651	0.347561	0.601011
JD17	Glyma.01G093800	subset6	RING-H2 finger protein 2B; IPR013083 (Zinc finger, RING/FYVE/PHD-type); GO:0005515 (protein binding), GO:0008270 (zinc ion binding);Dbxref=Gene3D:G3DSA:3.30.40.10,InterPro:IPR001841,InterPro:IPR013083,Pfam:PF13639,Prosite:PS50089,Superfamily:SSF57850;Ontology_term=GO:0005515,GO:0008270;				GO:0008270,GO:0005515	zinc ion binding; protein binding	2.5617	0.634611	NA	0	1	NA	2.66982	0.619873	NA	2.18147	0.685324	NA	0	1	NA
JD17	Glyma.01G093900	subset9	importin-9-like [Glycine max]; IPR016024 (Armadillo-type fold); GO:0005488 (binding);Dbxref=Gene3D:G3DSA:1.25.10.10,InterPro:IPR011989,InterPro:IPR016024,PANTHER:PTHR10997,PANTHER:PTHR10997:SF9,Superfamily:SSF48371;Ontology_term=GO:0005488;						-0.43211	0.018312	0.0696535	-0.607545	0.00078511	0.00512283	-0.689993	0.000191116	0.00171777	-0.530823	0.00343393	0.019519	-0.505855	0.00404115	0.0275368
JD17	Glyma.01G094100	subset2	PIF1 helicase; IPR003840 (DNA helicase), IPR010285 (DNA helicase Pif1 like), IPR025476 (Helitron helicase-like domain), IPR027417 (P-loop containing nucleoside triphosphate hydrolase); GO:0000723 (telomere maintenance), GO:0003678 (DNA helicase activity), GO:0004386 (helicase activity), GO:0005524 (ATP binding), GO:0006281 (DNA repair);Dbxref=Gene3D:G3DSA:3.40.50.300,InterPro:IPR003840,InterPro:I…	D			GO:0006281,GO:0003678,GO:0000723	DNA repair; DNA helicase activity; telomere maintenance	2.5617	0.63461	NA	2.28053	0.671475	NA	0	1	NA	0	1	NA	0	1	NA
JD17	Glyma.01G094200	subset3	eukaryotic translation initiation factor 4G; IPR003891 (Initiation factor eIF-4 gamma, MA3), IPR016024 (Armadillo-type fold); GO:0003723 (RNA binding), GO:0005488 (binding), GO:0005515 (protein binding);Dbxref=Coils:Coil,Gene3D:G3DSA:1.25.40.180,InterPro:IPR003890,InterPro:IPR003891,InterPro:IPR016021,InterPro:IPR016024,PANTHER:PTHR23253,PANTHER:PTHR23253:SF7,Pfam:PF02847,Pfam:PF02854,Prosite:PS5…	J	K03260	Translation factors	GO:0005515,GO:0003723	protein binding; RNA binding	0.176086	0.377296	0.585289	0.205506	0.301495	0.501206	0.226249	0.256325	0.465063	0.15418	0.438697	0.649892	-0.587735	0.00310957	0.0223967
JD17	Glyma.01G094900	subset1	metacaspase 1; IPR005735 (Zinc finger, LSD1-type), IPR011600 (Peptidase C14, caspase domain); GO:0004197 (cysteine-type endopeptidase activity), GO:0006508 (proteolysis);Dbxref=Gene3D:G3DSA:3.40.50.1460,InterPro:IPR005735,InterPro:IPR011600,JCVI_TIGRFAMS:TIGR01053,PANTHER:PTHR31773,PANTHER:PTHR31773:SF0,Pfam:PF00656,Pfam:PF06943;Ontology_term=GO:0004197,GO:0006508;	DO			GO:0006508,GO:0004197	proteolysis; cysteine-type endopeptidase activity	-1.31194	0.00212396	0.0124096	-0.914851	0.0219793	0.0758678	-1.00472	0.0152181	0.0620865	-1.12772	0.00580832	0.0297868	-0.237395	0.5274	0.749454
JD17	Glyma.01G095000	subset5	kunitz trypsin inhibitor 1; IPR002160 (Proteinase inhibitor I3, Kunitz legume); GO:0004866 (endopeptidase inhibitor activity);Dbxref=Gene3D:G3DSA:2.80.10.50,InterPro:IPR002160,InterPro:IPR011065,PRINTS:PR00291,Pfam:PF00197,Prosite:PS00283,SMART:SM00452,Superfamily:SSF50386;Ontology_term=GO:0004866;				GO:0004866	endopeptidase inhibitor activity	-0.2498	0.412151	0.616004	-0.864729	0.00455397	0.0216773	0.380214	0.210732	0.411185	-0.263283	0.386745	0.604053	0.00326938	0.991395	0.996346
JD17	Glyma.01G095100	subset1	zinc finger CCCH domain protein; IPR000571 (Zinc finger, CCCH-type); GO:0046872 (metal ion binding);Dbxref=Gene3D:G3DSA:4.10.1000.10,InterPro:IPR000571,PANTHER:PTHR12547,PANTHER:PTHR12547:SF44,Pfam:PF00642,Prosite:PS50103,SMART:SM00356,Superfamily:SSF90229;Ontology_term=GO:0046872;				GO:0046872	metal ion binding	0.611487	0.021253	0.0782064	0.793755	0.00206532	0.0113566	0.718792	0.0063331	0.0313639	0.490504	0.0617797	0.178721	-0.710809	0.0071749	0.0425482
JD17	Glyma.01G095200	subset9	ABC transporter G family member 1-like [Glycine max];						1.5308	0.448843	NA	-2.74605	0.25247	NA	0.129289	0.952533	NA	-1.22293	0.604705	NA	-0.252081	0.902215	NA
JD17	Glyma.01G095300	subset5	RING/U-box superfamily protein; IPR013083 (Zinc finger, RING/FYVE/PHD-type); GO:0005515 (protein binding), GO:0008270 (zinc ion binding);Dbxref=Gene3D:G3DSA:3.30.40.10,InterPro:IPR001841,InterPro:IPR013083,PANTHER:PTHR22764,PANTHER:PTHR22764:SF1,Pfam:PF13639,Prosite:PS50089,SMART:SM00184,Superfamily:SSF57850;Ontology_term=GO:0005515,GO:0008270;				GO:0008270,GO:0005515	zinc ion binding; protein binding	0	1	NA	0	1	NA	3.69045	0.430785	NA	0	1	NA	4.02883	0.382497	NA
JD17	Glyma.01G095600	subset1	RING-H2 finger protein 2B; IPR013083 (Zinc finger, RING/FYVE/PHD-type); GO:0005515 (protein binding), GO:0008270 (zinc ion binding);Dbxref=Gene3D:G3DSA:3.30.40.10,InterPro:IPR001841,InterPro:IPR013083,PANTHER:PTHR14155,Pfam:PF13639,Prosite:PS50089,SMART:SM00184,Superfamily:SSF57850;Ontology_term=GO:0005515,GO:0008270;	DO			GO:0008270,GO:0005515	zinc ion binding; protein binding	1.30362	0.808491	NA	-0.747928	0.889776	NA	-0.316724	0.953201	NA	1.54866	0.77109	NA	-1.6631	0.757957	NA
JD17	Glyma.01G095700	subset3	Tetraspanin family protein; IPR018499 (Tetraspanin/Peripherin); GO:0016021 (integral component of membrane);Dbxref=InterPro:IPR000301,InterPro:IPR018499,PANTHER:PTHR32191,PANTHER:PTHR32191:SF0,PRINTS:PR00259,Pfam:PF00335;Ontology_term=GO:0016021;				GO:0016021	integral component of membrane	-1.12134	0.58871	NA	-1.59677	0.440137	NA	1.18406	0.47591	NA	0.516017	0.761054	0.879877	-0.95269	0.585325	NA
JD17	Glyma.01G095800	subset9	Unknown protein;						-0.229549	0.807227	0.900604	0.82099	0.331692	0.532685	0.044304	0.961284	0.981262	0.438297	0.613961	0.787153	-1.30283	0.153443	0.370542
JD17	Glyma.01G095900	subset9	photosystem II reaction center protein Z; IPR002644 (Photosystem II PsbZ, reaction centre); GO:0009523 (photosystem II), GO:0009539 (photosystem II reaction center), GO:0015979 (photosynthesis), GO:0042549 (photosystem II stabilization);Dbxref=Gene3D:G3DSA:1.10.287.740,HAMAP:MF_00644,InterPro:IPR002644,JCVI_TIGRFAMS:TIGR03043,Pfam:PF01737,Superfamily:SSF161055;Ontology_term=GO:0009523,GO:0009539,…		K02724	Photosynthesis proteins	GO:0042549,GO:0015979,GO:0009539,GO:0009523	photosystem II stabilization; photosynthesis; photosystem II reaction center; photosystem II	-0.916537	0.000260338	0.00215025	-1.43281	1.1642e-08	2.91516e-07	-0.904869	0.000306955	0.00256241	-0.96139	0.000119036	0.0011805	-0.786157	0.0014381	0.0122335
JD17	Glyma.01G096000	subset1	PLATZ transcription factor family protein; IPR006734 (Protein of unknown function DUF597);Dbxref=InterPro:IPR006734,PANTHER:PTHR31065,PANTHER:PTHR31065:SF0,Pfam:PF04640;						1.30359	0.808496	NA	-0.747937	0.889775	NA	-0.316733	0.9532	NA	-0.610765	0.90989	NA	-1.66311	0.757956	NA
JD17	Glyma.01G096600	subset1	transcription factor MYC2-like [Glycine max]; IPR011598 (Myc-type, basic helix-loop-helix (bHLH) domain), IPR025610 (Transcription factor MYC/MYB N-terminal); GO:0046983 (protein dimerization activity);Dbxref=Coils:Coil,Gene3D:G3DSA:4.10.280.10,InterPro:IPR011598,InterPro:IPR025610,PANTHER:PTHR11514,PANTHER:PTHR11514:SF8,Pfam:PF00010,Pfam:PF14215,Prosite:PS50888,SMART:SM00353,Superfamily:SSF47459…		K13422	Transcription factors	GO:0046983	protein dimerization activity	-1.28881	0.000474463	0.00355527	-0.0704958	0.841074	0.916684	-0.950932	0.00880249	0.0406419	-0.816242	0.0227195	0.0856915	-0.0724634	0.834962	0.930946
JD17	Glyma.01G096800	subset1	proline-rich receptor-like protein kinase PERK2-like isoform X2 [Glycine max]; IPR008889 (VQ);Dbxref=InterPro:IPR008889,PRINTS:PR01217,Pfam:PF05678;						-0.843233	0.0587737	0.166439	-0.979118	0.0233725	0.0795064	-0.91682	0.0404096	0.129394	-0.80804	0.0606385	0.176444	-0.586293	0.1408	0.350288
JD17	Glyma.01G096900	subset1	DNA binding protein, putative n=1 Tax=Ricinus communis RepID=B9REN7_RICCO; IPR003656 (Zinc finger, BED-type predicted), IPR007021 (Domain of unknown function DUF659), IPR012337 (Ribonuclease H-like domain); GO:0003676 (nucleic acid binding), GO:0003677 (DNA binding);Dbxref=InterPro:IPR003656,InterPro:IPR007021,InterPro:IPR012337,PANTHER:PTHR32166,PANTHER:PTHR32166:SF0,Pfam:PF02892,Pfam:PF04937,Su…				GO:0003677	DNA binding	-2.8606	0.291548	NA	-3.34065	0.21805	NA	-1.49689	0.57895	NA	-0.747174	0.766216	NA	-1.81287	0.470665	NA
JD17	Glyma.01G097000	subset2	abscisic acid receptor; IPR019587 (Polyketide cyclase/dehydrase), IPR023393 (START-like domain);Dbxref=Gene3D:G3DSA:3.30.530.20,InterPro:IPR019587,InterPro:IPR023393,PANTHER:PTHR31213,PANTHER:PTHR31213:SF1,Pfam:PF10604,Superfamily:SSF55961;		K14496	Plant hormone signal transduction			-0.943	0.0377803	0.120557	0.276305	0.483234	0.674772	-0.461328	0.281536	0.494312	0.0616808	0.878091	0.942273	0.29383	0.439438	0.681859
JD17	Glyma.01G097200	subset3	protein SPT2 homolog isoform X1 [Glycine max]; IPR013256 (Chromatin SPT2);Dbxref=Coils:Coil,InterPro:IPR013256,PANTHER:PTHR22691,Pfam:PF08243,SMART:SM00784;		K15193	Transcription machinery			0.382268	0.051047	0.150447	0.330215	0.0881413	0.215026	0.416064	0.0332478	0.112493	0.171962	0.378427	0.595817	-0.305143	0.112781	0.303244
JD17	Glyma.01G097300	subset9	Unknown protein;						-0.697528	0.66603	NA	0.188099	0.892811	0.944922	-1.69791	0.365249	NA	0.982488	0.463462	0.671071	0.557249	0.669005	NA
JD17	Glyma.01G097500	subset3	tRNA-dihydrouridine synthase; IPR001269 (tRNA-dihydrouridine synthase), IPR013785 (Aldolase-type TIM barrel); GO:0003824 (catalytic activity), GO:0008033 (tRNA processing), GO:0017150 (tRNA dihydrouridine synthase activity), GO:0050660 (flavin adenine dinucleotide binding), GO:0055114 (oxidation-reduction process);Dbxref=Gene3D:G3DSA:3.20.20.70,InterPro:IPR001269,InterPro:IPR013785,InterPro:IPR01…		K05543	Transfer RNA biogenesis	GO:0055114,GO:0050660,GO:0017150,GO:0008033	oxidation-reduction process; flavin adenine dinucleotide binding; tRNA dihydrouridine synthase activity; tRNA processing	-0.0004472	0.998759	0.99932	-0.121937	0.665106	0.808862	0.0876897	0.758415	0.872271	-0.353003	0.220059	0.424812	-0.112999	0.677267	0.846814
JD17	Glyma.01G097600	subset8	Endonuclease-reverse transcriptase n=1 Tax=Haemonchus contortus RepID=U6PGY6_HAECO; IPR005135 (Endonuclease/exonuclease/phosphatase), IPR027124 (SWR1-complex protein 5/Craniofacial development protein);Dbxref=Gene3D:G3DSA:3.60.10.10,InterPro:IPR005135,InterPro:IPR027124,PANTHER:PTHR23227,Pfam:PF14529,Superfamily:SSF56219;						-1.86755	0.537995	NA	0.844096	0.761547	NA	-0.506296	0.866846	NA	-2.21041	0.466046	NA	0.510277	0.852466	NA
JD17	Glyma.01G097700	subset1	zinc ion binding; IPR006594 (LisH dimerisation motif), IPR006595 (CTLH, C-terminal LisH motif), IPR013083 (Zinc finger, RING/FYVE/PHD-type), IPR013144 (CRA domain), IPR024964 (CTLH/CRA C-terminal to LisH motif domain), IPR027370 (RING-type zinc-finger, LisH dimerisation motif), IPR027711 (Rmd5); GO:0005515 (protein binding), GO:0008270 (zinc ion binding);Dbxref=Coils:Coil,Gene3D:G3DSA:3.30.40.10,…	O					-0.104363	0.738861	0.862822	-0.184599	0.544057	0.72209	-0.315362	0.320258	0.535326	-0.159911	0.602036	0.779094	-0.232658	0.424398	0.669688
JD17	Glyma.01G097900	subset1	Zinc finger (C3HC4-type RING finger) family protein; IPR002035 (von Willebrand factor, type A), IPR013083 (Zinc finger, RING/FYVE/PHD-type); GO:0005515 (protein binding), GO:0008270 (zinc ion binding);Dbxref=Coils:Coil,Gene3D:G3DSA:3.30.40.10,Gene3D:G3DSA:3.40.50.410,InterPro:IPR001841,InterPro:IPR002035,InterPro:IPR013083,PANTHER:PTHR10579,PANTHER:PTHR10579:SF5,Pfam:PF13639,Pfam:PF13768,Prosite:…						-0.692598	0.520429	0.707936	0.460409	0.622996	0.780917	-0.763248	0.480023	0.681767	-0.424387	0.673859	0.826991	-0.0783738	0.932074	0.972839
JD17	Glyma.01G098000	subset1	indole-3-acetic acid inducible 9; IPR003311 (AUX/IAA protein); GO:0005634 (nucleus), GO:0046983 (protein dimerization activity);Dbxref=InterPro:IPR003311,InterPro:IPR011525,PANTHER:PTHR31734,PANTHER:PTHR31734:SF0,Pfam:PF02309,Prosite:PS50962,Superfamily:SSF54277;Ontology_term=GO:0005634,GO:0006355,GO:0046983;				GO:0006355,GO:0005634	regulation of transcription, DNA-templated; nucleus	-1.01016	3.7926e-06	5.46239e-05	-1.26169	5.60034e-09	1.5102e-07	-1.00263	4.23183e-06	6.35047e-05	-0.914929	2.07115e-05	0.000259507	0.153901	0.456018	0.694346
JD17	Glyma.01G098300	subset7	uncharacterized protein LOC102669268 isoform X2 [Glycine max];						0.472212	0.613771	0.77949	-0.766585	0.442844	0.640247	-0.14719	0.880664	0.942841	-0.682496	0.496842	0.697906	-1.67727	0.0929926	0.267284
JD17	Glyma.01G098400	subset1	protein kinase 1B; IPR011009 (Protein kinase-like domain), IPR013320 (Concanavalin A-like lectin/glucanase, subgroup); GO:0004672 (protein kinase activity), GO:0004674 (protein serine/threonine kinase activity), GO:0005524 (ATP binding), GO:0006468 (protein phosphorylation);Dbxref=Coils:Coil,Gene3D:G3DSA:1.10.510.10,Gene3D:G3DSA:2.60.120.200,Gene3D:G3DSA:3.30.200.20,InterPro:IPR000719,InterPro:IP…	T			GO:0006468,GO:0005524,GO:0004672	protein phosphorylation; ATP binding; protein kinase activity	-0.294623	0.956449	NA	-0.774668	0.885825	NA	-0.343464	0.949239	NA	-0.637482	0.905936	NA	0.794257	0.880763	NA
JD17	Glyma.01G098700	subset2	haloacid dehalogenase-like hydrolase; IPR006439 (HAD hydrolase, subfamily IA), IPR010237 (Pyrimidine 5-nucleotidase), IPR023214 (HAD-like domain); GO:0008152 (metabolic process), GO:0016787 (hydrolase activity);Dbxref=Gene3D:G3DSA:3.40.50.1000,InterPro:IPR006439,InterPro:IPR010237,InterPro:IPR023214,JCVI_TIGRFAMS:TIGR01509,JCVI_TIGRFAMS:TIGR01993,PANTHER:PTHR12725,PANTHER:PTHR12725:SF5,Pfam:PF132…	R					0.0390121	0.873774	0.937837	0.125152	0.609411	0.77144	0.432852	0.07735	0.207754	-0.146472	0.550589	0.740092	0.422289	0.0837905	0.249304
JD17	Glyma.01G099000	subset9	acyl-CoA dehydrogenase; IPR009100 (Acyl-CoA dehydrogenase/oxidase, N-terminal and middle domain); GO:0003995 (acyl-CoA dehydrogenase activity), GO:0008152 (metabolic process), GO:0055114 (oxidation-reduction process);Dbxref=Gene3D:G3DSA:2.40.110.10,InterPro:IPR006091,InterPro:IPR009100,PANTHER:PTHR10909,PANTHER:PTHR10909:SF122,Pfam:PF02770,Superfamily:SSF56645;Ontology_term=GO:0003995,GO:0008152,…				GO:0055114,GO:0003995	oxidation-reduction process; acyl-CoA dehydrogenase activity	0.243349	0.737663	0.861988	1.31619	0.0467435	0.134165	0.490267	0.489208	0.689283	0.419387	0.547902	0.738108	0.528438	0.422421	0.668291
JD17	Glyma.01G099100	subset2	DHHC-type zinc finger family protein; IPR001594 (Zinc finger, DHHC-type, palmitoyltransferase); GO:0008270 (zinc ion binding);Dbxref=InterPro:IPR001594,PANTHER:PTHR22883,Pfam:PF01529,Prosite:PS50216;Ontology_term=GO:0008270;	R	K18932	Enzymes with EC numbers	GO:0008270	zinc ion binding	-1.16261	0.000180428	0.00156588	-1.11144	0.000184495	0.00150555	-1.30513	3.09372e-05	0.000359494	-0.925635	0.00178691	0.0114531	-0.0358889	0.895563	0.957805
JD17	Glyma.01G099200	subset9	Pentatricopeptide repeat (PPR) superfamily protein; IPR002885 (Pentatricopeptide repeat);Dbxref=InterPro:IPR002885,JCVI_TIGRFAMS:TIGR00756,PANTHER:PTHR24015,PANTHER:PTHR24015:SF131,Pfam:PF01535,Prosite:PS51375;						1.13163	0.759782	NA	2.23075	0.526848	NA	-0.317762	0.931797	NA	-0.611778	0.869119	NA	2.40535	0.488196	NA
JD17	Glyma.01G099500	subset1	transmembrane protein, putative;						-1.13843	0.407018	0.611698	-0.880957	0.487898	0.678562	-2.81036	0.115786	0.275923	0.36496	0.757316	0.877838	-3.14199	0.0359382	0.139057
JD17	Glyma.01G099800	subset1	delta-1-pyrroline-5-carboxylate synthetase; IPR001057 (Glutamate/acetylglutamate kinase), IPR016161 (Aldehyde/histidinol dehydrogenase); GO:0003824 (catalytic activity), GO:0004349 (glutamate 5-kinase activity), GO:0004350 (glutamate-5-semialdehyde dehydrogenase activity), GO:0005737 (cytoplasm), GO:0006561 (proline biosynthetic process), GO:0008152 (metabolic process), GO:0016491 (oxidoreductase…				GO:0055114,GO:0016491,GO:0008152	oxidation-reduction process; oxidoreductase activity; metabolic process	-0.567336	0.656159	0.809016	-1.51203	0.254627	0.44936	0.140003	0.908237	0.95725	-0.267746	0.826655	0.915399	-0.160865	0.890444	0.955559
JD17	Glyma.01G099900	subset9	protein serine/threonine kinases; protein kinases; ATP binding; sugar binding; kinases; carbohydrate binding; IPR008985 (Concanavalin A-like lectin/glucanases superfamily), IPR011009 (Protein kinase-like domain), IPR013320 (Concanavalin A-like lectin/glucanase, subgroup); GO:0004672 (protein kinase activity), GO:0004674 (protein serine/threonine kinase activity), GO:0005524 (ATP binding), GO:0006…	T			GO:0030246,GO:0006468,GO:0005524,GO:0004672	carbohydrate binding; protein phosphorylation; ATP binding; protein kinase activity	-4.3699	0.0416729	NA	-2.30131	0.217986	NA	-1.97555	0.295251	NA	-3.3216	0.1142	0.275952	-2.32217	0.183063	NA
JD17	Glyma.01G100200	subset3	Vesicle-mediated transport protein Vid24, putative n=4 Tax=Penicillium RepID=K9FD79_PEND2; IPR018618 (Vacuolar import/degradation protein Vid24);Dbxref=InterPro:IPR018618,PANTHER:PTHR14534,PANTHER:PTHR14534:SF6,Pfam:PF09783;						0.466874	0.0410083	0.127962	0.43448	0.0522436	0.145909	0.408454	0.0739441	0.20149	0.387773	0.0857598	0.226259	0.0279427	0.89888	0.959277
JD17	Glyma.01G100900	subset3	Metal-dependent protein hydrolase; IPR003226 (Metal-dependent protein hydrolase);Dbxref=InterPro:IPR003226,PANTHER:PTHR11215,PANTHER:PTHR11215:SF0,Pfam:PF03690;						0.253682	0.334562	0.544763	0.443783	0.0805562	0.201261	0.35242	0.176208	0.365385	0.447013	0.0802751	0.215909	0.673	0.00607715	0.0374597
JD17	Glyma.01G101000	subset1	receptor lectin kinase; IPR008985 (Concanavalin A-like lectin/glucanases superfamily), IPR011009 (Protein kinase-like domain), IPR013320 (Concanavalin A-like lectin/glucanase, subgroup); GO:0004672 (protein kinase activity), GO:0004674 (protein serine/threonine kinase activity), GO:0005524 (ATP binding), GO:0006468 (protein phosphorylation), GO:0030246 (carbohydrate binding);Dbxref=Gene3D:G3DSA:1…	T			GO:0006468,GO:0005524,GO:0004672,GO:0030246	protein phosphorylation; ATP binding; protein kinase activity; carbohydrate binding	0.390094	0.32384	0.53381	0.590048	0.122003	0.271518	0.954584	0.012599	0.0536822	0.566656	0.140529	0.317437	0.6514	0.0781048	0.23815
JD17	Glyma.01G101100	subset5	uncharacterized protein LOC100809482 isoform X5 [Glycine max]; IPR007700 (Protein of unknown function DUF668), IPR021864 (Protein of unknown function DUF3475);Dbxref=InterPro:IPR007700,InterPro:IPR021864,PANTHER:PTHR31371,PANTHER:PTHR31371:SF0,Pfam:PF05003,Pfam:PF11961;						1.25282	0.00044765	0.00339926	1.79058	1.88196e-07	3.51542e-06	1.43346	4.90904e-05	0.000536704	1.79758	1.88672e-07	4.08519e-06	-0.854167	0.0219791	0.0981918
JD17	Glyma.01G101600	subset9	NADH-quinone oxidoreductase protein; IPR001750 (NADH:ubiquinone/plastoquinone oxidoreductase); GO:0008137 (NADH dehydrogenase (ubiquinone) activity), GO:0055114 (oxidation-reduction process);Dbxref=InterPro:IPR001750,PANTHER:PTHR22773,PANTHER:PTHR22773:SF58,Pfam:PF00361;Ontology_term=GO:0008137,GO:0055114;		K05573	Oxidative phosphorylation			4.61713	5.02764e-08	1.20432e-06	4.32487	2.95969e-07	5.28182e-06	4.89359	6.03428e-09	1.84578e-07	4.70113	2.18872e-08	5.77951e-07	4.55196	4.14945e-08	1.64921e-06
JD17	Glyma.01G101800	subset2	zinc finger protein 6-like [Glycine max]; IPR015880 (Zinc finger, C2H2-like); GO:0046872 (metal ion binding);Dbxref=InterPro:IPR007087,InterPro:IPR015880,PANTHER:PTHR26374,PANTHER:PTHR26374:SF123,Pfam:PF13912,Prosite:PS00028,Prosite:PS50157,SMART:SM00355,Superfamily:SSF57667;Ontology_term=GO:0046872;						-0.0649295	0.733501	0.859701	-0.228689	0.221621	0.410147	0.108902	0.562568	0.746938	-0.429683	0.0245265	0.0907143	0.0127482	0.943115	0.976891
JD17	Glyma.01G102200	subset7	uncharacterized protein LOC102662220 isoform X1 [Glycine max]; IPR007658 (Protein of unknown function DUF594), IPR025315 (Domain of unknown function DUF4220);Dbxref=InterPro:IPR007658,InterPro:IPR025315,PANTHER:PTHR31325,PANTHER:PTHR31325:SF0,Pfam:PF04578,Pfam:PF13968;						0	1	NA	2.07412	0.700325	NA	3.43038	0.518301	NA	0	1	NA	0	1	NA
JD17	Glyma.01G102300	subset1	legume-specific protein;						-0.368256	0.410441	0.614463	0.459601	0.26143	0.457454	-0.316167	0.475639	0.678436	-0.617435	0.16398	0.35074	0.23124	0.561963	0.773967
JD17	Glyma.01G102400	subset3	Uncharacterised protein family (UPF0497); IPR006702 (Uncharacterised protein family UPF0497, trans-membrane plant);Dbxref=InterPro:IPR006702,PANTHER:PTHR32021,PANTHER:PTHR32021:SF0,Pfam:PF04535;						-0.223545	0.290761	0.498516	-0.148535	0.467681	0.66152	-0.263037	0.213506	0.41462	-0.0434821	0.831991	0.918437	0.126243	0.518707	0.742386
JD17	Glyma.01G102600	subset1	aldo/keto reductase family oxidoreductase; IPR001395 (Aldo/keto reductase), IPR023210 (NADP-dependent oxidoreductase domain); GO:0016491 (oxidoreductase activity), GO:0055114 (oxidation-reduction process);Dbxref=Gene3D:G3DSA:3.20.20.100,InterPro:IPR001395,InterPro:IPR018170,InterPro:IPR020471,InterPro:IPR023210,PANTHER:PTHR11732,PANTHER:PTHR11732:SF34,PIR:PIRSF000097,PRINTS:PR00069,Pfam:PF00248,P…	R					0.335109	0.124375	0.28486	0.208603	0.336704	0.538046	0.103768	0.635085	0.797652	-0.0500943	0.818473	0.911109	0.00878642	0.967519	0.985903
JD17	Glyma.01G102700	subset7	Unknown protein;						0.21504	0.684101	0.828069	0.758026	0.127041	0.27957	-0.0391078	0.942019	0.973023	-0.0229121	0.965153	0.98491	0.127487	0.795103	0.911653
JD17	Glyma.01G102800	subset8	Unknown protein;						-0.195791	0.663801	0.814467	-0.321283	0.464823	0.658836	0.149681	0.732792	0.856737	-0.293434	0.507579	0.706735	0.0955726	0.817781	0.921818
JD17	Glyma.01G103100	subset2	2-oxoisovalerate dehydrogenase subunit beta n=3 Tax=Papilionoideae RepID=G7JTF7_MEDTR; IPR005475 (Transketolase-like, pyrimidine-binding domain), IPR005476 (Transketolase, C-terminal), IPR009014 (Transketolase, C-terminal/Pyruvate-ferredoxin oxidoreductase, domain II); GO:0003824 (catalytic activity), GO:0008152 (metabolic process);Dbxref=Gene3D:G3DSA:3.40.50.920,Gene3D:G3DSA:3.40.50.970,InterPro…		K00167	Valine, leucine and isoleucine degradation	GO:0008152,GO:0003824	metabolic process; catalytic activity	-0.115248	0.734118	0.860073	-0.176839	0.595436	0.761053	-0.0197705	0.953208	0.977769	0.331433	0.313546	0.530863	0.237832	0.459298	0.696606
JD17	Glyma.01G103200	subset3	hsp70-binding protein 1-like [Glycine max]; IPR016024 (Armadillo-type fold); GO:0005488 (binding), GO:0005515 (protein binding);Dbxref=Coils:Coil,Gene3D:G3DSA:1.25.10.10,InterPro:IPR000225,InterPro:IPR000357,InterPro:IPR011989,InterPro:IPR013918,InterPro:IPR016024,PANTHER:PTHR19316,PANTHER:PTHR19316:SF4,Pfam:PF02985,Pfam:PF08609,SMART:SM00185,Superfamily:SSF48371;Ontology_term=GO:0005488,GO:00055…	O	K09562	Chaperones and folding catalysts			-0.386871	0.0843549	0.215904	-0.443689	0.0437508	0.127821	-0.161039	0.46685	0.671553	-0.23761	0.279155	0.494142	0.207794	0.326358	0.580026
JD17	Glyma.01G103300	subset9	Unknown protein;						0	1	NA	0	1	NA	0	1	NA	0	1	NA	2.8421	0.5894	NA
JD17	Glyma.01G104000	subset9	Unknown protein;						0	1	NA	0	1	NA	0	1	NA	0	1	NA	2.17338	0.681959	NA
JD17	Glyma.01G104100	subset3	isochorismate synthase 2; IPR004561 (Isochorismate synthase); GO:0008909 (isochorismate synthase activity), GO:0009058 (biosynthetic process);Dbxref=Gene3D:G3DSA:3.60.120.10,InterPro:IPR004561,InterPro:IPR005801,InterPro:IPR015890,JCVI_TIGRFAMS:TIGR00543,PANTHER:PTHR11236,PANTHER:PTHR11236:SF3,Pfam:PF00425,Superfamily:SSF56322;Ontology_term=GO:0008909,GO:0009058;	E	K02552	Biosynthesis of siderophore group nonribosomal peptides	GO:0009058,GO:0008909	biosynthetic process; isochorismate synthase activity	0.700368	0.151897	0.326391	0.965671	0.0387456	0.116556	0.740996	0.127034	0.29408	0.661204	0.167426	0.355731	1.26142	0.00487818	0.0317743
JD17	Glyma.01G104200	subset3	BEL1-like homeodomain protein 9-like isoform X3 [Glycine max]; IPR006563 (POX domain), IPR009057 (Homeodomain-like); GO:0003677 (DNA binding), GO:0003700 (sequence-specific DNA binding transcription factor activity), GO:0043565 (sequence-specific DNA binding);Dbxref=Gene3D:G3DSA:1.10.10.60,InterPro:IPR001356,InterPro:IPR006563,InterPro:IPR008422,InterPro:IPR009057,PANTHER:PTHR11850,PANTHER:PTHR11…	K			GO:0006355,GO:0003677	regulation of transcription, DNA-templated; DNA binding	0.61362	0.000719113	0.00504471	0.442157	0.0132416	0.0508578	0.512937	0.00482071	0.0252201	0.494992	0.00577295	0.0296286	-0.177403	0.31378	0.567039
JD17	Glyma.01G104800	subset3	glyoxal oxidase-related protein; IPR011043 (Galactose oxidase/kelch, beta-propeller), IPR014756 (Immunoglobulin E-set), IPR015916 (Galactose oxidase, beta-propeller);Dbxref=Gene3D:G3DSA:2.130.10.80,Gene3D:G3DSA:2.60.40.10,InterPro:IPR009880,InterPro:IPR011043,InterPro:IPR013783,InterPro:IPR014756,InterPro:IPR015202,InterPro:IPR015916,PANTHER:PTHR32208,PANTHER:PTHR32208:SF0,Pfam:PF07250,Pfam:PF091…						-1.3982	0.00910403	0.0401264	0.120277	0.807152	0.896988	0.12925	0.795142	0.895006	-0.82173	0.106826	0.263209	0.376824	0.436388	0.67893
JD17	Glyma.01G105000	subset1	peptide transporter 1; IPR000109 (Proton-dependent oligopeptide transporter family), IPR016196 (Major facilitator superfamily domain, general substrate transporter); GO:0005215 (transporter activity), GO:0006810 (transport), GO:0016020 (membrane);Dbxref=Gene3D:G3DSA:1.20.1250.20,InterPro:IPR000109,InterPro:IPR016196,PANTHER:PTHR11654,PANTHER:PTHR11654:SF37,Pfam:PF00854,Superfamily:SSF103473;Ontol…		K14638	Transporters	GO:0055085,GO:0016021,GO:0016020,GO:0006810,GO:0005215	transmembrane transport; integral component of membrane; membrane; transport; transporter activity	2.25867	0.0544581	0.157323	1.9937	0.0869868	0.212893	1.14557	0.358527	0.57368	1.02632	0.404976	0.620877	1.25212	0.279473	0.531029
JD17	Glyma.01G105200	subset9	gibberellin 2-oxidase; IPR005123 (Oxoglutarate/iron-dependent dioxygenase), IPR027443 (Isopenicillin N synthase-like); GO:0016491 (oxidoreductase activity), GO:0055114 (oxidation-reduction process);Dbxref=Gene3D:G3DSA:2.60.120.330,InterPro:IPR005123,InterPro:IPR027443,PANTHER:PTHR10209,PANTHER:PTHR10209:SF55,Pfam:PF03171,Superfamily:SSF51197;Ontology_term=GO:0016491,GO:0016706,GO:0055114;						0.00533788	0.99702	NA	-2.75257	0.143782	NA	-0.737438	0.626994	NA	-1.647	0.31267	0.529976	-2.10051	0.167017	NA
JD17	Glyma.01G105300	subset6	uncharacterized protein LOC102664178 [Glycine max];						-0.293733	0.953162	NA	-0.77378	0.877035	NA	2.10585	0.667092	NA	-0.636585	0.898702	NA	-0.214062	0.96582	NA
JD17	Glyma.01G105400	subset2	uncharacterized protein LOC100806570 [Glycine max];						-0.766479	0.231991	0.432224	0.391861	0.47722	0.669144	0.0629566	0.913914	0.959829	0.322601	0.563572	0.749451	0.51971	0.323907	0.57825
JD17	Glyma.01G106000	subset2	Glutathione S-transferase family protein; IPR010987 (Glutathione S-transferase, C-terminal-like), IPR012336 (Thioredoxin-like fold); GO:0005515 (protein binding);Dbxref=Coils:Coil,Gene3D:G3DSA:1.20.1050.10,Gene3D:G3DSA:3.40.30.10,InterPro:IPR004045,InterPro:IPR004046,InterPro:IPR010987,InterPro:IPR012336,PANTHER:PTHR11260,PANTHER:PTHR11260:SF39,Pfam:PF00043,Pfam:PF13417,Prosite:PS50404,Prosite:PS…	O	K00799	Transporters	GO:0005515	protein binding	0.633479	0.0155679	0.0614056	1.09997	2.09188e-05	0.000226165	0.283919	0.281231	0.493924	0.355287	0.174538	0.365183	-0.221911	0.392795	0.642619
JD17	Glyma.01G106200	subset1	Adenine nucleotide alpha hydrolases-like superfamily protein; IPR006015 (Universal stress protein A); GO:0006950 (response to stress);Dbxref=Gene3D:G3DSA:3.40.50.620,InterPro:IPR006015,InterPro:IPR006016,InterPro:IPR014729,PANTHER:PTHR31964,PANTHER:PTHR31964:SF0,PRINTS:PR01438,Pfam:PF00582,Superfamily:SSF52402;Ontology_term=GO:0006950;				GO:0006950	response to stress	0.334684	0.313823	0.52316	0.0884889	0.789809	0.886453	0.31668	0.340494	0.556127	0.429344	0.195605	0.394293	-0.556172	0.0935419	0.268647
JD17	Glyma.01G106500	subset7	myb-like protein K-like [Glycine max];						0.759001	0.192958	0.382484	0.289339	0.619461	0.778495	0.779656	0.179061	0.369186	-0.307192	0.619955	0.790961	-0.221124	0.697181	0.857716
JD17	Glyma.01G106600	subset3	FKBP-like peptidyl-prolyl cis-trans isomerase family protein; IPR001179 (Peptidyl-prolyl cis-trans isomerase, FKBP-type, domain), IPR011990 (Tetratricopeptide-like helical), IPR023566 (Peptidyl-prolyl cis-trans isomerase, FKBP-type); GO:0005515 (protein binding), GO:0006457 (protein folding);Dbxref=Coils:Coil,Gene3D:G3DSA:1.25.40.10,Gene3D:G3DSA:3.10.50.40,InterPro:IPR001179,InterPro:IPR011990,In…	O			GO:0006457,GO:0048513,GO:0042761,GO:0030154	protein folding; animal organ development; very long-chain fatty acid biosynthetic process; cell differentiation	0.335207	0.0524324	0.153191	0.305147	0.0712713	0.183769	0.350361	0.0419216	0.13321	0.569555	0.000718695	0.00538425	0.331546	0.0434781	0.158703
JD17	Glyma.01G106700	subset3	copper transporter 2; IPR007274 (Ctr copper transporter); GO:0005375 (copper ion transmembrane transporter activity), GO:0016021 (integral component of membrane), GO:0035434 (copper ion transmembrane transport);Dbxref=InterPro:IPR007274,PANTHER:PTHR12483,PANTHER:PTHR12483:SF1,Pfam:PF04145;Ontology_term=GO:0005375,GO:0016021,GO:0035434;	P			GO:0035434,GO:0016021,GO:0005375	copper ion transmembrane transport; integral component of membrane; copper ion transmembrane transporter activity	-0.363772	0.243148	0.444873	0.181024	0.555542	0.730644	-0.412538	0.185609	0.378559	-0.0301017	0.92224	0.962435	0.181652	0.551404	0.766893
JD17	Glyma.01G106800	subset1	17.6 kDa class II heat shock protein; IPR008978 (HSP20-like chaperone);Dbxref=Gene3D:G3DSA:2.60.40.790,InterPro:IPR002068,InterPro:IPR008978,PANTHER:PTHR11527,PANTHER:PTHR11527:SF14,Pfam:PF00011,Prosite:PS01031,Superfamily:SSF49764;		K13993	Chaperones and folding catalysts			1.79235	0.00555922	0.0273955	1.91063	0.00232685	0.0124862	1.72721	0.00759728	0.0360578	1.56867	0.0145919	0.0614141	1.39102	0.0244542	0.105845
JD17	Glyma.01G107000	subset1	uncharacterized protein LOC102665809 isoform X2 [Glycine max]; IPR021916 (Protein of unknown function DUF3527);Dbxref=InterPro:IPR021916,PANTHER:PTHR31390,Pfam:PF12043;						0.346524	0.343859	0.554105	-0.136352	0.70962	0.838796	0.63989	0.074463	0.202569	0.664622	0.0600221	0.175124	0.699752	0.0401645	0.150165
JD17	Glyma.01G107300	subset7	Ycf1 n=13 Tax=Magnoliaceae RepID=I6MS16_9MAGN; IPR008896 (Uncharacterised protein family Ycf1);Dbxref=InterPro:IPR008896,Pfam:PF05758;						2.05883	0.416445	NA	2.6869	0.26546	NA	2.73218	0.263861	NA	-0.625482	0.817935	NA	0.765005	0.761303	NA
JD17	Glyma.01G107500	subset3	myb transcription factor; IPR009057 (Homeodomain-like); GO:0003677 (DNA binding), GO:0003682 (chromatin binding);Dbxref=Gene3D:G3DSA:1.10.10.60,InterPro:IPR001005,InterPro:IPR009057,InterPro:IPR017930,PANTHER:PTHR10641,Pfam:PF00249,Prosite:PS51294,SMART:SM00717,Superfamily:SSF46689;Ontology_term=GO:0003677,GO:0003682;	K	K09422	Transcription factors			-0.462673	0.101313	0.246061	-0.584459	0.0345908	0.106845	-0.506215	0.0729028	0.199687	-0.740969	0.00845359	0.0402638	-0.332744	0.208727	0.447272
JD17	Glyma.01G107600	subset8	Unknown protein; IPR001878 (Zinc finger, CCHC-type), IPR025836 (Zinc knuckle CX2CX4HX4C); GO:0003676 (nucleic acid binding), GO:0008270 (zinc ion binding);Dbxref=InterPro:IPR001878,InterPro:IPR025836,Pfam:PF14392,Prosite:PS50158;Ontology_term=GO:0003676,GO:0008270;						0	1	NA	2.07412	0.700325	NA	0	1	NA	0	1	NA	3.21527	0.540361	NA
JD17	Glyma.01G107700	subset1	RING/FYVE/PHD zinc finger superfamily protein; IPR011016 (Zinc finger, RING-CH-type), IPR013083 (Zinc finger, RING/FYVE/PHD-type); GO:0008270 (zinc ion binding);Dbxref=Gene3D:G3DSA:3.30.40.10,InterPro:IPR011016,InterPro:IPR013083,PANTHER:PTHR23012,PANTHER:PTHR23012:SF23,Pfam:PF12906,Prosite:PS51292,SMART:SM00744,Superfamily:SSF57850;Ontology_term=GO:0008270;				GO:0008270	zinc ion binding	1.48233	0.000817113	0.00562004	1.31308	0.00260312	0.0137127	1.73931	6.66082e-05	0.000693359	1.49777	0.000580445	0.00448698	0.814445	0.0574666	0.193412
JD17	Glyma.01G107900	subset9	Protein kinase superfamily protein; IPR011009 (Protein kinase-like domain), IPR011990 (Tetratricopeptide-like helical), IPR013320 (Concanavalin A-like lectin/glucanase, subgroup); GO:0004672 (protein kinase activity), GO:0005515 (protein binding), GO:0005524 (ATP binding), GO:0006468 (protein phosphorylation);Dbxref=Gene3D:G3DSA:1.10.510.10,Gene3D:G3DSA:1.25.40.10,Gene3D:G3DSA:2.60.120.200,InterP…	T			GO:0006468,GO:0004672	protein phosphorylation; protein kinase activity	-0.114821	0.734927	0.860452	0.74918	0.0185293	0.0662824	0.418754	0.201394	0.399587	0.0495994	0.88024	0.943112	0.339504	0.279391	0.530957
JD17	Glyma.01G108000	subset1	Arabidopsis Inositol phosphorylceramide synthase 1; IPR025749 (Sphingomyelin synthase-like domain);Dbxref=InterPro:IPR025749,PANTHER:PTHR21290,PANTHER:PTHR21290:SF1,Pfam:PF14360;	S					-0.398112	0.0276586	0.0953242	-0.39767	0.0249451	0.083458	-0.407306	0.0239968	0.0880995	-0.534092	0.002889	0.0169118	-0.200627	0.244837	0.491367
JD17	Glyma.01G108100	subset7	Pentatricopeptide repeat (PPR) superfamily protein; IPR002885 (Pentatricopeptide repeat);Dbxref=InterPro:IPR002885,JCVI_TIGRFAMS:TIGR00756,PANTHER:PTHR24015,PANTHER:PTHR24015:SF149,Pfam:PF01535,Pfam:PF13041,Prosite:PS51375;						2.56253	0.608592	NA	0	1	NA	2.52064	0.614553	NA	2.18284	0.662233	NA	1.20162	0.810462	NA
JD17	Glyma.01G108200	subset2	laccase 7; IPR010916 (TonB box, conserved site), IPR017761 (Laccase); GO:0005507 (copper ion binding), GO:0016491 (oxidoreductase activity), GO:0046274 (lignin catabolic process), GO:0048046 (apoplast), GO:0052716 (hydroquinone:oxygen oxidoreductase activity), GO:0055114 (oxidation-reduction process);Dbxref=Gene3D:G3DSA:2.60.40.420,InterPro:IPR001117,InterPro:IPR002355,InterPro:IPR008972,InterPro…		K05909	Enzymes with EC numbers	GO:0055114,GO:0016491,GO:0005507	oxidation-reduction process; oxidoreductase activity; copper ion binding	-0.525046	0.192111	0.381349	-0.503717	0.199384	0.382549	-2.00411	1.11294e-05	0.000149029	-1.71059	6.57126e-05	0.000709366	-0.872934	0.0232275	0.101944
JD17	Glyma.01G108300	subset9	laccase 7; IPR008972 (Cupredoxin); GO:0005507 (copper ion binding);Dbxref=Gene3D:G3DSA:2.60.40.420,InterPro:IPR008972,InterPro:IPR011707,PANTHER:PTHR11709,PANTHER:PTHR11709:SF9,Pfam:PF07732,Superfamily:SSF49503;Ontology_term=GO:0005507;				GO:0005507	copper ion binding	1.23521	0.142745	0.312674	1.02812	0.213833	0.400521	1.01713	0.233616	0.439516	1.1082	0.182008	0.375662	0.773331	0.332704	0.586362
JD17	Glyma.01G108700	subset3	PAR1 protein; IPR009489 (PAR1);Dbxref=InterPro:IPR009489,Pfam:PF06521;						0.281633	0.425301	0.627692	0.944697	0.0051879	0.024047	0.630011	0.0691054	0.192122	0.303976	0.381396	0.598814	0.218701	0.515499	0.740196
JD17	Glyma.01G109200	subset1	L-type lectin-domain containing receptor kinase I.7-like [Glycine max]; IPR008985 (Concanavalin A-like lectin/glucanases superfamily), IPR013320 (Concanavalin A-like lectin/glucanase, subgroup); GO:0030246 (carbohydrate binding);Dbxref=Gene3D:G3DSA:2.60.120.200,InterPro:IPR001220,InterPro:IPR008985,InterPro:IPR013320,PANTHER:PTHR11795,PANTHER:PTHR11795:SF326,Pfam:PF00139,Superfamily:SSF49899;Onto…				GO:0030246	carbohydrate binding	-0.00911681	0.97699	0.988478	-0.0585392	0.849789	0.920739	0.491416	0.109945	0.265911	0.0626662	0.839527	0.922139	0.325911	0.271917	0.522282
JD17	Glyma.01G109300	subset8	tubulin beta chain 2; IPR000217 (Tubulin), IPR023123 (Tubulin, C-terminal); GO:0003924 (GTPase activity), GO:0005200 (structural constituent of cytoskeleton), GO:0005525 (GTP binding), GO:0005874 (microtubule), GO:0006184 (GTP catabolic process), GO:0007017 (microtubule-based process), GO:0043234 (protein complex), GO:0051258 (protein polymerization);Dbxref=Coils:Coil,Gene3D:G3DSA:1.10.287.600,Ge…		K07375	Exosome	GO:0003924,GO:0007017,GO:0005874	GTPase activity; microtubule-based process; microtubule	0.489326	0.0406587	0.127155	0.296747	0.21357	0.400196	0.454629	0.0571606	0.167653	0.662124	0.00545844	0.0283529	1.00975	2.05845e-05	0.000374208
JD17	Glyma.01G109500	subset3	SOUL heme-binding family protein; IPR006917 (SOUL haem-binding protein), IPR011256 (Regulatory factor, effector binding domain);Dbxref=InterPro:IPR006917,InterPro:IPR011256,PANTHER:PTHR11220,PANTHER:PTHR11220:SF1,Pfam:PF04832,Superfamily:SSF55136;						1.44722	1.28063e-07	2.78755e-06	1.17875	1.46601e-05	0.000165856	1.6151	2.85501e-09	9.31517e-08	1.63485	1.31111e-09	4.51163e-08	-0.559635	0.0469593	0.167563
JD17	Glyma.01G109800	subset1	uncharacterized protein At1g04910-like isoform X1 [Glycine max]; IPR019378 (GDP-fucose protein O-fucosyltransferase);Dbxref=InterPro:IPR019378,InterPro:IPR024709,PANTHER:PTHR31741,PANTHER:PTHR31741:SF0,PIR:PIRSF009360,Pfam:PF10250;						0.404092	0.253589	0.457506	0.369854	0.28001	0.478226	0.388492	0.271037	0.481946	0.054511	0.877698	0.94212	0.511265	0.115562	0.308264
JD17	Glyma.01G110100	subset2	DUF674 family protein; IPR007750 (Protein of unknown function DUF674);Dbxref=InterPro:IPR007750,Pfam:PF05056;						2.65578	0.000379378	0.00294993	2.10058	0.00505924	0.0235668	2.54455	0.000679545	0.00507524	0.757931	0.353907	0.570889	3.22722	7.0195e-06	0.000147979
JD17	Glyma.01G110200	subset2	GDP-mannose transporter GONST3; IPR004853 (Triose-phosphate transporter domain);Dbxref=InterPro:IPR004853,PANTHER:PTHR11132,Pfam:PF03151;	GOU					-0.0189632	0.938263	0.969291	0.176261	0.451225	0.647743	0.322417	0.175474	0.364611	0.0795988	0.737319	0.866696	0.427809	0.0553748	0.188407
JD17	Glyma.01G110400	subset1	mitochondrial uncoupling protein 1-like [Glycine max]; IPR002030 (Mitochondrial brown fat uncoupling protein), IPR023395 (Mitochondrial carrier domain); GO:0006839 (mitochondrial transport), GO:0031966 (mitochondrial membrane);Dbxref=Gene3D:G3DSA:1.50.40.10,InterPro:IPR002030,InterPro:IPR018108,InterPro:IPR023395,PANTHER:PTHR24089,PANTHER:PTHR24089:SF85,PRINTS:PR00784,Pfam:PF00153,Prosite:PS50920…	C	K15103	Transporters			0.387999	0.620139	0.784008	0.661949	0.376003	0.577534	-0.315479	0.703794	0.840833	0.648734	0.389436	0.606666	0.0744748	0.919487	0.967682
JD17	Glyma.01G110600	subset9	Thioredoxin superfamily protein;						0.49389	0.134267	0.300037	0.157086	0.630567	0.78609	0.095366	0.778418	0.883592	0.197171	0.54883	0.738713	0.0962421	0.758062	0.892069
JD17	Glyma.01G110800	subset7	uncharacterized protein LOC102664832 isoform X2 [Glycine max];						-1.67929	0.25691	0.461652	-0.911638	0.473311	0.666108	-0.195506	0.874833	0.939378	-1.54073	0.264803	0.478162	-0.305643	0.791802	0.909875
JD17	Glyma.01G110900	subset3	ataxin-3 homolog isoform X1 [Glycine max]; IPR006155 (Machado-Joseph disease protein MJD); GO:0008242 (omega peptidase activity);Dbxref=InterPro:IPR006155,PANTHER:PTHR14159,PANTHER:PTHR14159:SF0,PRINTS:PR01233,Pfam:PF02099,Prosite:PS50957;Ontology_term=GO:0008242;	R	K11863	Ubiquitin system	GO:0008242	omega peptidase activity	-0.43794	0.0516341	0.151604	-0.206398	0.338461	0.539896	-0.23894	0.280152	0.492506	-0.0350288	0.870798	0.93846	0.136444	0.508948	0.734764
JD17	Glyma.01G111000	subset3	OTU-like cysteine protease; IPR003323 (Ovarian tumour, otubain);Dbxref=InterPro:IPR003323,PANTHER:PTHR13312,PANTHER:PTHR13312:SF0,Pfam:PF02338,Prosite:PS50802,Superfamily:SSF54001;						-0.590088	0.269437	0.475981	0.105704	0.831941	0.911275	-0.0570736	0.911419	0.958822	0.0113754	0.981976	0.992586	-0.747486	0.132352	0.336954
JD17	Glyma.01G111400	subset1	probable pectinesterase/pectinesterase inhibitor 21-like [Glycine max]; IPR006501 (Pectinesterase inhibitor domain), IPR011050 (Pectin lyase fold/virulence factor); GO:0004857 (enzyme inhibitor activity), GO:0005618 (cell wall), GO:0030599 (pectinesterase activity), GO:0042545 (cell wall modification);Dbxref=Gene3D:G3DSA:1.20.140.40,Gene3D:G3DSA:2.160.20.10,InterPro:IPR000070,InterPro:IPR006501,I…		K01051	Pentose and glucuronate interconversions	GO:0004857,GO:0042545,GO:0030599,GO:0005618	enzyme inhibitor activity; cell wall modification; pectinesterase activity; cell wall	1.31896	0.313751	0.523129	0.34971	0.794823	0.889817	1.18643	0.366756	0.581776	0.106186	0.938722	0.970707	-1.24908	0.377768	0.630202
JD17	Glyma.01G111500	subset3	uncharacterized protein LOC100818649 isoform X3 [Glycine max]; IPR009305 (Protein of unknown function DUF962);Dbxref=InterPro:IPR009305,Pfam:PF06127;						0.7303	0.0217495	0.0795293	0.577934	0.0659172	0.173316	1.17762	0.000164131	0.00151281	0.952994	0.00225264	0.0138459	1.09704	0.000308673	0.0035374
JD17	Glyma.01G111600	subset7	Unknown protein;						-0.294613	0.956428	NA	0.612316	0.909441	NA	-0.343454	0.949214	NA	-0.637444	0.905893	NA	1.35249	0.797135	NA
JD17	Glyma.01G111900	subset1	UPF0503 protein At3g09070, chloroplastic-like [Glycine max]; IPR008004 (Uncharacterised protein family UPF0503);Dbxref=Coils:Coil,InterPro:IPR008004,PANTHER:PTHR31659,PANTHER:PTHR31659:SF0,Pfam:PF05340;						0.82911	0.00252742	0.0143374	0.793294	0.0030365	0.0156289	0.782854	0.00434214	0.0232077	0.435589	0.113947	0.275525	-0.584067	0.0335597	0.132257
JD17	Glyma.01G112300	subset2	Disease resistance protein (TIR-NBS-LRR class) family; IPR000157 (Toll/interleukin-1 receptor homology (TIR) domain), IPR000767 (Disease resistance protein), IPR023150 (Double Clp-N motif), IPR027417 (P-loop containing nucleoside triphosphate hydrolase); GO:0000166 (nucleotide binding), GO:0005515 (protein binding), GO:0006952 (defense response), GO:0007165 (signal transduction), GO:0017111 (nucl…	T			GO:0007165,GO:0005515,GO:0043531	signal transduction; protein binding; ADP binding	1.08217	5.74171e-06	7.90911e-05	0.946502	5.39598e-05	0.000517677	1.05727	9.09821e-06	0.00012471	0.854847	0.000313337	0.00267014	-0.146981	0.53412	0.75418
JD17	Glyma.01G112600	subset1	laccase 10; IPR017761 (Laccase); GO:0005507 (copper ion binding), GO:0016491 (oxidoreductase activity), GO:0046274 (lignin catabolic process), GO:0048046 (apoplast), GO:0052716 (hydroquinone:oxygen oxidoreductase activity), GO:0055114 (oxidation-reduction process);Dbxref=Gene3D:G3DSA:2.60.40.420,InterPro:IPR001117,InterPro:IPR002355,InterPro:IPR008972,InterPro:IPR011706,InterPro:IPR011707,InterPr…		K05909	Enzymes with EC numbers	GO:0055114,GO:0016491,GO:0005507	oxidation-reduction process; oxidoreductase activity; copper ion binding	-0.597062	0.0033241	0.0179122	-0.469103	0.0190959	0.0678727	-0.35772	0.076087	0.205533	-0.965535	2.11807e-06	3.55328e-05	0.409394	0.0364355	0.140361
JD17	Glyma.01G112900	subset1	HXXXD-type acyl-transferase family protein; IPR003480 (Transferase), IPR023213 (Chloramphenicol acetyltransferase-like domain);Dbxref=Gene3D:G3DSA:3.30.559.10,InterPro:IPR003480,InterPro:IPR023213,PANTHER:PTHR31896,PANTHER:PTHR31896:SF0,Pfam:PF02458,Superfamily:SSF52777;Ontology_term=GO:0016747;				GO:0016747	transferase activity, transferring acyl groups other than amino-acyl groups	1.63501	0.0110756	0.0469112	3.08878	9.16816e-07	1.4465e-05	1.67742	0.0090251	0.0414093	2.27524	0.000333587	0.00282434	0.586748	0.358814	0.611999
JD17	Glyma.01G113000	subset1	Glycosyl transferase, group 1 family protein n=1 Tax=Synechococcus sp. PCC 7335 RepID=B4WMC6_9SYNE; IPR001296 (Glycosyl transferase, family 1); GO:0009058 (biosynthetic process);Dbxref=Gene3D:G3DSA:3.40.50.2000,InterPro:IPR001296,PANTHER:PTHR12526,PANTHER:PTHR12526:SF207,Pfam:PF00534,Pfam:PF13579,Superfamily:SSF53756;Ontology_term=GO:0009058;	MOI	K06119	Glycosyltransferases			-3.82981	3.75928e-66	1.1729e-62	-4.25617	1.60566e-81	6.8484e-78	-4.31874	5.4203e-81	1.69113e-77	-4.41167	1.14721e-85	3.4408e-82	-3.50731	1.55514e-59	3.52876e-56
JD17	Glyma.01G113200	subset1	glycerol-3-phosphate acyltransferase 6; IPR002123 (Phospholipid/glycerol acyltransferase), IPR023214 (HAD-like domain); GO:0008152 (metabolic process);Dbxref=Coils:Coil,Gene3D:G3DSA:3.40.50.1000,InterPro:IPR002123,InterPro:IPR023214,PANTHER:PTHR31347,PANTHER:PTHR31347:SF0,Pfam:PF01553,Pfam:PF12710,SMART:SM00563,Superfamily:SSF56784,Superfamily:SSF69593;Ontology_term=GO:0008152,GO:0016746;		K13508	Lipid biosynthesis proteins	GO:0016746,GO:0008152	transferase activity, transferring acyl groups; metabolic process	-2.59434	0.183332	0.370163	1.463	0.296643	0.496786	1.10554	0.449988	0.657433	0.796382	0.586844	0.767737	1.3825	0.310341	0.563189
JD17	Glyma.01G114300	subset2	Ycf1 protein; IPR008896 (Uncharacterised protein family Ycf1);Dbxref=InterPro:IPR008896,Pfam:PF05758;						0.549063	0.000457527	0.00345429	0.0958559	0.540266	0.719186	0.648956	3.10421e-05	0.000360545	0.51877	0.000816916	0.00598482	0.515614	0.000642812	0.00643844
JD17	Glyma.01G114400	subset3	UPF0481 protein At3g47200-like [Glycine max]; IPR004158 (Protein of unknown function DUF247, plant);Dbxref=InterPro:IPR004158,PANTHER:PTHR31549,PANTHER:PTHR31549:SF0,Pfam:PF03140;						1.56773	0.0378946	0.120845	3.99129	2.69075e-08	6.17569e-07	0.663233	0.40019	0.614654	-0.694626	0.421266	0.635193	0.275245	0.714403	0.867628
JD17	Glyma.01G114800	subset3	30S ribosomal protein S31, chloroplastic-like [Glycine max];		K19033	Ribosome			-0.717725	0.0536224	0.155674	-0.365055	0.290304	0.48955	-0.154566	0.659687	0.813004	-0.356891	0.305994	0.522395	-0.00937278	0.976894	0.990137
JD17	Glyma.01G114900	subset1	alpha 1,4-glycosyltransferase family protein; IPR007577 (Glycosyltransferase, DXD sugar-binding motif), IPR007652 (Alpha 1,4-glycosyltransferase domain); GO:0005795 (Golgi stack), GO:0008378 (galactosyltransferase activity);Dbxref=InterPro:IPR007577,InterPro:IPR007652,PANTHER:PTHR12042,PANTHER:PTHR12042:SF4,Pfam:PF04488,Pfam:PF04572,Superfamily:SSF53448;Ontology_term=GO:0005795,GO:0008378;	G	K01988	Glycosyltransferases			0.150498	0.834639	0.916872	-0.160625	0.821216	0.905188	0.207603	0.771362	0.879784	-0.188273	0.793943	0.897713	-0.461706	0.498046	0.727719
JD17	Glyma.01G115100	subset9	Clathrin light chain protein; IPR000996 (Clathrin light chain); GO:0005198 (structural molecule activity), GO:0006886 (intracellular protein transport), GO:0016192 (vesicle-mediated transport), GO:0030130 (clathrin coat of trans-Golgi network vesicle), GO:0030132 (clathrin coat of coated pit);Dbxref=Coils:Coil,InterPro:IPR000996,PANTHER:PTHR10639,PANTHER:PTHR10639:SF0,Pfam:PF01086;Ontology_term=G…				GO:0030132,GO:0030130,GO:0016192,GO:0006886,GO:0005198	clathrin coat of coated pit; clathrin coat of trans-Golgi network vesicle; vesicle-mediated transport; intracellular protein transport; structural molecule activity	-0.54277	0.0850229	0.217013	-0.970913	0.00197446	0.0109511	-0.816594	0.0111081	0.0486931	-0.426215	0.16172	0.347465	-0.452149	0.117929	0.312641
JD17	Glyma.01G115600	subset3	UPF0481 protein At3g47200-like [Glycine max]; IPR004158 (Protein of unknown function DUF247, plant);Dbxref=Coils:Coil,InterPro:IPR004158,PANTHER:PTHR31549,PANTHER:PTHR31549:SF0,Pfam:PF03140;						0.237618	0.608803	0.776155	1.81403	3.21769e-05	0.000330566	-0.742272	0.134141	0.304794	0.0616719	0.893493	0.949936	-1.51602	0.00138708	0.0118974
JD17	Glyma.01G115700	subset3	UPF0481 protein At3g47200-like [Glycine max]; IPR004158 (Protein of unknown function DUF247, plant);Dbxref=InterPro:IPR004158,PANTHER:PTHR31549,Pfam:PF03140;						-0.705107	0.519563	0.707413	1.21613	0.204311	0.388997	0.0758092	0.940947	0.972909	0.594579	0.544855	0.735918	-0.972927	0.333134	0.586763
JD17	Glyma.01G115900	subset1	light-harvesting chlorophyll B-binding protein 3; IPR022796 (Chlorophyll A-B binding protein), IPR023329 (Chlorophyll a/b binding protein domain); GO:0016020 (membrane);Dbxref=Gene3D:G3DSA:1.10.3460.10,InterPro:IPR001344,InterPro:IPR022796,InterPro:IPR023329,PANTHER:PTHR21649,PANTHER:PTHR21649:SF0,Pfam:PF00504,Superfamily:SSF103511;Ontology_term=GO:0009765,GO:0016020;		K08915	Photosynthesis proteins	GO:0016020,GO:0009765	membrane; photosynthesis, light harvesting	-0.833428	0.159128	0.336968	-0.0745693	0.89111	0.944052	-3.37904	0.0001329	0.00125937	-1.71311	0.00622409	0.0313608	0.114441	0.827367	0.927052
JD17	Glyma.01G116300	subset1	Oxidoreductase/ zinc ion binding protein n=1 Tax=Arabidopsis lyrata subsp. lyrata RepID=D7KS65_ARALL; IPR002085 (Alcohol dehydrogenase superfamily, zinc-type), IPR011032 (GroES (chaperonin 10)-like), IPR013149 (Alcohol dehydrogenase, C-terminal), IPR016040 (NAD(P)-binding domain); GO:0008270 (zinc ion binding), GO:0016491 (oxidoreductase activity), GO:0055114 (oxidation-reduction process);Dbxref=…		K00001	Drug metabolism - cytochrome P450	GO:0055114,GO:0016491,GO:0008270	oxidation-reduction process; oxidoreductase activity; zinc ion binding	0.770544	0.0102102	0.0439465	1.00627	0.000559397	0.00386697	0.945895	0.00144358	0.00951114	0.572962	0.0546074	0.163585	0.990878	0.000515667	0.00538313
JD17	Glyma.01G116400	subset9	Unknown protein;						0.109928	0.947005	NA	0.273285	0.863892	NA	-3.32946	0.107375	NA	-3.6235	0.0797182	0.214821	-0.42055	0.789885	NA
JD17	Glyma.01G116500	subset9	alcohol dehydrogenase 1; IPR002085 (Alcohol dehydrogenase superfamily, zinc-type), IPR011032 (GroES (chaperonin 10)-like); GO:0008270 (zinc ion binding), GO:0016491 (oxidoreductase activity), GO:0055114 (oxidation-reduction process);Dbxref=Gene3D:G3DSA:3.90.180.10,InterPro:IPR002085,InterPro:IPR002328,InterPro:IPR011032,InterPro:IPR013154,PANTHER:PTHR11695,PANTHER:PTHR11695:SF269,Pfam:PF08240,Pro…				GO:0055114,GO:0016491,GO:0008270	oxidation-reduction process; oxidoreductase activity; zinc ion binding	0	1	NA	2.27863	0.664718	NA	4.10682	0.425003	NA	0	1	NA	0	1	NA
JD17	Glyma.01G116700	subset1	alcohol dehydrogenase 1; IPR002085 (Alcohol dehydrogenase superfamily, zinc-type), IPR011032 (GroES (chaperonin 10)-like), IPR013149 (Alcohol dehydrogenase, C-terminal), IPR016040 (NAD(P)-binding domain); GO:0008270 (zinc ion binding), GO:0016491 (oxidoreductase activity), GO:0055114 (oxidation-reduction process);Dbxref=Gene3D:G3DSA:3.40.50.720,Gene3D:G3DSA:3.90.180.10,InterPro:IPR002085,InterPro…		K00001	Drug metabolism - cytochrome P450	GO:0055114,GO:0016491,GO:0008270	oxidation-reduction process; oxidoreductase activity; zinc ion binding	1.10661	0.00947198	0.0414192	1.00622	0.0160298	0.0591093	1.73694	2.5153e-05	0.000299675	1.44185	0.000473056	0.00378633	0.964471	0.0170246	0.0815613
JD17	Glyma.01G117000	subset2	receptor-like protein kinase 2; IPR001611 (Leucine-rich repeat), IPR003591 (Leucine-rich repeat, typical subtype), IPR013210 (Leucine-rich repeat-containing N-terminal, type 2); GO:0005515 (protein binding);Dbxref=Gene3D:G3DSA:3.80.10.10,InterPro:IPR001611,InterPro:IPR003591,InterPro:IPR013210,PANTHER:PTHR24420,Pfam:PF00560,Pfam:PF08263,Pfam:PF13516,Pfam:PF13855,SMART:SM00369,Superfamily:SSF52047…	S			GO:0005515	protein binding	2.70444	0.471231	NA	3.13861	0.388143	NA	3.68065	0.310065	NA	0	1	NA	1.20305	0.749907	NA
JD17	Glyma.01G117200	subset2	receptor-like protein kinase 2; IPR001611 (Leucine-rich repeat), IPR003591 (Leucine-rich repeat, typical subtype), IPR013210 (Leucine-rich repeat-containing N-terminal, type 2); GO:0005515 (protein binding);Dbxref=Gene3D:G3DSA:3.80.10.10,InterPro:IPR001611,InterPro:IPR003591,InterPro:IPR013210,PANTHER:PTHR24420,PANTHER:PTHR24420:SF463,Pfam:PF00560,Pfam:PF08263,Pfam:PF13516,Pfam:PF13855,Prosite:PS…	S			GO:0005515	protein binding	-0.957968	7.86668e-05	0.000760172	-0.672812	0.00494456	0.0231455	-0.246974	0.302205	0.516859	-0.321166	0.17862	0.370964	-0.619081	0.00901424	0.050538
JD17	Glyma.01G117400	subset9	sulfate transporter 1; 2; IPR011547 (Sulphate transporter); GO:0008272 (sulfate transport), GO:0015116 (sulfate transmembrane transporter activity), GO:0016021 (integral component of membrane);Dbxref=InterPro:IPR011547,PANTHER:PTHR11814,PANTHER:PTHR11814:SF46,Pfam:PF00916;Ontology_term=GO:0008272,GO:0015116,GO:0016021;				GO:0016021,GO:0015116,GO:0008272,GO:0055085,GO:0016020,GO:0008271	integral component of membrane; sulfate transmembrane transporter activity; sulfate transport; transmembrane transport; membrane; secondary active sulfate transmembrane transporter activity	-1.25199	0.81334	NA	-1.73204	0.743929	NA	-1.30083	0.8062	NA	-1.59487	0.763566	NA	-2.64721	0.617602	NA
JD17	Glyma.01G117500	subset9	Zinc finger Ran-binding domain-containing protein 2 n=19 Tax=Amniota RepID=ZRAB2_CHICK; IPR001876 (Zinc finger, RanBP2-type), IPR012677 (Nucleotide-binding, alpha-beta plait); GO:0000166 (nucleotide binding), GO:0008270 (zinc ion binding);Dbxref=Gene3D:G3DSA:3.30.70.330,Gene3D:G3DSA:4.10.1060.10,InterPro:IPR001876,InterPro:IPR012677,PANTHER:PTHR12999,PANTHER:PTHR12999:SF1,Pfam:PF00641,Prosite:PS0…				GO:0008270	zinc ion binding	0	1	NA	0	1	NA	2.66981	0.619875	NA	0	1	NA	1.20137	0.823811	NA
JD17	Glyma.01G117800	subset1	APRATAXIN-like; IPR001310 (Histidine triad (HIT) protein), IPR002589 (Macro domain), IPR011146 (HIT-like domain), IPR027417 (P-loop containing nucleoside triphosphate hydrolase); GO:0003824 (catalytic activity);Dbxref=Gene3D:G3DSA:3.30.428.10,Gene3D:G3DSA:3.40.220.10,Gene3D:G3DSA:3.40.50.300,InterPro:IPR001310,InterPro:IPR002589,InterPro:IPR011146,InterPro:IPR019808,InterPro:IPR027417,PANTHER:PTH…	L	K10863	DNA repair and recombination proteins	GO:0033699,GO:0006281,GO:0003677	DNA 5'-adenosine monophosphate hydrolase activity; DNA repair; DNA binding	0.521893	0.00476839	0.024132	0.26461	0.148396	0.311279	0.31196	0.0942308	0.238987	0.311583	0.090189	0.234598	0.270066	0.128653	0.33088
JD17	Glyma.01G118000	subset1	pyruvate decarboxylase-2; IPR011766 (Thiamine pyrophosphate enzyme, C-terminal TPP-binding), IPR012110 (Thiamine pyrophosphate (TPP)-dependent enzyme); GO:0000287 (magnesium ion binding), GO:0003824 (catalytic activity), GO:0030976 (thiamine pyrophosphate binding);Dbxref=Gene3D:G3DSA:3.40.50.1220,Gene3D:G3DSA:3.40.50.970,InterPro:IPR011766,InterPro:IPR012000,InterPro:IPR012001,InterPro:IPR012110,…				GO:0030976,GO:0003824,GO:0000287	thiamine pyrophosphate binding; catalytic activity; magnesium ion binding	-0.434357	0.88046	NA	-0.0179733	0.994765	NA	1.25468	0.635224	NA	-2.1829	0.452261	NA	0.997866	0.698875	NA
JD17	Glyma.01G118200	subset1	plant nuclear matrix protein; IPR010604 (Plant nuclear matrix 1);Dbxref=InterPro:IPR010604,PIR:PIRSF028655,Pfam:PF06694;						0.101812	0.741857	0.8647	0.144889	0.624989	0.782376	0.234858	0.440091	0.649405	-0.0465921	0.878181	0.942324	0.0098442	0.972317	0.987985
JD17	Glyma.01G118700	subset7	LRR receptor-like kinase;						-0.256065	0.605188	0.773761	-0.216849	0.648583	0.797795	-0.0996095	0.837881	0.919084	-0.586863	0.235719	0.444117	-1.11089	0.01936	0.0893536
JD17	Glyma.01G118800	subset1	ATP-binding/protein serine/threonine kinase [Glycine max]; IPR011009 (Protein kinase-like domain), IPR013320 (Concanavalin A-like lectin/glucanase, subgroup), IPR021720 (Malectin), IPR025875 (Leucine rich repeat 4); GO:0004672 (protein kinase activity), GO:0004674 (protein serine/threonine kinase activity), GO:0005524 (ATP binding), GO:0006468 (protein phosphorylation);Dbxref=Gene3D:G3DSA:1.10.51…	T			GO:0005515,GO:0006468,GO:0004672	protein binding; protein phosphorylation; protein kinase activity	-0.0836911	0.608043	0.775648	0.11274	0.48444	0.675866	0.0508078	0.754622	0.870109	0.126639	0.433183	0.645699	-0.720609	7.6537e-06	0.00015933
JD17	Glyma.01G119000	subset9	Unknown protein;						-0.690762	0.163041	0.342637	-0.588408	0.210203	0.396124	-1.44561	0.00748869	0.0357327	-0.343515	0.460963	0.669005	-0.516419	0.243101	0.48926
JD17	Glyma.01G119100	subset7	Unknown protein;						-0.250397	0.508961	0.699266	-0.709279	0.0608203	0.163184	-0.448274	0.244417	0.451699	-0.000199801	0.999557	1	0.658067	0.0473891	0.168711
JD17	Glyma.01G119300	subset2	RAN binding protein 1; IPR011993 (Pleckstrin homology-like domain); GO:0046907 (intracellular transport);Dbxref=Gene3D:G3DSA:2.30.29.30,InterPro:IPR000156,InterPro:IPR011993,PANTHER:PTHR23138,PANTHER:PTHR23138:SF10,Pfam:PF00638,Prosite:PS50196,SMART:SM00160,Superfamily:SSF50729;Ontology_term=GO:0046907;	U	K15306	Human T-cell leukemia virus 1 infection	GO:0046907	intracellular transport	-0.166363	0.919567	NA	0.357269	0.809396	0.898102	1.52727	0.278433	NA	0.784054	0.588543	0.769034	0.252759	0.857088	NA
JD17	Glyma.01G119400	subset1	Metallo peptidase M24 n=1 Tax=Heterobasidion irregulare TC 32-1 RepID=W4KBQ6_9HOMO; IPR001714 (Peptidase M24, methionine aminopeptidase), IPR004545 (Proliferation-associated protein 1), IPR011991 (Winged helix-turn-helix DNA-binding domain); GO:0004177 (aminopeptidase activity), GO:0006508 (proteolysis), GO:0008235 (metalloexopeptidase activity);Dbxref=Gene3D:G3DSA:1.10.10.10,Gene3D:G3DSA:3.90.23…	R					0.64619	0.00304575	0.0166423	0.335436	0.123275	0.273444	0.848128	9.60123e-05	0.000949472	0.317216	0.145816	0.3254	0.514825	0.0170238	0.0815613
JD17	Glyma.01G119900	subset1	glutaredoxin 4; IPR004480 (Monothiol glutaredoxin-related), IPR012336 (Thioredoxin-like fold); GO:0009055 (electron carrier activity), GO:0015035 (protein disulfide oxidoreductase activity), GO:0045454 (cell redox homeostasis);Dbxref=Gene3D:G3DSA:3.40.30.10,InterPro:IPR002109,InterPro:IPR004480,InterPro:IPR012336,JCVI_TIGRFAMS:TIGR00365,PANTHER:PTHR10293,Pfam:PF00462,Prosite:PS51354,Superfamily:S…	O			GO:0045454,GO:0015035,GO:0009055	cell redox homeostasis; protein disulfide oxidoreductase activity; electron transfer activity	0.697775	0.0119784	0.0499969	0.265067	0.339333	0.54086	0.93477	0.000708964	0.00525372	0.500567	0.0706755	0.197168	0.205642	0.452043	0.690851
JD17	Glyma.01G120000	subset7	receptor-like protein kinase 2; IPR001611 (Leucine-rich repeat), IPR003591 (Leucine-rich repeat, typical subtype), IPR013210 (Leucine-rich repeat-containing N-terminal, type 2); GO:0005515 (protein binding);Dbxref=Gene3D:G3DSA:3.80.10.10,InterPro:IPR001611,InterPro:IPR003591,InterPro:IPR013210,PANTHER:PTHR24420,PANTHER:PTHR24420:SF463,PRINTS:PR00019,Pfam:PF00560,Pfam:PF08263,Pfam:PF13516,Pfam:PF1…	S			GO:0005515	protein binding	0.37726	0.809118	0.90183	2.92465	0.0407832	0.121147	-0.882401	0.612144	0.78341	-3.61847	0.0728582	0.201478	-3.2206	0.108739	0.295624
JD17	Glyma.01G120300	subset8	receptor-like protein kinase 2; IPR001611 (Leucine-rich repeat), IPR003591 (Leucine-rich repeat, typical subtype), IPR013210 (Leucine-rich repeat-containing N-terminal, type 2), IPR025875 (Leucine rich repeat 4); GO:0005515 (protein binding);Dbxref=Gene3D:G3DSA:3.80.10.10,InterPro:IPR001611,InterPro:IPR003591,InterPro:IPR013210,InterPro:IPR025875,PANTHER:PTHR24420,PANTHER:PTHR24420:SF463,PRINTS:P…	S			GO:0005515	protein binding	1.839	0.320647	0.530515	3.60235	0.040221	0.119783	-0.483657	0.828526	0.914603	-2.19809	0.329042	0.547069	-3.25044	0.148932	0.363376
JD17	Glyma.01G120800	subset1	uncharacterized protein LOC102668485 [Glycine max];Dbxref=Coils:Coil,Pfam:PF14383;						0.763309	0.0934194	0.2322	-0.112465	0.806396	0.89638	0.192842	0.675257	0.823014	-1.52503	0.0018197	0.0116169	-0.193173	0.668899	0.842318
JD17	Glyma.01G120900	subset2	UDP-N-acetylglucosamine transferase subunit ALG14 homolog isoform X4 [Glycine max]; IPR013969 (Oligosaccharide biosynthesis protein Alg14-like);Dbxref=InterPro:IPR013969,PANTHER:PTHR12154,PANTHER:PTHR12154:SF0,Pfam:PF08660;						2.73868	0.610704	NA	2.07412	0.700325	NA	0	1	NA	0	1	NA	1.20137	0.823811	NA
JD17	Glyma.01G121000	subset2	trihelix transcription factor GT-3b-like [Glycine max]; IPR017877 (Myb-like domain), IPR027775 (C2H2- zinc finger protein family); GO:0003700 (sequence-specific DNA binding transcription factor activity), GO:0005634 (nucleus), GO:0043565 (sequence-specific DNA binding);Dbxref=InterPro:IPR017877,InterPro:IPR027759,InterPro:IPR027775,PANTHER:PTHR10032,PANTHER:PTHR10032:SF121,Pfam:PF13837,Prosite:PS…	K			GO:0006351,GO:0005634,GO:0003700	transcription, DNA-templated; nucleus; DNA-binding transcription factor activity	0.3846	0.436954	0.637538	0.930843	0.0448657	0.130192	1.04648	0.0264313	0.0949655	0.998843	0.0319858	0.111014	-0.858536	0.0790245	0.239928
JD17	Glyma.01G121300	subset1	DNAJ homologue 2; IPR001623 (DnaJ domain), IPR002939 (Chaperone DnaJ, C-terminal); GO:0006457 (protein folding), GO:0051082 (unfolded protein binding);Dbxref=Gene3D:G3DSA:1.10.287.110,Gene3D:G3DSA:2.60.260.20,InterPro:IPR001623,InterPro:IPR002939,InterPro:IPR008971,InterPro:IPR018253,PANTHER:PTHR24077,PANTHER:PTHR24077:SF176,PRINTS:PR00625,Pfam:PF00226,Pfam:PF01556,Prosite:PS00636,Prosite:PS50076…	O	K09510	Chaperones and folding catalysts			0.460099	0.0310672	0.10431	0.261521	0.21378	0.400471	0.335872	0.117016	0.277872	0.434266	0.0387408	0.12805	0.146499	0.472989	0.707231
JD17	Glyma.01G121400	subset1	symplekin-like isoform X2 [Glycine max]; IPR016024 (Armadillo-type fold), IPR022075 (Symplekin C-terminal); GO:0005488 (binding);Dbxref=Coils:Coil,Gene3D:G3DSA:1.25.10.10,InterPro:IPR011989,InterPro:IPR016024,InterPro:IPR021133,InterPro:IPR022075,PANTHER:PTHR15245,PANTHER:PTHR15245:SF20,Pfam:PF11935,Pfam:PF12295,Prosite:PS50077,Superfamily:SSF48371;Ontology_term=GO:0005488;	A					-0.527867	0.0484276	0.144709	-0.761055	0.00373732	0.0184779	-0.658815	0.0144268	0.0595293	-0.513432	0.0487986	0.15105	0.0637653	0.792723	0.910289
JD17	Glyma.01G121500	subset9	Unknown protein;						-0.269256	0.937755	NA	-0.749306	0.82796	NA	-0.318098	0.926494	NA	-0.612137	0.859085	NA	4.63228	0.140539	NA
JD17	Glyma.01G121600	subset1	DNA binding protein, putative n=1 Tax=Ricinus communis RepID=B9REN7_RICCO; IPR003656 (Zinc finger, BED-type predicted), IPR007021 (Domain of unknown function DUF659), IPR008906 (HAT dimerisation domain, C-terminal), IPR012337 (Ribonuclease H-like domain); GO:0003676 (nucleic acid binding), GO:0003677 (DNA binding), GO:0046983 (protein dimerization activity);Dbxref=InterPro:IPR003656,InterPro:IPR0…				GO:0003677,GO:0046983	DNA binding; protein dimerization activity	-0.268138	0.955218	NA	2.22916	0.630234	NA	-0.316979	0.947072	NA	-0.610979	0.898179	NA	0.819713	0.860417	NA
JD17	Glyma.01G121800	subset9	Unknown protein;						0	1	NA	2.95051	0.578774	NA	0	1	NA	0	1	NA	0	1	NA
JD17	Glyma.01G122300	subset1	Cytochrome P450 superfamily protein; IPR001128 (Cytochrome P450); GO:0005506 (iron ion binding), GO:0020037 (heme binding), GO:0055114 (oxidation-reduction process);Dbxref=Gene3D:G3DSA:1.10.630.10,InterPro:IPR001128,PANTHER:PTHR24286,PANTHER:PTHR24286:SF6,Pfam:PF00067,Superfamily:SSF48264;Ontology_term=GO:0005506,GO:0016705,GO:0020037,GO:0055114;						-0.256833	0.147234	0.319757	-0.422973	0.015464	0.0574368	-0.5691	0.00154474	0.0100173	-0.39815	0.0233807	0.0874935	-0.204019	0.226895	0.469399
JD17	Glyma.01G122500	subset9	Unknown protein;						0.671629	0.000231926	0.00194519	0.0616257	0.735554	0.854413	0.810224	8.91761e-06	0.000122703	0.62628	0.000595435	0.00457722	1.05018	8.30945e-09	4.10701e-07
JD17	Glyma.01G122600	subset9	Unknown protein;						0.183684	0.647171	0.802813	0.160327	0.680279	0.817978	0.316893	0.423557	0.634619	-0.0616654	0.877041	0.941762	0.117784	0.752441	0.88937
JD17	Glyma.01G122700	subset8	dentin sialophosphoprotein-like [Glycine max]; IPR008480 (Protein of unknown function DUF761, plant);Dbxref=InterPro:IPR008480,Pfam:PF05553;						-1.27565	0.809822	NA	-1.7557	0.74048	NA	-1.32449	0.802688	NA	-1.6185	0.760099	NA	-0.186773	0.971341	NA
JD17	Glyma.01G122800	subset1	vacuolar cation/proton exchanger 3; IPR004713 (Calcium/proton exchanger); GO:0006812 (cation transport), GO:0006816 (calcium ion transport), GO:0008324 (cation transmembrane transporter activity), GO:0015369 (calcium:hydrogen antiporter activity), GO:0016021 (integral component of membrane), GO:0055085 (transmembrane transport);Dbxref=InterPro:IPR004713,InterPro:IPR004798,InterPro:IPR004837,JCVI_…		K07300	Transporters	GO:0055085,GO:0016021	transmembrane transport; integral component of membrane	-0.126288	0.679615	0.825233	0.772858	0.00702652	0.0306487	0.168283	0.574	0.755685	0.949752	0.000915923	0.00656724	-0.0961848	0.736861	0.880279
JD17	Glyma.01G123100	subset1	PEBP (phosphatidylethanolamine-binding protein) family protein; IPR008914 (Phosphatidylethanolamine-binding protein PEBP);Dbxref=Gene3D:G3DSA:3.90.280.10,InterPro:IPR005247,InterPro:IPR008914,JCVI_TIGRFAMS:TIGR00481,PANTHER:PTHR30289,Pfam:PF01161,Superfamily:SSF49777;		K06910	Function unknown			-1.1277	0.14281	0.31276	-1.68763	0.0296955	0.0952505	0.196731	0.776527	0.882972	-3.04005	0.00176422	0.0113353	0.152143	0.818257	0.922146
JD17	Glyma.01G123400	subset1	ammonium transporter 2; IPR001905 (Ammonium transporter), IPR002229 (Blood group Rhesus C/E/D polypeptide), IPR024041 (Ammonium transporter AmtB-like domain); GO:0008519 (ammonium transmembrane transporter activity), GO:0015696 (ammonium transport), GO:0016020 (membrane), GO:0072488 (ammonium transmembrane transport);Dbxref=Gene3D:G3DSA:1.10.3430.10,InterPro:IPR001905,InterPro:IPR002229,InterPro:…	P	K03320	Transporters	GO:0016020,GO:0015696,GO:0008519,GO:0072488	membrane; ammonium transport; ammonium transmembrane transporter activity; ammonium transmembrane transport	1.74291	0.13789	0.30556	0.443129	0.722539	0.846358	2.07106	0.0721266	0.198203	-0.775678	0.599956	0.777591	-0.227991	0.852015	0.938727
JD17	Glyma.01G123500	subset9	Unknown protein;						0	1	NA	3.7872	0.471963	NA	0	1	NA	0	1	NA	1.24844	0.816928	NA
JD17	Glyma.01G123700	subset9	uncharacterized protein LOC100794179 isoform X1 [Glycine max];						0.687996	0.0088749	0.0393459	0.0659511	0.802447	0.893621	0.870488	0.000888767	0.00630754	0.142096	0.590426	0.770228	1.19168	3.8509e-06	8.77794e-05
JD17	Glyma.01G123900	subset1	ETO1-like protein 1-like isoform X1 [Glycine max]; IPR011333 (BTB/POZ fold), IPR011990 (Tetratricopeptide-like helical); GO:0005515 (protein binding);Dbxref=Coils:Coil,Gene3D:G3DSA:1.25.40.10,Gene3D:G3DSA:3.30.710.10,InterPro:IPR001440,InterPro:IPR011333,InterPro:IPR011990,InterPro:IPR019734,PANTHER:PTHR23083,PANTHER:PTHR23083:SF85,Pfam:PF00515,Pfam:PF13414,Prosite:PS50005,SMART:SM00028,Superfami…	O			GO:0005515	protein binding	-0.154974	0.595821	0.766875	-0.19164	0.505383	0.692376	0.220999	0.442637	0.651539	-0.00559655	0.984465	0.993735	0.198481	0.478606	0.711749
JD17	Glyma.01G124000	subset1	Protein of unknown function (DUF688); IPR007789 (Protein of unknown function DUF688);Dbxref=InterPro:IPR007789,Pfam:PF05097;						0.316165	0.764531	0.876962	0.38555	0.700761	0.832706	-0.0335802	0.975474	0.987763	0.478711	0.634515	0.801265	1.17569	0.20085	0.437377
JD17	Glyma.01G124200	subset3	uncharacterized protein LOC100801248 isoform X2 [Glycine max]; IPR025640 (Domain of unknown function DUF4339);Dbxref=Coils:Coil,InterPro:IPR025640,Pfam:PF14237;						-0.335674	0.375541	0.58391	-0.122204	0.732257	0.852207	-0.353377	0.349381	0.565205	-0.683596	0.0712883	0.198413	-0.301672	0.37821	0.630308
JD17	Glyma.01G124300	subset1	Ribosomal protein S4 (RPS4A) family protein; IPR000876 (Ribosomal protein S4e); GO:0003723 (RNA binding), GO:0003735 (structural constituent of ribosome), GO:0005622 (intracellular), GO:0005840 (ribosome), GO:0006412 (translation);Dbxref=HAMAP:MF_00485,InterPro:IPR000876,InterPro:IPR002942,InterPro:IPR005824,InterPro:IPR013843,InterPro:IPR013845,InterPro:IPR018199,PANTHER:PTHR11581,PANTHER:PTHR11…	J	K02987	Ribosome	GO:0003723,GO:0006412,GO:0005840,GO:0005622,GO:0003735	RNA binding; translation; ribosome; intracellular; structural constituent of ribosome	1.1144	2.52403e-10	9.82835e-09	0.872294	5.80571e-07	9.58542e-06	0.581075	0.00127775	0.0085572	0.490466	0.00602021	0.0305804	0.379096	0.0276535	0.115222
JD17	Glyma.01G124500	subset1	ferritin 4; IPR001519 (Ferritin), IPR008331 (Ferritin/DPS protein domain), IPR009078 (Ferritin-like superfamily); GO:0006826 (iron ion transport), GO:0006879 (cellular iron ion homeostasis), GO:0008199 (ferric iron binding);Dbxref=Gene3D:G3DSA:1.20.1260.10,InterPro:IPR001519,InterPro:IPR008331,InterPro:IPR009040,InterPro:IPR009078,InterPro:IPR012347,InterPro:IPR014034,PANTHER:PTHR11431,PANTHER:PT…	P	K00522	Exosome	GO:0008199,GO:0006879,GO:0006826	ferric iron binding; cellular iron ion homeostasis; iron ion transport	1.42135	0.085289	0.217514	0.0551687	0.948842	0.97486	1.61779	0.0483823	0.148102	-0.273898	0.757529	0.877973	-0.360233	0.66737	0.841206
JD17	Glyma.01G124600	subset9	Protein of unknown function, DUF538;Dbxref=PANTHER:PTHR31676,PANTHER:PTHR31676:SF0;						0.485414	0.0118562	0.0495947	0.00639887	0.973539	0.987597	0.647532	0.00073849	0.00543097	0.302487	0.115516	0.278217	0.0660401	0.72699	0.875271
JD17	Glyma.01G124700	subset1	abscisic acid receptor; IPR019587 (Polyketide cyclase/dehydrase), IPR023393 (START-like domain);Dbxref=Gene3D:G3DSA:3.30.530.20,InterPro:IPR019587,InterPro:IPR023393,PANTHER:PTHR31213,PANTHER:PTHR31213:SF1,Pfam:PF10604,Superfamily:SSF55961;		K14496	Plant hormone signal transduction			-1.70566	5.51319e-18	7.60272e-16	-2.213	4.43991e-29	1.64669e-26	-2.17445	1.08349e-26	3.42328e-24	-1.96309	1.62801e-23	3.712e-21	-1.48326	1.00519e-15	1.7794e-13
JD17	Glyma.01G124800	subset3	protein YLS7-like [Glycine max]; IPR025846 (PMR5 N-terminal domain), IPR026057 (PC-Esterase);Dbxref=InterPro:IPR025846,InterPro:IPR026057,PANTHER:PTHR32285,PANTHER:PTHR32285:SF0,Pfam:PF13839,Pfam:PF14416;						-1.85322	0.591067	NA	-2.33326	0.498744	NA	-1.90206	0.581325	NA	0.267616	0.935264	NA	-0.805332	0.806906	NA
JD17	Glyma.01G125000	subset1	protein YLS7 [Glycine max]; IPR025846 (PMR5 N-terminal domain), IPR026057 (PC-Esterase);Dbxref=InterPro:IPR025846,InterPro:IPR026057,PANTHER:PTHR32285,PANTHER:PTHR32285:SF0,Pfam:PF13839,Pfam:PF14416;						-0.305692	0.273492	0.480351	-0.374489	0.165535	0.33658	-0.177547	0.518432	0.712699	-0.0721741	0.787001	0.893788	0.0423572	0.866753	0.945136
JD17	Glyma.01G125100	subset3	30S ribosomal S17-like protein; IPR000266 (Ribosomal protein S17), IPR012340 (Nucleic acid-binding, OB-fold); GO:0003735 (structural constituent of ribosome), GO:0005622 (intracellular), GO:0005840 (ribosome), GO:0006412 (translation);Dbxref=Gene3D:G3DSA:2.40.50.140,HAMAP:MF_01345_B,InterPro:IPR000266,InterPro:IPR012340,InterPro:IPR019984,JCVI_TIGRFAMS:TIGR03635,PANTHER:PTHR10744,PRINTS:PR00973,P…	J	K02961	Ribosome	GO:0006412,GO:0005840,GO:0005622,GO:0003735	translation; ribosome; intracellular; structural constituent of ribosome	0.633978	0.0299894	0.101606	0.116486	0.690822	0.825304	0.696873	0.016274	0.0654211	0.625002	0.0291348	0.103564	0.250009	0.368038	0.620439
JD17	Glyma.01G125200	subset1	receptor-like kinase; IPR001611 (Leucine-rich repeat), IPR011009 (Protein kinase-like domain), IPR013210 (Leucine-rich repeat-containing N-terminal, type 2); GO:0004672 (protein kinase activity), GO:0004674 (protein serine/threonine kinase activity), GO:0005515 (protein binding), GO:0005524 (ATP binding), GO:0006468 (protein phosphorylation);Dbxref=Gene3D:G3DSA:1.10.510.10,Gene3D:G3DSA:3.30.200.2…	T			GO:0005515,GO:0006468,GO:0005524,GO:0004672	protein binding; protein phosphorylation; ATP binding; protein kinase activity	-0.679103	0.0146634	0.0584474	-1.36462	1.40612e-06	2.11298e-05	-0.636665	0.0212421	0.0802366	-1.10782	7.70492e-05	0.000814969	-0.189109	0.458466	0.696072
JD17	Glyma.01G125300	subset3	Disease resistance protein (TIR-NBS-LRR class) family; IPR000157 (Toll/interleukin-1 receptor homology (TIR) domain), IPR000767 (Disease resistance protein), IPR027417 (P-loop containing nucleoside triphosphate hydrolase); GO:0005515 (protein binding), GO:0006952 (defense response), GO:0007165 (signal transduction), GO:0043531 (ADP binding);Dbxref=Gene3D:G3DSA:3.40.50.10140,Gene3D:G3DSA:3.40.50.3…	T			GO:0007165,GO:0005515,GO:0043531	signal transduction; protein binding; ADP binding	-1.15218	0.492775	NA	-0.132701	0.927901	0.963497	-0.690173	0.663244	NA	0.230136	0.873796	0.940012	-3.5391	0.0703712	NA
JD17	Glyma.01G125500	subset2	transcription factor IIIB 90 kDa subunit-like isoform X2 [Glycine max]; IPR000812 (Transcription factor TFIIB); GO:0008270 (zinc ion binding);Dbxref=InterPro:IPR000812,PANTHER:PTHR11618,PANTHER:PTHR11618:SF4;Ontology_term=GO:0006352,GO:0006355,GO:0008270;				GO:0008270,GO:0006355,GO:0006352,GO:0006384,GO:0000126	zinc ion binding; regulation of transcription, DNA-templated; DNA-templated transcription, initiation; transcription initiation from RNA polymerase III promoter; transcription factor TFIIIB complex	0	1	NA	0	1	NA	2.66308	0.583806	NA	0	1	NA	4.37056	0.350859	NA
JD17	Glyma.01G125600	subset1	unknown protein; FUNCTIONS IN: molecular_function unknown; INVOLVED IN: biological_process unknown; LOCATED IN: cellular_component unknown; EXPRESSED IN: male gametophyte, cultured cell; EXPRESSED DURING: L mature pollen stage, M germinated pollen stage; Has 129 Blast hits to 129 proteins in 38 species: Archae - 0; Bacteria - 0; Metazoa - 96; Fungi - 0; Plants - 31; Viruses - 0; Other Eukaryotes …						-1.03248	0.135771	0.302277	-1.1847	0.0779761	0.196638	-1.57773	0.0308836	0.106413	-1.18992	0.0803731	0.216128	-0.955969	0.1272	0.328603
JD17	Glyma.01G125900	subset2	PRA1 (Prenylated rab acceptor) family protein; IPR004895 (Prenylated rab acceptor PRA1);Dbxref=InterPro:IPR004895,PANTHER:PTHR19317,Pfam:PF03208;	U					-2.86049	0.000493354	0.00366382	-0.733474	0.195637	0.377398	-1.39782	0.0271236	0.0968811	-0.806268	0.161922	0.347756	-0.568005	0.286841	0.538919
JD17	Glyma.01G126000	subset1	macrophage migration inhibitory factor homolog [Glycine max]; IPR001398 (Macrophage migration inhibitory factor), IPR014347 (Tautomerase/MIF superfamily);Dbxref=Gene3D:G3DSA:3.30.429.10,InterPro:IPR001398,InterPro:IPR014347,PANTHER:PTHR11954,PANTHER:PTHR11954:SF3,Pfam:PF01187,Superfamily:SSF55331;	V					-0.193245	0.470914	0.667671	-0.538546	0.0438846	0.128041	-0.218842	0.413946	0.626036	-0.746221	0.00563221	0.0290414	0.218376	0.403743	0.651921
JD17	Glyma.01G126200	subset2	macrophage migration inhibitory factor homolog [Glycine max]; IPR001398 (Macrophage migration inhibitory factor), IPR014347 (Tautomerase/MIF superfamily);Dbxref=Gene3D:G3DSA:3.30.429.10,InterPro:IPR001398,InterPro:IPR014347,PANTHER:PTHR11954,PANTHER:PTHR11954:SF3,Pfam:PF01187,Superfamily:SSF55331;	V					-0.0498391	0.845174	0.922895	-0.118467	0.636639	0.789697	0.744328	0.0026022	0.0153225	0.410826	0.0970691	0.246776	0.286944	0.236495	0.481635
JD17	Glyma.01G126500	subset2	DCD (Development and Cell Death) domain protein; IPR013989 (Development/cell death domain), IPR015915 (Kelch-type beta propeller); GO:0005515 (protein binding);Dbxref=Coils:Coil,Gene3D:G3DSA:2.120.10.80,InterPro:IPR013989,InterPro:IPR015915,PANTHER:PTHR24412,PANTHER:PTHR24412:SF95,Pfam:PF10539,Prosite:PS51222,SMART:SM00767,Superfamily:SSF117281;Ontology_term=GO:0005515;						0	1	NA	0	1	NA	2.66981	0.619875	NA	0	1	NA	1.20137	0.823811	NA
JD17	Glyma.01G126600	subset1	Disease resistance-responsive (dirigent-like protein) family protein; IPR004265 (Plant disease resistance response protein);Dbxref=InterPro:IPR004265,PANTHER:PTHR21495,Pfam:PF03018;						0.90148	0.170618	0.353237	0.566653	0.386659	0.588007	-0.32035	0.647541	0.806008	-0.836692	0.240792	0.449765	0.36796	0.566379	0.776877
JD17	Glyma.01G126700	subset1	Disease resistance-responsive (dirigent-like protein) family protein; IPR004265 (Plant disease resistance response protein);Dbxref=InterPro:IPR004265,PANTHER:PTHR21495,Pfam:PF03018;						0	1	NA	0	1	NA	0	1	NA	0	1	NA	2.25608	0.670227	NA
JD17	Glyma.01G126800	subset9	disease resistance protein RPM1-like [Glycine max]; IPR000767 (Disease resistance protein), IPR027417 (P-loop containing nucleoside triphosphate hydrolase); GO:0006952 (defense response);Dbxref=Gene3D:G3DSA:3.40.50.300,Gene3D:G3DSA:3.80.10.10,InterPro:IPR000767,InterPro:IPR027417,PANTHER:PTHR23155,PANTHER:PTHR23155:SF152,PRINTS:PR00364,Superfamily:SSF52058,Superfamily:SSF52540;Ontology_term=GO:00…	T					0.692698	0.200173	0.392083	0.666862	0.208836	0.394385	0.76945	0.152337	0.331918	1.21588	0.0202906	0.0787274	0.945988	0.0660497	0.212912
JD17	Glyma.01G127200	subset6	Disease resistance-responsive (dirigent-like protein) family protein; IPR004265 (Plant disease resistance response protein);Dbxref=InterPro:IPR004265,PANTHER:PTHR21495,Pfam:PF03018;						-0.453551	0.0696406	0.188059	-0.112891	0.647487	0.797163	-1.24264	1.06863e-06	1.88369e-05	-0.937162	0.000186708	0.00173421	-0.691651	0.00493092	0.032051
JD17	Glyma.01G127300	subset9	uncharacterized protein LOC100810992 isoform X7 [Glycine max];				GO:0008124,GO:0006729	4-alpha-hydroxytetrahydrobiopterin dehydratase activity; tetrahydrobiopterin biosynthetic process	-1.42988	0.38133	0.588912	0.00287604	0.998337	0.999509	-2.45761	0.194814	0.390577	-0.174167	0.901342	0.953345	-0.219974	0.869703	0.945665
JD17	Glyma.01G127400	subset1	Disease resistance-responsive (dirigent-like protein) family protein; IPR004265 (Plant disease resistance response protein);Dbxref=InterPro:IPR004265,PANTHER:PTHR21495,Pfam:PF03018;						0.184446	0.50106	0.692419	-0.050216	0.853328	0.922777	0.109433	0.69005	0.832181	0.380956	0.157	0.341068	1.42963	3.92366e-08	1.57451e-06
JD17	Glyma.01G127500	subset1	Sec14p-like phosphatidylinositol transfer family protein; IPR001251 (CRAL-TRIO domain), IPR009038 (GOLD), IPR011074 (CRAL/TRIO, N-terminal domain); GO:0006810 (transport), GO:0016021 (integral component of membrane);Dbxref=Gene3D:G3DSA:1.10.8.20,Gene3D:G3DSA:3.40.525.10,InterPro:IPR001251,InterPro:IPR009038,InterPro:IPR011074,PANTHER:PTHR23324,PANTHER:PTHR23324:SF4,Pfam:PF00650,Pfam:PF03765,Prosi…	I					1.73076	9.44276e-07	1.61987e-05	2.23411	3.15382e-11	1.29135e-09	1.54515	1.4407e-05	0.000186031	1.74017	4.91809e-07	9.64527e-06	1.25896	0.000188493	0.00236302
JD17	Glyma.01G127600	subset1	Protein phosphatase 2C family protein; IPR001932 (Protein phosphatase 2C (PP2C)-like domain), IPR015655 (Protein phosphatase 2C); GO:0003824 (catalytic activity);Dbxref=Gene3D:G3DSA:3.60.40.10,InterPro:IPR001932,InterPro:IPR015655,PANTHER:PTHR13832,PANTHER:PTHR13832:SF194,Pfam:PF00481,SMART:SM00332,Superfamily:SSF81606;Ontology_term=GO:0003824;	T			GO:0003824,GO:0006470,GO:0004722	catalytic activity; protein dephosphorylation; protein serine/threonine phosphatase activity	4.16331	0.0576684	NA	4.37288	0.0401799	NA	2.58755	0.293297	NA	5.058	0.0159549	0.0654701	2.21465	0.328704	NA
JD17	Glyma.01G127700	subset1	disease resistance protein; IPR000767 (Disease resistance protein), IPR027417 (P-loop containing nucleoside triphosphate hydrolase); GO:0006952 (defense response), GO:0043531 (ADP binding);Dbxref=Coils:Coil,Gene3D:G3DSA:3.40.50.300,Gene3D:G3DSA:3.80.10.10,InterPro:IPR000767,InterPro:IPR002182,InterPro:IPR027417,PANTHER:PTHR23155,PANTHER:PTHR23155:SF138,PRINTS:PR00364,Pfam:PF00931,Superfamily:SSF5…	T			GO:0043531	ADP binding	1.09381	0.231134	0.431012	1.60744	0.0655949	0.172753	1.4058	0.116514	0.276998	1.16008	0.194442	0.392945	0.6573	0.451941	0.690796
JD17	Glyma.01G127900	subset1	uncharacterized protein LOC100811015 [Glycine max]; IPR006342 (Methyltransferase FkbM);Dbxref=Gene3D:G3DSA:3.40.50.150,InterPro:IPR006342,PANTHER:PTHR10108,PANTHER:PTHR10108:SF201,Pfam:PF05050,Superfamily:SSF53335;						-0.260285	0.666324	0.816508	0.988487	0.0632936	0.168006	0.271131	0.634848	0.797504	0.506431	0.357051	0.574054	-0.257867	0.633344	0.819523
JD17	Glyma.01G128000	subset1	Uncharacterised protein family (UPF0497); IPR006702 (Uncharacterised protein family UPF0497, trans-membrane plant);Dbxref=InterPro:IPR006702,Pfam:PF04535;						0.906517	1.45587e-09	4.9373e-08	0.593792	7.37148e-05	0.000678495	1.01072	1.50846e-11	7.57567e-10	0.87804	4.54098e-09	1.39262e-07	0.638771	1.94384e-05	0.000356227
JD17	Glyma.01G128200	subset1	F-box/LRR protein; IPR006553 (Leucine-rich repeat, cysteine-containing subtype);Dbxref=Gene3D:G3DSA:3.80.10.10,InterPro:IPR006553,PANTHER:PTHR23125,PANTHER:PTHR23125:SF56,Pfam:PF13516,SMART:SM00367,Superfamily:SSF52047;	R	K10268	Ubiquitin system			-0.160385	0.456917	0.655139	-0.455546	0.0336275	0.104801	-0.397016	0.0672333	0.188385	-0.319293	0.136632	0.31154	-0.366076	0.0812805	0.244018
JD17	Glyma.01G128500	subset1	uncharacterized protein LOC100794599 isoform X6 [Glycine max]; IPR011990 (Tetratricopeptide-like helical); GO:0005515 (protein binding);Dbxref=Gene3D:G3DSA:1.25.40.10,InterPro:IPR006597,InterPro:IPR011990,PANTHER:PTHR11102,PANTHER:PTHR11102:SF18,Pfam:PF08238,SMART:SM00671,Superfamily:SSF81901;Ontology_term=GO:0005515;						0.758959	0.000394322	0.00304337	0.507025	0.0171885	0.0625177	0.8916	2.84975e-05	0.000334101	0.455873	0.0331566	0.114124	-0.325702	0.124995	0.324847
JD17	Glyma.01G129000	subset1	protein LURP-one-related 15-like [Glycine max]; IPR025659 (Tubby C-terminal-like domain);Dbxref=InterPro:IPR007612,InterPro:IPR025659,PANTHER:PTHR31087,PANTHER:PTHR31087:SF0,Pfam:PF04525,Superfamily:SSF54518;						0	1	NA	2.07412	0.700325	NA	2.51992	0.640217	NA	0	1	NA	1.20137	0.823811	NA
JD17	Glyma.01G129100	subset1	protein LURP-one-related 15-like [Glycine max]; IPR025659 (Tubby C-terminal-like domain);Dbxref=InterPro:IPR007612,InterPro:IPR025659,PANTHER:PTHR31087,PANTHER:PTHR31087:SF0,Pfam:PF04525,Superfamily:SSF54518;						-0.284081	0.730402	0.857316	-0.345972	0.663412	0.807639	0.249803	0.750375	0.867463	-0.9272	0.275605	0.490474	-0.884602	0.253061	0.501541
JD17	Glyma.01G129200	subset7	Unknown protein;						-0.863486	0.521098	0.708508	-1.76879	0.204528	0.389295	-0.107696	0.933088	0.968878	-0.0286187	0.98193	0.992586	-2.39111	0.0785499	0.239157
JD17	Glyma.01G129400	subset1	alanine:glyoxylate aminotransferase 3; IPR005814 (Aminotransferase class-III), IPR015424 (Pyridoxal phosphate-dependent transferase); GO:0003824 (catalytic activity), GO:0008483 (transaminase activity), GO:0030170 (pyridoxal phosphate binding);Dbxref=Gene3D:G3DSA:3.40.640.10,Gene3D:G3DSA:3.90.1150.10,InterPro:IPR005814,InterPro:IPR015421,InterPro:IPR015422,InterPro:IPR015424,PANTHER:PTHR11986,PAN…		K00827	Amino acid related enzymes	GO:0030170,GO:0008483	pyridoxal phosphate binding; transaminase activity	-0.547823	0.28901	0.496673	-0.0171357	0.973529	0.987597	-0.665442	0.197787	0.394342	-1.37802	0.0076772	0.0372096	-1.44654	0.00510083	0.0329751
JD17	Glyma.01G129500	subset9	Unknown protein;						-0.00129693	0.999637	NA	0.560193	0.839447	NA	-2.62361	0.388633	NA	-2.91762	0.337697	NA	0.812007	0.765106	NA
JD17	Glyma.01G129600	subset1	alkylated DNA repair protein n=2 Tax=Streptomyces RepID=UPI00037E6535; IPR005123 (Oxoglutarate/iron-dependent dioxygenase), IPR027450 (Alpha-ketoglutarate-dependent dioxygenase AlkB-like); GO:0016491 (oxidoreductase activity), GO:0055114 (oxidation-reduction process);Dbxref=Gene3D:G3DSA:2.60.120.590,InterPro:IPR005123,InterPro:IPR027450,PANTHER:PTHR16557,PANTHER:PTHR16557:SF0,Pfam:PF13532,Prosite…						2.5617	0.63461	NA	0	1	NA	2.51992	0.640217	NA	0	1	NA	0	1	NA
JD17	Glyma.01G129700	subset1	transcription factor bHLH35-like [Glycine max]; IPR002912 (ACT domain), IPR011598 (Myc-type, basic helix-loop-helix (bHLH) domain); GO:0008152 (metabolic process), GO:0016597 (amino acid binding), GO:0046983 (protein dimerization activity);Dbxref=Coils:Coil,Gene3D:G3DSA:4.10.280.10,InterPro:IPR002912,InterPro:IPR011598,PANTHER:PTHR31945,Prosite:PS51671,Superfamily:SSF47459;Ontology_term=GO:000815…						1.43175	7.81244e-05	0.000755808	0.6341	0.0829694	0.205644	1.80225	5.18928e-07	9.79762e-06	1.14618	0.00154846	0.0101658	2.32216	4.03606e-11	3.46186e-09
JD17	Glyma.01G130200	subset1	Non-specific lipid-transfer protein, putative; IPR000528 (Plant lipid transfer protein/Par allergen), IPR016140 (Bifunctional inhibitor/plant lipid transfer protein/seed storage helical domain); GO:0006869 (lipid transport), GO:0008289 (lipid binding);Dbxref=Gene3D:G3DSA:1.10.110.10,InterPro:IPR000528,InterPro:IPR016140,PRINTS:PR00382,Pfam:PF00234,Prosite:PS00597,SMART:SM00499,Superfamily:SSF4769…						-1.29789	0.761447	NA	-1.77794	0.677508	NA	-1.34674	0.752757	NA	-1.64074	0.701136	NA	2.53861	0.530086	NA
JD17	Glyma.01G130400	subset8	T-complex protein 1 subunit eta-like [Glycine max]; IPR002423 (Chaperonin Cpn60/TCP-1), IPR027413 (GroEL-like equatorial domain); GO:0005524 (ATP binding), GO:0006457 (protein folding), GO:0044267 (cellular protein metabolic process), GO:0051082 (unfolded protein binding);Dbxref=Gene3D:G3DSA:1.10.560.10,InterPro:IPR002194,InterPro:IPR002423,InterPro:IPR012720,InterPro:IPR017998,InterPro:IPR027413…				GO:0005524,GO:0051082,GO:0006457	ATP binding; unfolded protein binding; protein folding	0	1	NA	2.07763	0.627263	NA	0	1	NA	3.29187	0.429552	NA	2.21517	0.595027	NA
JD17	Glyma.01G130500	subset5	Peroxidase superfamily protein; IPR010255 (Haem peroxidase); GO:0004601 (peroxidase activity), GO:0006979 (response to oxidative stress), GO:0020037 (heme binding), GO:0055114 (oxidation-reduction process);Dbxref=Gene3D:G3DSA:1.10.420.10,Gene3D:G3DSA:1.10.520.10,InterPro:IPR000823,InterPro:IPR002016,InterPro:IPR010255,InterPro:IPR019793,InterPro:IPR019794,PANTHER:PTHR31388,PANTHER:PTHR31388:SF0,P…		K00430	Phenylpropanoid biosynthesis	GO:0055114,GO:0020037,GO:0006979,GO:0004601	oxidation-reduction process; heme binding; response to oxidative stress; peroxidase activity	0.807468	0.0901917	0.226523	0.280029	0.558077	0.732793	0.298584	0.545094	0.73365	0.070589	0.885647	0.945861	-0.12305	0.790721	0.90926
JD17	Glyma.01G130700	subset8	uncharacterized protein LOC100788444 [Glycine max];						1.09988	0.838227	NA	0.818708	0.878916	NA	-0.343464	0.949239	NA	-0.637475	0.905937	NA	-1.68984	0.754113	NA
JD17	Glyma.01G130800	subset5	Peroxidase superfamily protein; IPR010255 (Haem peroxidase); GO:0004601 (peroxidase activity), GO:0006979 (response to oxidative stress), GO:0020037 (heme binding), GO:0055114 (oxidation-reduction process);Dbxref=Gene3D:G3DSA:1.10.420.10,Gene3D:G3DSA:1.10.520.10,InterPro:IPR000823,InterPro:IPR002016,InterPro:IPR010255,InterPro:IPR019793,InterPro:IPR019794,PANTHER:PTHR31388,PANTHER:PTHR31388:SF0,P…		K00430	Phenylpropanoid biosynthesis	GO:0055114,GO:0020037,GO:0006979,GO:0004601	oxidation-reduction process; heme binding; response to oxidative stress; peroxidase activity	1.81376	0.00114942	0.0074849	1.88753	0.000614068	0.00418276	1.51727	0.00692299	0.03364	0.405747	0.484982	0.688245	0.17423	0.756427	0.891068
JD17	Glyma.01G131100	subset1	aspartate aminotransferase 1; IPR000796 (Aspartate/other aminotransferase), IPR015424 (Pyridoxal phosphate-dependent transferase); GO:0003824 (catalytic activity), GO:0006520 (cellular amino acid metabolic process), GO:0008483 (transaminase activity), GO:0009058 (biosynthetic process), GO:0030170 (pyridoxal phosphate binding);Dbxref=Gene3D:G3DSA:3.40.640.10,Gene3D:G3DSA:3.90.1150.10,InterPro:IPR0…		K14455	Amino acid related enzymes	GO:0030170,GO:0009058,GO:0008483,GO:0006520	pyridoxal phosphate binding; biosynthetic process; transaminase activity; cellular amino acid metabolic process	-0.291399	0.274379	0.481306	-0.210843	0.420854	0.620682	-0.517513	0.0538856	0.160665	-0.728565	0.00649942	0.0324735	-0.639597	0.0135384	0.0691041
JD17	Glyma.01G131200	subset1	uncharacterized protein LOC100783232 [Glycine max];						-1.52589	0.375444	NA	-1.45532	0.369951	NA	-2.59354	0.190053	NA	-4.31065	0.0312309	0.109042	-0.3474	0.81046	NA
JD17	Glyma.01G131300	subset1	WEB family protein At2g38370-like [Glycine max]; IPR008545 (WEB family);Dbxref=Coils:Coil,InterPro:IPR008545,PANTHER:PTHR32054,PANTHER:PTHR32054:SF0,Pfam:PF05701;						0	1	NA	2.28053	0.671475	NA	2.51992	0.640217	NA	0	1	NA	0	1	NA
JD17	Glyma.01G131500	subset1	protein kinase family protein; IPR020636 (Calcium/calmodulin-dependent/calcium-dependent protein kinase); GO:0004672 (protein kinase activity), GO:0004674 (protein serine/threonine kinase activity), GO:0005524 (ATP binding), GO:0006468 (protein phosphorylation), GO:0007165 (signal transduction);Dbxref=Gene3D:G3DSA:1.10.510.10,Gene3D:G3DSA:3.30.200.20,Gene3D:G3DSA:3.30.310.80,InterPro:IPR000719,In…	T	K07198	Mitochondrial biogenesis	GO:0007165	signal transduction	-1.3251	8.03524e-12	4.09305e-10	-1.34168	2.19032e-12	1.08209e-10	-1.51247	8.12556e-15	6.85182e-13	-1.65602	1.28882e-17	1.55733e-15	-1.7333	4.31236e-20	1.2372e-17
JD17	Glyma.01G131800	subset3	U-box domain-containing protein 16-like [Glycine max]; IPR013083 (Zinc finger, RING/FYVE/PHD-type), IPR016024 (Armadillo-type fold); GO:0000151 (ubiquitin ligase complex), GO:0004842 (ubiquitin-protein ligase activity), GO:0005488 (binding), GO:0005515 (protein binding), GO:0016567 (protein ubiquitination);Dbxref=Coils:Coil,Gene3D:G3DSA:1.25.10.10,Gene3D:G3DSA:3.30.40.10,InterPro:IPR000225,InterP…				GO:0005515,GO:0016567,GO:0004842	protein binding; protein ubiquitination; ubiquitin-protein transferase activity	2.15299	2.85382e-05	0.000317288	3.20987	1.00637e-10	3.73245e-09	2.15868	2.61885e-05	0.000310973	2.89359	7.223e-09	2.10672e-07	-0.511685	0.353236	0.606882
JD17	Glyma.01G131900	subset1	ovate family protein 2; IPR006458 (Ovate protein family, C-terminal), IPR025830 (DNA-binding domain, ovate family-like); GO:0003677 (DNA binding);Dbxref=InterPro:IPR006458,InterPro:IPR025830,JCVI_TIGRFAMS:TIGR01568,Pfam:PF04844,Pfam:PF13724;Ontology_term=GO:0003677;				GO:0003677	DNA binding	-0.0983233	0.91958	0.959543	0.698698	0.445798	0.642909	0.0715105	0.940642	0.972837	-0.819283	0.413653	0.628111	-0.594317	0.522145	0.74541
JD17	Glyma.01G132100	subset9	Unknown protein;						0.516932	0.200314	0.392205	0.330237	0.4047	0.605548	0.297876	0.465941	0.670852	-0.34495	0.41203	0.626818	-0.460225	0.24215	0.488172
JD17	Glyma.01G132400	subset1	MACPF domain-containing protein At4g24290-like isoform X3 [Glycine max]; IPR020864 (Membrane attack complex component/perforin (MACPF) domain);Dbxref=InterPro:IPR020864,PANTHER:PTHR32413,Pfam:PF01823,Prosite:PS51412,SMART:SM00457;						0.0304108	0.855998	0.928701	0.129245	0.431939	0.630059	0.060396	0.717724	0.848063	0.118586	0.472903	0.678634	-0.297079	0.0676461	0.216634
JD17	Glyma.01G132800	subset1	Pentatricopeptide repeat (PPR) superfamily protein; IPR002885 (Pentatricopeptide repeat);Dbxref=InterPro:IPR002885,PANTHER:PTHR24015,PANTHER:PTHR24015:SF33,Pfam:PF01535;						-0.245571	0.527276	0.714253	-0.408251	0.283862	0.482455	-0.194132	0.614908	0.78519	-0.194162	0.608919	0.783414	-0.780027	0.0355003	0.137748
JD17	Glyma.01G133200	subset7	uncharacterized protein LOC102669717 [Glycine max];						-0.138773	0.92469	0.961678	0.219155	0.871449	0.933147	1.12667	0.390154	0.605048	0.0110849	0.993658	0.997729	0.131156	0.918798	0.967409
JD17	Glyma.01G133400	subset1	Preprotein translocase Sec, Sec61-beta subunit protein; IPR016482 (Protein transport protein SecG/Sec61-beta/Sbh1);Dbxref=InterPro:IPR016482,PANTHER:PTHR13509,PIR:PIRSF006398,Pfam:PF03911;	O	K09481	Secretion system	GO:0006886,GO:0005784	intracellular protein transport; Sec61 translocon complex	0.438716	0.041398	0.128811	0.45204	0.0327349	0.102649	0.114161	0.599747	0.772793	0.361653	0.0898697	0.234009	0.371237	0.0741559	0.230761
JD17	Glyma.01G133500	subset5	transcription factor UNE10-like [Glycine max]; IPR011598 (Myc-type, basic helix-loop-helix (bHLH) domain), IPR024097 (Basic helix-loop-helix leucine zipper transcription factor); GO:0046983 (protein dimerization activity);Dbxref=Coils:Coil,Gene3D:G3DSA:4.10.280.10,InterPro:IPR011598,InterPro:IPR024097,PANTHER:PTHR10014,Pfam:PF00010,Prosite:PS50888,SMART:SM00353,Superfamily:SSF47459;Ontology_term=…				GO:0046983	protein dimerization activity	0.0955157	0.985598	NA	-0.185659	0.971938	NA	-1.34783	0.799226	NA	-1.64183	0.756679	NA	-2.69421	0.611157	NA
JD17	Glyma.01G133600	subset7	Unknown protein;						-0.703627	0.281911	0.489768	-0.751132	0.229727	0.420165	-0.712359	0.273813	0.485269	-0.0800153	0.893772	0.949997	0.243217	0.664344	0.839384
JD17	Glyma.01G133700	subset9	Unknown protein;						-1.21779	0.815988	NA	-3.09234	0.555179	NA	-2.66114	0.611633	NA	-2.95514	0.572843	NA	-4.00751	0.44449	NA
JD17	Glyma.01G133900	subset1	cyclin p3; 1; IPR013763 (Cyclin-like), IPR013922 (Cyclin PHO80-like); GO:0000079 (regulation of cyclin-dependent protein serine/threonine kinase activity), GO:0019901 (protein kinase binding);Dbxref=Gene3D:G3DSA:1.10.472.10,InterPro:IPR012389,InterPro:IPR013763,InterPro:IPR013922,PANTHER:PTHR15615,PANTHER:PTHR15615:SF0,PIR:PIRSF027110,Pfam:PF08613,Superfamily:SSF47954;Ontology_term=GO:0000079,GO:…	R					0.105241	0.756127	0.872265	0.520987	0.119199	0.267113	-0.137822	0.685422	0.829284	-0.01873	0.955757	0.979745	-0.56723	0.090406	0.262483
JD17	Glyma.01G134000	subset9	Unknown protein;						-0.288153	0.480732	0.676073	-1.03848	0.0113623	0.0450672	-0.851882	0.0386252	0.125268	-0.570632	0.162388	0.348329	-0.513785	0.203869	0.441563
JD17	Glyma.01G134100	subset1	zinc-finger protein 2; IPR015880 (Zinc finger, C2H2-like); GO:0046872 (metal ion binding);Dbxref=Gene3D:G3DSA:3.90.10.10,InterPro:IPR007087,InterPro:IPR015880,PANTHER:PTHR11389,PANTHER:PTHR11389:SF380,Pfam:PF13912,Prosite:PS00028,Prosite:PS50157,SMART:SM00355,Superfamily:SSF57667;Ontology_term=GO:0046872;						0	1	NA	2.95051	0.578774	NA	0	1	NA	0	1	NA	3.17167	0.545983	NA
JD17	Glyma.01G134200	subset1	zinc-finger protein 2; IPR015880 (Zinc finger, C2H2-like); GO:0046872 (metal ion binding);Dbxref=InterPro:IPR007087,InterPro:IPR015880,PANTHER:PTHR11389,PANTHER:PTHR11389:SF380,Pfam:PF13912,Prosite:PS00028,Prosite:PS50157,SMART:SM00355,Superfamily:SSF57667;Ontology_term=GO:0046872;						0.213736	0.424438	0.627002	0.108233	0.68266	0.819493	0.747566	0.00453651	0.0240457	0.489127	0.0632144	0.181709	-0.153043	0.557785	0.771149
JD17	Glyma.01G134300	subset9	uncharacterized protein LOC100776989 isoform X2 [Glycine max];						-0.104128	0.807131	0.900604	0.0962175	0.813311	0.900391	-0.191682	0.654154	0.810026	0.0670176	0.870645	0.938426	0.0254074	0.948405	0.978958
JD17	Glyma.01G134400	subset5	zinc finger RNA-binding protein-like [Glycine max]; IPR003604 (Zinc finger, U1-type); GO:0003676 (nucleic acid binding), GO:0008270 (zinc ion binding);Dbxref=InterPro:IPR003604,InterPro:IPR015880,Pfam:PF12874,SMART:SM00355,SMART:SM00451,Superfamily:SSF57667;Ontology_term=GO:0003676,GO:0008270;						-0.290945	0.173701	0.357337	-0.155156	0.453986	0.650064	-0.311547	0.144474	0.320541	-0.402362	0.0567196	0.168349	-0.481105	0.0176971	0.0841052
JD17	Glyma.01G134700	subset9	glycinol 4-dimethylallyltransferase-like [Glycine max];						2.57089	0.436704	NA	0	1	NA	0	1	NA	4.78304	0.116899	NA	3.56093	0.244072	NA
JD17	Glyma.01G135200	subset1	Cytochrome P450 superfamily protein; IPR001128 (Cytochrome P450); GO:0005506 (iron ion binding), GO:0020037 (heme binding), GO:0055114 (oxidation-reduction process);Dbxref=Gene3D:G3DSA:1.10.630.10,InterPro:IPR001128,InterPro:IPR002401,InterPro:IPR017972,PANTHER:PTHR24298,PANTHER:PTHR24298:SF2,PRINTS:PR00385,PRINTS:PR00463,Pfam:PF00067,Prosite:PS00086,Superfamily:SSF48264;Ontology_term=GO:0005506,…	Q			GO:0055114,GO:0020037,GO:0016705,GO:0005506	oxidation-reduction process; heme binding; oxidoreductase activity, acting on paired donors, with incorporation or reduction of molecular oxygen; iron ion binding	2.45974	0.0518304	0.151996	0.608442	0.631969	0.786917	1.00993	0.426664	0.637536	0.957032	0.450841	0.66005	1.92152	0.128285	0.330273
JD17	Glyma.01G135400	subset3	uncharacterized protein LOC100809291 isoform X5 [Glycine max]; IPR002058 (PAP/25A-associated);Dbxref=InterPro:IPR002058,PANTHER:PTHR23092,PANTHER:PTHR23092:SF1,Pfam:PF03828,Superfamily:SSF81631;						-1.37628	0.609736	NA	-1.05611	0.678597	NA	-0.588245	0.817043	NA	-3.22569	0.236634	NA	0.635961	0.786936	NA
JD17	Glyma.01G135500	subset1	SPX domain gene 3; IPR004331 (SPX, N-terminal);Dbxref=InterPro:IPR004331,PANTHER:PTHR10783,PANTHER:PTHR10783:SF26,Pfam:PF03105,Prosite:PS51382;	P			GO:0016036	cellular response to phosphate starvation	-3.59085	1.42728e-29	7.42183e-27	-3.67955	6.93376e-32	3.11301e-29	-4.31672	4.13841e-39	4.13179e-36	-4.53162	2.71026e-43	3.38409e-40	-4.52328	1.49325e-47	1.69417e-44
JD17	Glyma.01G135800	subset7	transmembrane protein, putative;						0.945288	0.0958926	0.236605	1.93969	0.000210598	0.00168503	1.12099	0.0445522	0.139229	0.892492	0.108219	0.265892	-0.644881	0.263906	0.514289
JD17	Glyma.01G135900	subset2	unknown protein; LOCATED IN: chloroplast inner membrane; EXPRESSED IN: 23 plant structures; EXPRESSED DURING: 14 growth stages;Dbxref=PANTHER:PTHR32485,PANTHER:PTHR32485:SF0;						-0.0421102	0.823273	0.909887	-0.15196	0.409931	0.610651	-0.224466	0.238158	0.444751	-0.196399	0.292074	0.50853	-0.0685497	0.698616	0.858559
JD17	Glyma.01G136000	subset1	vesicle associated protein; IPR016763 (Vesicle-associated membrane protein); GO:0005198 (structural molecule activity);Dbxref=Coils:Coil,Gene3D:G3DSA:2.60.40.360,InterPro:IPR000535,InterPro:IPR008962,InterPro:IPR016763,PANTHER:PTHR10809,PANTHER:PTHR10809:SF6,PIR:PIRSF019693,Pfam:PF00635,Prosite:PS50202,Superfamily:SSF49354;Ontology_term=GO:0005198;	U			GO:0005789	endoplasmic reticulum membrane	-0.227547	0.287738	0.495684	-0.355104	0.0903391	0.218637	-0.188643	0.375458	0.59122	-0.00314197	0.987921	0.994937	0.354035	0.0744819	0.2314
JD17	Glyma.01G136100	subset1	FACT complex subunit SSRP1; IPR000969 (Structure-specific recognition protein), IPR009071 (High mobility group box domain), IPR011993 (Pleckstrin homology-like domain), IPR013719 (Domain of unknown function DUF1747), IPR024954 (SSRP1 domain); GO:0003677 (DNA binding), GO:0005634 (nucleus);Dbxref=Gene3D:G3DSA:1.10.30.10,Gene3D:G3DSA:2.30.29.30,InterPro:IPR000969,InterPro:IPR009071,InterPro:IPR0119…		K09272	Transcription factors			0.463943	0.00166626	0.0102036	0.187344	0.20053	0.384142	0.246329	0.0975889	0.244585	0.197556	0.179459	0.372191	-0.0617295	0.666648	0.840636
JD17	Glyma.01G136200	subset9	Unknown protein;						-0.506268	0.356222	0.565748	-0.197406	0.702537	0.833927	-0.782727	0.163056	0.347704	-0.103747	0.841412	0.923138	-1.333	0.0109905	0.0587804
JD17	Glyma.01G136300	subset1	scarecrow-like protein 6-like [Glycine max]; IPR005202 (Transcription factor GRAS);Dbxref=InterPro:IPR005202,PANTHER:PTHR31636,PANTHER:PTHR31636:SF1,Pfam:PF03514,Prosite:PS50985;						-0.255351	0.111084	0.262314	-0.283774	0.0717231	0.18461	-0.172918	0.277959	0.489999	-0.163771	0.299134	0.516032	0.304346	0.0462172	0.165768
JD17	Glyma.01G136400	subset9	Unknown protein;						-1.29694	0.730315	NA	0.503339	0.890005	NA	-1.34578	0.720577	NA	0.82572	0.819639	NA	0.375381	0.916273	NA
JD17	Glyma.01G136800	subset7	NADH dehydrogenase 2A chrM:79740-81297 REVERSE;						1.12942	0.675705	NA	1.68295	0.504076	NA	2.02528	0.423765	NA	3.10886	0.194253	NA	-0.24324	0.928557	NA
JD17	Glyma.01G136900	subset7	NADH dehydrogenase subunit 2 [Glycine max]; IPR001750 (NADH:ubiquinone/plastoquinone oxidoreductase); GO:0008137 (NADH dehydrogenase (ubiquinone) activity), GO:0055114 (oxidation-reduction process);Dbxref=InterPro:IPR001750,PANTHER:PTHR22773,PANTHER:PTHR22773:SF41,Pfam:PF00361;Ontology_term=GO:0008137,GO:0055114;		K03879	Mitochondrial biogenesis			2.25424	0.0086096	0.038436	2.23984	0.00769692	0.0329881	1.63012	0.0665469	0.186924	2.6642	0.00136779	0.00914685	-2.39971	0.0631558	0.206412
JD17	Glyma.01G137000	subset3	spindle and kinetochore-associated-like protein; IPR009829 (Protein of unknown function DUF1395);Dbxref=InterPro:IPR009829,Pfam:PF07160;	S					0.877035	0.218516	0.415523	1.02853	0.135921	0.292618	0.167435	0.823093	0.911844	0.600904	0.397484	0.613986	-0.382683	0.588249	0.791646
JD17	Glyma.01G137500	subset1	SAUR-like auxin-responsive protein family; IPR003676 (Auxin-induced protein, ARG7);Dbxref=InterPro:IPR003676,PANTHER:PTHR31929,Pfam:PF02519;		K14488	Plant hormone signal transduction	GO:0009733	response to auxin	-0.542369	0.376856	0.585043	0.0481515	0.932194	0.966056	-0.280799	0.637823	0.79944	-1.75694	0.0099874	0.0458232	-0.0807706	0.882471	0.952031
JD17	Glyma.01G137600	subset5	cysteine-rich receptor-like protein kinase 10-like [Glycine max]; IPR002902 (Gnk2-homologous domain);Dbxref=InterPro:IPR002902,PANTHER:PTHR32080,PANTHER:PTHR32080:SF1,Pfam:PF01657,Prosite:PS51473;						2.33069	0.000422258	0.00323002	0.811008	0.247181	0.441025	1.84367	0.00628022	0.0311814	0.726159	0.308629	0.525457	1.20321	0.0659334	0.212623
JD17	Glyma.01G137700	subset1	probable pectinesterase/pectinesterase inhibitor 17-like [Glycine max]; IPR006501 (Pectinesterase inhibitor domain), IPR011050 (Pectin lyase fold/virulence factor); GO:0004857 (enzyme inhibitor activity), GO:0005618 (cell wall), GO:0030599 (pectinesterase activity), GO:0042545 (cell wall modification);Dbxref=Gene3D:G3DSA:1.20.140.40,Gene3D:G3DSA:2.160.20.10,InterPro:IPR000070,InterPro:IPR006501,I…		K01051	Pentose and glucuronate interconversions	GO:0004857,GO:0042545,GO:0030599,GO:0005618	enzyme inhibitor activity; cell wall modification; pectinesterase activity; cell wall	0.310081	0.504285	0.695335	1.95002	1.46332e-06	2.19122e-05	0.468554	0.30268	0.517273	0.629083	0.15007	0.331033	0.976448	0.0160619	0.0784704
JD17	Glyma.01G137800	subset9	Unknown protein;						5.40734	1.25478e-27	5.59271e-25	5.23563	3.52828e-26	1.08786e-23	5.34712	4.79159e-27	1.66108e-24	5.40225	8.95475e-28	3.1307e-25	6.24313	2.56783e-37	1.73224e-34
JD17	Glyma.01G138400	subset7	putative ribonuclease H protein At1g65750-like [Glycine max];						0	1	NA	0	1	NA	0	1	NA	3.29509	0.534167	NA	0	1	NA
JD17	Glyma.01G138500	subset8	phragmoplast orienting kinesin 2-like isoform X2 [Glycine max];						1.1375	0.701143	NA	2.77993	0.303201	NA	1.17571	0.690917	NA	1.84271	0.510411	NA	-1.66537	0.576231	NA
JD17	Glyma.01G139000	subset2	S-adenosylmethionine-dependent methyltransferase, putative;Dbxref=Gene3D:G3DSA:3.40.50.150,PANTHER:PTHR10108,PANTHER:PTHR10108:SF471,Pfam:PF13659,Superfamily:SSF53335;						-0.294623	0.956449	NA	-0.774669	0.885825	NA	-0.343464	0.949239	NA	-0.637497	0.905934	NA	-0.213386	0.96842	NA
JD17	Glyma.01G139100	subset3	ycf20-like protein-like [Glycine max]; IPR007572 (Uncharacterised protein family Ycf20);Dbxref=InterPro:IPR007572,Pfam:PF04483;						0.181453	0.643995	0.800583	-0.112012	0.77331	0.87741	0.257328	0.509401	0.705571	0.315009	0.411961	0.626749	0.0553033	0.882385	0.952031
JD17	Glyma.01G139500	subset1	UDP-D-glucuronate 4-epimerase 3; IPR001509 (NAD-dependent epimerase/dehydratase), IPR008089 (Nucleotide sugar epimerase); GO:0003824 (catalytic activity), GO:0005975 (carbohydrate metabolic process), GO:0044237 (cellular metabolic process), GO:0050662 (coenzyme binding);Dbxref=Gene3D:G3DSA:3.40.50.720,Gene3D:G3DSA:3.90.25.10,InterPro:IPR001509,InterPro:IPR008089,InterPro:IPR016040,PANTHER:PTHR103…	M	K08679	Amino sugar and nucleotide sugar metabolism			0.403293	0.261493	0.466429	0.177054	0.616793	0.776674	0.927412	0.00772562	0.0365142	0.465499	0.184983	0.3798	-0.270969	0.433353	0.676285
JD17	Glyma.01G139600	subset2	3-phosphoshikimate 1-carboxyvinyltransferase; IPR006264 (3-phosphoshikimate 1-carboxyvinyltransferase), IPR013792 (RNA 3'-terminal phosphate cyclase/enolpyruvate transferase, alpha/beta), IPR023193 (3-phosphoshikimate 1-carboxyvinyltransferase, conserved site); GO:0003824 (catalytic activity), GO:0003866 (3-phosphoshikimate 1-carboxyvinyltransferase activity);Dbxref=Gene3D:G3DSA:3.65.10.10,HAMAP:…		K00800	Phenylalanine, tyrosine and tryptophan biosynthesis	GO:0016765	transferase activity, transferring alkyl or aryl (other than methyl) groups	0.239954	0.15326	0.328441	0.310115	0.0608977	0.163306	0.213344	0.20382	0.402958	0.333397	0.0445743	0.141963	0.453032	0.00530757	0.0339076
JD17	Glyma.01G139700	subset5	Pentatricopeptide repeat (PPR) superfamily protein; IPR002885 (Pentatricopeptide repeat), IPR011990 (Tetratricopeptide-like helical); GO:0005515 (protein binding);Dbxref=Coils:Coil,Gene3D:G3DSA:1.25.40.10,InterPro:IPR002885,InterPro:IPR011990,JCVI_TIGRFAMS:TIGR00756,PANTHER:PTHR24015,PANTHER:PTHR24015:SF136,Pfam:PF01535,Pfam:PF13041,Prosite:PS51375;Ontology_term=GO:0005515;						0.0559076	0.838487	0.918728	-0.0148284	0.95549	0.978729	-0.00899026	0.973888	0.987601	-0.144019	0.595261	0.773911	0.363389	0.144857	0.356898
JD17	Glyma.01G139900	subset9	O-sialoglycoprotein endopeptidase, putative;						2.38744	0.0876634	0.221778	1.065	0.471862	0.664947	1.82043	0.207237	0.407026	2.85043	0.0349704	0.118337	1.99537	0.137324	0.344863
JD17	Glyma.01G140000	subset1	probable tRNA N6-adenosine threonylcarbamoyltransferase, mitochondrial-like [Glycine max]; IPR000905 (Gcp-like domain), IPR017861 (Kae1/YgjD family);Dbxref=InterPro:IPR000905,InterPro:IPR017861,PANTHER:PTHR11735,PRINTS:PR00789,Pfam:PF00814,Superfamily:SSF53067;						0.16733	0.593162	0.765134	0.0881942	0.774796	0.878347	0.575862	0.0612026	0.176021	0.175935	0.569026	0.753592	-0.485362	0.111369	0.30071
JD17	Glyma.01G140100	subset7	60S ribosomal protein L19-1-like [Glycine max]; IPR000196 (Ribosomal protein L19/L19e domain), IPR023638 (Ribosomal protein L19/L19e conserved site); GO:0003735 (structural constituent of ribosome), GO:0005622 (intracellular), GO:0005840 (ribosome), GO:0006412 (translation);Dbxref=Gene3D:G3DSA:1.10.1200.60,Gene3D:G3DSA:1.10.1650.10,InterPro:IPR000196,InterPro:IPR015972,InterPro:IPR015974,InterPro…	J			GO:0006412,GO:0005840,GO:0005622,GO:0003735	translation; ribosome; intracellular; structural constituent of ribosome	-0.682656	0.604863	0.77359	-1.16977	0.375637	0.577319	-1.12564	0.415191	0.627114	-1.99421	0.183252	0.377458	-0.438972	0.708337	0.86359
JD17	Glyma.01G140200	subset1	arginase; IPR006035 (Ureohydrolase), IPR023696 (Ureohydrolase domain); GO:0046872 (metal ion binding);Dbxref=Gene3D:G3DSA:3.40.800.10,InterPro:IPR006035,InterPro:IPR020855,InterPro:IPR023696,PANTHER:PTHR11358,PANTHER:PTHR11358:SF4,PIR:PIRSF036979,Pfam:PF00491,Prosite:PS01053,Prosite:PS51409,Superfamily:SSF52768;Ontology_term=GO:0016813,GO:0046872;	E	K01476	Amoebiasis	GO:0046872	metal ion binding	0.446124	0.0251214	0.0886215	0.381406	0.0499156	0.140821	0.468019	0.01827	0.0714429	0.466284	0.0168704	0.068434	0.104186	0.582088	0.787711
JD17	Glyma.01G140500	subset9	Myosin heavy chain-related protein;Dbxref=Coils:Coil,PANTHER:PTHR32484,PANTHER:PTHR32484:SF0;						-0.640878	0.681415	NA	0.601504	0.645831	0.795563	-0.688863	0.659016	NA	1.31066	0.301789	0.51843	-0.71616	0.594919	NA
JD17	Glyma.01G140900	subset9	Unknown protein;						0	1	NA	0	1	NA	0	1	NA	0	1	NA	3.21527	0.540361	NA
JD17	Glyma.01G141200	subset1	Plant self-incompatibility protein S1 family; IPR010264 (Plant self-incompatibility S1);Dbxref=InterPro:IPR010264,PANTHER:PTHR31232,Pfam:PF05938;						0	1	NA	0	1	NA	0	1	NA	0	1	NA	2.25608	0.670227	NA
JD17	Glyma.01G142600	subset1	SNARE-interacting protein KEULE-like isoform 1 [Glycine max]; IPR001619 (Sec1-like protein), IPR027482 (Sec1-like, domain 2); GO:0006904 (vesicle docking involved in exocytosis), GO:0016192 (vesicle-mediated transport);Dbxref=Gene3D:G3DSA:1.25.40.60,Gene3D:G3DSA:3.40.50.1910,Gene3D:G3DSA:3.40.50.2060,Gene3D:G3DSA:3.90.830.10,InterPro:IPR001619,InterPro:IPR027482,PANTHER:PTHR11679,PANTHER:PTHR1167…		K15292	Exosome	GO:0016192,GO:0006904	vesicle-mediated transport; vesicle docking involved in exocytosis	-1.27565	0.792779	NA	-1.7557	0.717679	NA	1.12391	0.81286	NA	-1.61851	0.738889	NA	-2.67087	0.582298	NA
JD17	Glyma.01G142800	subset3	glutathione S-transferase tau 4; IPR005955 (Maleylacetoacetate isomerase), IPR010987 (Glutathione S-transferase, C-terminal-like), IPR012336 (Thioredoxin-like fold); GO:0003824 (catalytic activity), GO:0005515 (protein binding), GO:0005737 (cytoplasm), GO:0009072 (aromatic amino acid family metabolic process);Dbxref=Gene3D:G3DSA:1.20.1050.10,Gene3D:G3DSA:3.40.30.10,InterPro:IPR004045,InterPro:IPR…	O	K01800	Styrene degradation	GO:0005515	protein binding	0.0126864	0.967484	0.984243	0.0512301	0.863739	0.928542	-0.171657	0.586089	0.764254	0.11312	0.706326	0.84809	-0.137224	0.631712	0.81865
JD17	Glyma.01G142900	subset1	uncharacterized protein LOC102664495 isoform X8 [Glycine max]; IPR010865 (Protein of unknown function DUF1499);Dbxref=InterPro:IPR010865,PIR:PIRSF026426,Pfam:PF07386;						0	1	NA	2.27493	0.651825	NA	0	1	NA	4.29709	0.381187	NA	0	1	NA
JD17	Glyma.01G143000	subset9	Unknown protein;						0.0477283	0.892771	0.947578	-1.07409	0.00244458	0.0130088	-0.280726	0.428061	0.638751	0.548122	0.121283	0.287831	2.52146	9.69827e-13	1.07586e-10
JD17	Glyma.01G143200	subset2	RNA 3-terminal phosphate cyclase-like protein, putative; IPR000228 (RNA 3'-terminal phosphate cyclase); GO:0003824 (catalytic activity), GO:0005730 (nucleolus), GO:0006396 (RNA processing), GO:0042254 (ribosome biogenesis);Dbxref=Gene3D:G3DSA:3.65.10.20,InterPro:IPR000228,InterPro:IPR013791,InterPro:IPR013792,InterPro:IPR016443,InterPro:IPR020719,InterPro:IPR023797,JCVI_TIGRFAMS:TIGR03400,PANTHER…	A			GO:0006396	RNA processing	2.57025	0.446341	NA	3.28549	0.306895	NA	3.56497	0.269905	NA	2.1953	0.514034	NA	1.2039	0.722085	NA
JD17	Glyma.01G143400	subset7	protein kinase family protein; IPR011009 (Protein kinase-like domain); GO:0004672 (protein kinase activity), GO:0005524 (ATP binding), GO:0006468 (protein phosphorylation);Dbxref=Gene3D:G3DSA:1.10.510.10,InterPro:IPR000719,InterPro:IPR002290,InterPro:IPR011009,PANTHER:PTHR32096,PANTHER:PTHR32096:SF10,Pfam:PF00069,Prosite:PS50011,SMART:SM00220,Superfamily:SSF56112;Ontology_term=GO:0004672,GO:00055…				GO:0006468,GO:0005524,GO:0004672	protein phosphorylation; ATP binding; protein kinase activity	0	1	NA	0	1	NA	0	1	NA	3.29509	0.534167	NA	0	1	NA
JD17	Glyma.01G143500	subset2	heat shock transcription factor B4; IPR011991 (Winged helix-turn-helix DNA-binding domain), IPR027725 (Heat shock transcription factor family); GO:0003700 (sequence-specific DNA binding transcription factor activity), GO:0005634 (nucleus), GO:0009408 (response to heat), GO:0043565 (sequence-specific DNA binding);Dbxref=Coils:Coil,Gene3D:G3DSA:1.10.10.10,InterPro:IPR000232,InterPro:IPR011991,Inter…		K09419	Transcription factors	GO:0043565,GO:0006355,GO:0005634,GO:0003700	sequence-specific DNA binding; regulation of transcription, DNA-templated; nucleus; DNA-binding transcription factor activity	3.61695	0.365544	NA	3.30107	0.407281	NA	0	1	NA	3.57596	0.368195	NA	0	1	NA
JD17	Glyma.01G143800	subset5	LOB domain-containing protein 31; IPR004883 (Lateral organ boundaries, LOB);Dbxref=InterPro:IPR004883,PANTHER:PTHR31529,PANTHER:PTHR31529:SF0,Pfam:PF03195,Prosite:PS50891;						1.14694	0.635172	NA	3.69788	0.0686553	NA	1.14556	0.635142	NA	2.73647	0.193166	0.391121	2.77573	0.171735	NA
JD17	Glyma.01G143900	subset1	LOB domain-containing protein 18; IPR004883 (Lateral organ boundaries, LOB);Dbxref=InterPro:IPR004883,PANTHER:PTHR31529,PANTHER:PTHR31529:SF0,Pfam:PF03195,Prosite:PS50891;						-0.880788	0.7586	NA	1.04199	0.685751	NA	-2.33521	0.417792	NA	-2.62924	0.361612	NA	-2.22062	0.439764	NA
JD17	Glyma.01G144200	subset1	brefeldin A-inhibited guanine nucleotide-exchange protein; IPR000904 (Sec7 domain), IPR016024 (Armadillo-type fold), IPR023394 (Sec7 domain, alpha orthogonal bundle); GO:0005086 (ARF guanyl-nucleotide exchange factor activity), GO:0005488 (binding), GO:0032012 (regulation of ARF protein signal transduction);Dbxref=Gene3D:G3DSA:1.10.1000.11,Gene3D:G3DSA:1.10.220.20,Gene3D:G3DSA:1.25.10.10,InterPro…		K18442	Membrane trafficking	GO:0032012,GO:0005086	regulation of ARF protein signal transduction; ARF guanyl-nucleotide exchange factor activity	-0.271654	0.567924	0.745325	-0.486192	0.297106	0.497236	-0.614794	0.207724	0.407642	-0.214769	0.642243	0.805683	-0.245612	0.576276	0.783904
JD17	Glyma.01G144300	subset5	probable calcium-binding protein CML25-like [Glycine max]; IPR011992 (EF-hand domain pair); GO:0005509 (calcium ion binding);Dbxref=Gene3D:G3DSA:1.10.238.10,InterPro:IPR002048,InterPro:IPR011992,InterPro:IPR018247,PANTHER:PTHR10891,PANTHER:PTHR10891:SF298,Pfam:PF13499,Prosite:PS00018,Prosite:PS50222,SMART:SM00054,Superfamily:SSF47473;Ontology_term=GO:0005509;	T					-0.546882	0.0969255	0.238292	0.145214	0.636916	0.789886	-0.267363	0.405816	0.619029	-0.0314588	0.919724	0.961121	-0.608781	0.0463946	0.166166
JD17	Glyma.01G144400	subset1	putative DNA-binding protein ESCAROLA-like [Glycine max]; IPR014476 (Predicted AT-hook DNA-binding);Dbxref=Gene3D:G3DSA:3.30.1330.80,InterPro:IPR005175,InterPro:IPR014476,PANTHER:PTHR31100,PANTHER:PTHR31100:SF0,PIR:PIRSF016021,Pfam:PF03479,Superfamily:SSF117856;						0.243434	0.472777	0.669111	0.309678	0.349501	0.550814	0.51671	0.121784	0.285903	0.0525853	0.875893	0.941276	0.348587	0.279322	0.530908
JD17	Glyma.01G144700	subset7	uncharacterized protein LOC100789735 isoform X4 [Glycine max];Dbxref=Coils:Coil;						1.1676	0.427781	0.629694	0.182897	0.905722	0.951735	2.12096	0.124644	0.290297	2.27912	0.0928847	0.239553	-1.24395	0.448995	0.688978
JD17	Glyma.01G144800	subset2	Cyclophilin-like peptidyl-prolyl cis-trans isomerase family protein; IPR002130 (Cyclophilin-like peptidyl-prolyl cis-trans isomerase domain), IPR024936 (Cyclophilin-type peptidyl-prolyl cis-trans isomerase); GO:0003755 (peptidyl-prolyl cis-trans isomerase activity), GO:0006457 (protein folding);Dbxref=Gene3D:G3DSA:2.40.100.10,InterPro:IPR002130,InterPro:IPR020892,InterPro:IPR024936,PANTHER:PTHR11…	O	K12734	Chaperones and folding catalysts	GO:0006457,GO:0003755,GO:0000413	protein folding; peptidyl-prolyl cis-trans isomerase activity; protein peptidyl-prolyl isomerization	0	1	NA	2.28053	0.671475	NA	0	1	NA	0	1	NA	1.24844	0.816928	NA
JD17	Glyma.01G145000	subset5	NADH dehydrogenase (Ubiquinone) 1 alpha subcomplex subunit n=1 Tax=Anoplophora glabripennis RepID=V5G8R9_ANOGL; IPR010625 (CHCH);Dbxref=InterPro:IPR010625,PANTHER:PTHR13344,PANTHER:PTHR13344:SF0,Pfam:PF06747;		K03952	Non-alcoholic fatty liver disease (NAFLD)			-0.107313	0.561695	0.741076	-0.516509	0.00505944	0.0235668	-0.294312	0.114198	0.273182	-0.762327	5.20052e-05	0.000577564	0.407463	0.0193362	0.0893201
JD17	Glyma.01G145500	subset7	RNA-directed DNA polymerase ; Ribonuclease H, putative n=1 Tax=Medicago truncatula RepID=A4PSD7_MEDTR;						0	1	NA	2.27863	0.664718	NA	4.10682	0.425003	NA	0	1	NA	0	1	NA
JD17	Glyma.01G145600	subset1	unknown protein; FUNCTIONS IN: molecular_function unknown; INVOLVED IN: biological_process unknown; LOCATED IN: chloroplast;						0.215361	0.657913	0.810338	0.27888	0.550814	0.727455	0.0274653	0.955508	0.978714	0.130328	0.784586	0.892445	0.334461	0.453532	0.69211
JD17	Glyma.01G145700	subset7	polyadenylate-binding protein RBP47B'-like isoform X5 [Glycine max]; IPR012677 (Nucleotide-binding, alpha-beta plait); GO:0000166 (nucleotide binding), GO:0003676 (nucleic acid binding);Dbxref=Gene3D:G3DSA:3.30.70.330,InterPro:IPR000504,InterPro:IPR012677,PANTHER:PTHR24012,PANTHER:PTHR24012:SF55,Pfam:PF00076,Prosite:PS50102,Superfamily:SSF54928;Ontology_term=GO:0000166,GO:0003676;				GO:0003676	nucleic acid binding	-1.00219	0.179919	0.365966	-0.42299	0.532808	0.713334	-1.1941	0.116368	0.276782	-1.35302	0.0704258	0.196639	-0.271058	0.672797	0.844429
JD17	Glyma.01G146400	subset1	ninja-family protein mc410; IPR012463 (Ninja);Dbxref=InterPro:IPR012463,PANTHER:PTHR31413,PANTHER:PTHR31413:SF0,Pfam:PF07897;				GO:0007165	signal transduction	0.500127	0.0116612	0.0488935	0.556655	0.00447687	0.0213746	0.629667	0.00142052	0.00938115	0.500154	0.0109959	0.0492439	-0.0797136	0.68244	0.849573
JD17	Glyma.01G146500	subset1	RING/U-box superfamily protein; IPR013083 (Zinc finger, RING/FYVE/PHD-type); GO:0005515 (protein binding), GO:0008270 (zinc ion binding);Dbxref=Gene3D:G3DSA:3.30.40.10,InterPro:IPR001841,InterPro:IPR013083,PANTHER:PTHR14155,Pfam:PF13639,Prosite:PS50089,SMART:SM00184,Superfamily:SSF57850;Ontology_term=GO:0005515,GO:0008270;		K10664	Ubiquitin system	GO:0008270,GO:0005515	zinc ion binding; protein binding	-0.58964	0.329474	0.539434	0.300287	0.584991	0.753045	-0.313649	0.593233	0.768521	-1.14632	0.0636467	0.182631	-0.489539	0.370528	0.622591
JD17	Glyma.01G146800	subset5	uncharacterized protein LOC100806623 [Glycine max];						-1.85256	0.725105	NA	-2.33261	0.657936	NA	-0.34995	0.946878	NA	-2.19541	0.676865	NA	-3.24778	0.537579	NA
JD17	Glyma.01G147600	subset1	ethylene-responsive transcription factor 3-like [Glycine max]; IPR016177 (DNA-binding domain); GO:0003677 (DNA binding), GO:0003700 (sequence-specific DNA binding transcription factor activity);Dbxref=Gene3D:G3DSA:3.30.730.10,InterPro:IPR001471,InterPro:IPR016177,PANTHER:PTHR31985,PANTHER:PTHR31985:SF0,PRINTS:PR00367,Pfam:PF00847,Prosite:PS51032,SMART:SM00380,Superfamily:SSF54171;Ontology_term=GO…		K09286	Transcription factors	GO:0006355,GO:0003700	regulation of transcription, DNA-templated; DNA-binding transcription factor activity	-0.517927	0.821659	NA	0.27302	0.898963	NA	-1.48712	0.548941	NA	-3.19627	0.200624	NA	-0.490941	0.818457	NA
JD17	Glyma.01G147900	subset1	pentatricopeptide (PPR) repeat-containing protein; IPR002885 (Pentatricopeptide repeat), IPR011990 (Tetratricopeptide-like helical), IPR016055 (Alpha-D-phosphohexomutase, alpha/beta/alpha I/II/III); GO:0005515 (protein binding), GO:0005975 (carbohydrate metabolic process);Dbxref=Gene3D:G3DSA:1.25.40.10,Gene3D:G3DSA:3.40.120.10,InterPro:IPR002885,InterPro:IPR005844,InterPro:IPR011990,InterPro:IPR0…						0.689674	0.0191268	0.072072	0.775226	0.00696982	0.0304221	0.723338	0.0136017	0.0569724	0.580894	0.0461067	0.1455	-0.641129	0.0288481	0.118859
JD17	Glyma.01G148000	subset9	expansin-like B1-like [Glycine max]; IPR007117 (Expansin, cellulose-binding-like domain), IPR009009 (RlpA-like double-psi beta-barrel domain);Dbxref=Gene3D:G3DSA:2.40.40.10,Gene3D:G3DSA:2.60.40.760,InterPro:IPR007112,InterPro:IPR007117,InterPro:IPR009009,InterPro:IPR014733,PANTHER:PTHR31692,Pfam:PF01357,Pfam:PF03330,Prosite:PS50842,Superfamily:SSF49590,Superfamily:SSF50685;						0.51957	0.219437	0.416576	0.357644	0.387958	0.589142	0.542347	0.197582	0.394091	0.293877	0.483899	0.687677	0.12447	0.755805	0.89082
JD17	Glyma.01G148200	subset9	uncharacterized protein LOC100775655 isoform X9 [Glycine max];						-2.60781	0.205392	NA	-1.67264	0.409988	0.610651	-0.279553	0.87673	NA	0.500482	0.759811	0.879381	2.42978	0.103329	NA
JD17	Glyma.01G148300	subset1	transmembrane 45B-like protein; IPR006904 (Protein of unknown function DUF716, TMEM45);Dbxref=InterPro:IPR006904,PANTHER:PTHR16007,PANTHER:PTHR16007:SF5,Pfam:PF04819;						0.137259	0.763243	0.876341	0.507102	0.235976	0.427636	0.0904116	0.84269	0.921554	-0.574588	0.224334	0.430084	-0.285149	0.50211	0.730457
JD17	Glyma.01G148400	subset7	disease resistance protein [Glycine max]; IPR000767 (Disease resistance protein), IPR027417 (P-loop containing nucleoside triphosphate hydrolase); GO:0006952 (defense response), GO:0043531 (ADP binding);Dbxref=Coils:Coil,Gene3D:G3DSA:3.40.50.300,Gene3D:G3DSA:3.80.10.10,InterPro:IPR000767,InterPro:IPR002182,InterPro:IPR027417,PANTHER:PTHR23155,PANTHER:PTHR23155:SF94,PRINTS:PR00364,Pfam:PF00931,Sup…	T			GO:0043531	ADP binding	-2.60218	0.421336	NA	-3.08223	0.340871	NA	0.340733	0.910092	NA	-2.94505	0.362783	NA	-0.273272	0.926684	NA
JD17	Glyma.01G148600	subset2	growth-regulating factor 5; IPR014977 (WRC), IPR014978 (Glutamine-Leucine-Glutamine, QLQ); GO:0005524 (ATP binding), GO:0005634 (nucleus);Dbxref=InterPro:IPR014977,InterPro:IPR014978,PANTHER:PTHR31602,PANTHER:PTHR31602:SF0,Pfam:PF08879,Pfam:PF08880,Prosite:PS51666,Prosite:PS51667,SMART:SM00951;Ontology_term=GO:0005524,GO:0005634,GO:0006355,GO:0016818;				GO:0006355,GO:0005634,GO:0005524,GO:0032502,GO:0006351	regulation of transcription, DNA-templated; nucleus; ATP binding; developmental process; transcription, DNA-templated	-0.341652	0.324917	0.535026	-0.331265	0.329969	0.530951	-0.226108	0.511521	0.707461	-0.22453	0.509721	0.708587	-0.355021	0.284566	0.536341
JD17	Glyma.01G148700	subset1	histone-lysine N-methyltransferase ASHR2-like isoform X3 [Glycine max]; IPR001214 (SET domain), IPR013083 (Zinc finger, RING/FYVE/PHD-type); GO:0005515 (protein binding);Dbxref=Gene3D:G3DSA:2.170.270.10,Gene3D:G3DSA:3.30.40.10,InterPro:IPR001214,InterPro:IPR013083,PANTHER:PTHR12197,PANTHER:PTHR12197:SF91,Pfam:PF00856,Prosite:PS50280,SMART:SM00317,Superfamily:SSF82199;Ontology_term=GO:0005515;		K11426	Chromosome and associated proteins	GO:0005515	protein binding	-0.124939	0.63199	0.792219	0.0124724	0.961183	0.981323	0.427049	0.0957252	0.241514	-0.973378	0.000259444	0.00228899	0.725041	0.00376465	0.0260509
JD17	Glyma.01G148800	subset1	protein PAM68, chloroplastic [Glycine max]; IPR021855 (Protein of unknown function DUF3464);Dbxref=Coils:Coil,InterPro:IPR021855,Pfam:PF11947;						-0.607921	0.102601	0.248151	-0.528355	0.135127	0.291547	-0.658845	0.076941	0.207077	-0.954203	0.0104263	0.0473398	0.222636	0.492414	0.723025
JD17	Glyma.01G149000	subset1	Protein kinase superfamily protein; IPR011009 (Protein kinase-like domain); GO:0004672 (protein kinase activity), GO:0004674 (protein serine/threonine kinase activity), GO:0005524 (ATP binding), GO:0006468 (protein phosphorylation);Dbxref=Gene3D:G3DSA:1.10.510.10,Gene3D:G3DSA:3.30.200.20,InterPro:IPR000719,InterPro:IPR002290,InterPro:IPR008271,InterPro:IPR011009,InterPro:IPR017441,PANTHER:PTHR240…		K08829	Protein kinases	GO:0006468,GO:0005524,GO:0004672	protein phosphorylation; ATP binding; protein kinase activity	-0.392446	0.01299	0.053266	-0.284872	0.069915	0.181313	-0.46844	0.00303398	0.0173843	-0.360145	0.0221803	0.0840812	-0.511981	0.0010736	0.00967049
JD17	Glyma.01G149100	subset9	Unknown protein;						-1.13748	2.66254e-09	8.56404e-08	-0.82862	6.62401e-06	8.22888e-05	-0.867524	3.82796e-06	5.84529e-05	-0.830009	7.25789e-06	0.000105085	-0.399112	0.0246354	0.106439
JD17	Glyma.01G149200	subset2	disease resistance protein; IPR001611 (Leucine-rich repeat), IPR002182 (NB-ARC), IPR027417 (P-loop containing nucleoside triphosphate hydrolase); GO:0005515 (protein binding), GO:0043531 (ADP binding);Dbxref=Gene3D:G3DSA:3.80.10.10,InterPro:IPR001611,InterPro:IPR002182,InterPro:IPR027417,PANTHER:PTHR23155,PANTHER:PTHR23155:SF94,Pfam:PF00931,Prosite:PS51450,Superfamily:SSF52058,Superfamily:SSF5254…	T			GO:0043531	ADP binding	0.98995	0.348238	0.558577	1.10545	0.277007	0.475159	0.9645	0.359934	0.574936	0.664012	0.528848	0.723493	-0.966103	0.382887	0.634502
JD17	Glyma.01G149400	subset3	unknown protein; Has 30201 Blast hits to 17322 proteins in 780 species: Archae - 12; Bacteria - 1396; Metazoa - 17338; Fungi - 3422; Plants - 5037; Viruses - 0; Other Eukaryotes - 2996 (source: NCBI BLink).;						-0.486703	0.0629704	0.174522	-0.43934	0.0829498	0.205628	-0.522917	0.0455378	0.141553	-0.814167	0.00185581	0.0118139	0.124655	0.604407	0.802019
JD17	Glyma.01G149500	subset3	cyclops protein, putative;Dbxref=Coils:Coil;						-0.109261	0.483493	0.677938	-0.941278	1.9824e-09	5.83123e-08	0.0124314	0.936297	0.970267	0.256128	0.0975905	0.247502	0.240717	0.116744	0.310444
JD17	Glyma.01G149600	subset9	receptor-like protein kinase 2; IPR011009 (Protein kinase-like domain);Dbxref=Gene3D:G3DSA:1.10.510.10,Gene3D:G3DSA:3.80.10.10,InterPro:IPR011009,PANTHER:PTHR24420,PANTHER:PTHR24420:SF445,Superfamily:SSF52058,Superfamily:SSF56112;Ontology_term=GO:0016772;						-0.268811	0.943785	NA	0.644272	0.865324	NA	2.24516	0.539838	NA	1.85327	0.613869	NA	-1.66404	0.662467	NA
JD17	Glyma.01G149700	subset3	CLP protease proteolytic subunit 3; IPR023562 (Clp protease proteolytic subunit /Translocation-enhancing protein TepA); GO:0004252 (serine-type endopeptidase activity), GO:0006508 (proteolysis);Dbxref=Gene3D:G3DSA:3.90.226.10,HAMAP:MF_00444,InterPro:IPR001907,InterPro:IPR018215,InterPro:IPR023562,PANTHER:PTHR10381,PANTHER:PTHR10381:SF3,PRINTS:PR00127,Pfam:PF00574,Prosite:PS00382,Superfamily:SSF52…	O	K01358	Peptidases			0.220516	0.269433	0.475981	0.302499	0.117288	0.264158	0.245885	0.215825	0.417596	0.274892	0.158427	0.34334	0.0992949	0.596494	0.7969
JD17	Glyma.01G150000	subset1	S-adenosyl-L-methionine-dependent methyltransferases superfamily protein; IPR013216 (Methyltransferase type 11); GO:0008152 (metabolic process), GO:0008168 (methyltransferase activity);Dbxref=Gene3D:G3DSA:3.40.50.150,InterPro:IPR013216,PANTHER:PTHR10108,PANTHER:PTHR10108:SF201,Pfam:PF08241,Superfamily:SSF53335;Ontology_term=GO:0008152,GO:0008168;				GO:0008168,GO:0008152	methyltransferase activity; metabolic process	-0.269079	0.939999	NA	0.79621	0.822369	NA	-0.31792	0.929135	NA	3.12282	0.349261	NA	0.81461	0.811865	NA
JD17	Glyma.01G150300	subset1	F-box/kelch-repeat protein At1g55270-like [Glycine max]; IPR015915 (Kelch-type beta propeller); GO:0005515 (protein binding);Dbxref=Gene3D:G3DSA:2.120.10.80,InterPro:IPR015915,Superfamily:SSF117281;Ontology_term=GO:0005515;						-1.85438	0.33639	NA	0.0877203	0.952176	0.976853	0.0774541	0.959088	NA	0.6139	0.667936	0.823024	-0.0845346	0.95209	NA
JD17	Glyma.01G150400	subset2	ankyrin repeat-containing protein [Glycine max]; IPR020683 (Ankyrin repeat-containing domain); GO:0005515 (protein binding);Dbxref=Gene3D:G3DSA:1.25.40.20,InterPro:IPR002110,InterPro:IPR020683,PANTHER:PTHR24193,PRINTS:PR01415,Pfam:PF12796,Prosite:PS50088,Prosite:PS50297,SMART:SM00248,Superfamily:SSF48403;Ontology_term=GO:0005515;						-0.375589	0.0625935	0.173766	-0.220854	0.26388	0.460135	-0.229316	0.252185	0.460699	-0.52222	0.00915383	0.0428612	0.0184179	0.924177	0.96987
JD17	Glyma.01G150500	subset3	trihelix transcription factor GT-3b-like [Glycine max]; IPR001005 (SANT/Myb domain), IPR027775 (C2H2- zinc finger protein family); GO:0003682 (chromatin binding), GO:0003700 (sequence-specific DNA binding transcription factor activity), GO:0005634 (nucleus), GO:0043565 (sequence-specific DNA binding);Dbxref=Coils:Coil,InterPro:IPR001005,InterPro:IPR017877,InterPro:IPR027759,InterPro:IPR027775,PAN…	K			GO:0006351,GO:0005634,GO:0003700,GO:0043565,GO:0006355	transcription, DNA-templated; nucleus; DNA-binding transcription factor activity; sequence-specific DNA binding; regulation of transcription, DNA-templated	1.47198	5.81399e-06	8.00426e-05	1.37469	1.8661e-05	0.000204345	1.33461	4.16644e-05	0.000465924	1.02403	0.00168452	0.0109061	-1.61346	6.19869e-06	0.000133379
JD17	Glyma.01G150600	subset7	zinc finger protein, putative; IPR007087 (Zinc finger, C2H2), IPR026939 (Zinc finger protein 706); GO:0046872 (metal ion binding);Dbxref=Gene3D:G3DSA:4.10.1050.10,InterPro:IPR007087,InterPro:IPR026939,Pfam:PF12907,Prosite:PS00028,Prosite:PS50157,Superfamily:SSF118359;Ontology_term=GO:0046872;	S					-0.786876	0.00228016	0.0131544	-0.808117	0.00160939	0.00926151	-0.886896	0.000590277	0.0044823	-0.713677	0.005378	0.0280406	-0.961071	0.000157219	0.00203854
JD17	Glyma.01G150800	subset2	clathrin-binding protein; IPR001452 (Src homology-3 domain); GO:0005515 (protein binding);Dbxref=Coils:Coil,Gene3D:G3DSA:2.30.30.40,InterPro:IPR001452,PANTHER:PTHR22820,PANTHER:PTHR22820:SF9,Pfam:PF14604,Prosite:PS50002,SMART:SM00326,Superfamily:SSF103657,Superfamily:SSF50044;Ontology_term=GO:0005515;				GO:0005515	protein binding	-0.124589	0.605294	0.773761	-0.505859	0.0353261	0.108462	0.301492	0.205112	0.404597	-0.430548	0.073913	0.2036	-0.15169	0.517104	0.741309
JD17	Glyma.01G150900	subset3	nucleolar protein 58-like [Glycine max];Dbxref=Coils:Coil;						0.14216	0.789798	0.891136	-0.472403	0.381903	0.583792	-0.0980747	0.856769	0.929169	0.112048	0.829148	0.916836	0.55818	0.243849	0.490172
JD17	Glyma.01G151000	subset5	uncharacterized protein LOC102666935 [Glycine max];Dbxref=Coils:Coil;						0.449168	0.7772	NA	1.10847	0.449587	0.646334	0.829009	0.588265	NA	1.01846	0.492651	0.694244	-2.55328	0.195124	NA
JD17	Glyma.01G151100	subset1	ATP binding / kinase/ protein kinase/ protein serine/threonine kinase/ protein-tyrosine kinase n=4 Tax=rosids RepID=C5DB54_VITVI; IPR011009 (Protein kinase-like domain), IPR013320 (Concanavalin A-like lectin/glucanase, subgroup); GO:0004672 (protein kinase activity), GO:0004674 (protein serine/threonine kinase activity), GO:0005524 (ATP binding), GO:0006468 (protein phosphorylation);Dbxref=Gene3D…	T			GO:0006468,GO:0004672	protein phosphorylation; protein kinase activity	0.757132	0.000512528	0.00378035	0.912959	1.67253e-05	0.00018553	1.19655	2.00003e-08	5.36205e-07	1.06623	4.95465e-07	9.70246e-06	0.540567	0.00957275	0.0527685
JD17	Glyma.01G151200	subset5	Glycosyl transferase group 1 n=2 Tax=Streptomyces RepID=E8VZQ6_STRFA; IPR001296 (Glycosyl transferase, family 1); GO:0009058 (biosynthetic process);Dbxref=Gene3D:G3DSA:3.40.50.2000,InterPro:IPR001296,PANTHER:PTHR12526,PANTHER:PTHR12526:SF160,Pfam:PF00534,Pfam:PF13439,Superfamily:SSF53756;Ontology_term=GO:0009058;						0	1	NA	0	1	NA	0	1	NA	0	1	NA	2.17338	0.681959	NA
JD17	Glyma.01G151400	subset6	uncharacterized protein LOC102667446 [Glycine max];						1.15275	0.712536	NA	-1.77563	0.589486	NA	0.0641068	0.984402	NA	-1.63845	0.61855	NA	0.349937	0.909299	NA
JD17	Glyma.01G151500	subset9	Glucose-repressible alcohol dehydrogenase transcriptional effector n=3 Tax=Candida RepID=CCR4_CANAL; IPR005135 (Endonuclease/exonuclease/phosphatase);Dbxref=Gene3D:G3DSA:3.60.10.10,InterPro:IPR005135,PANTHER:PTHR12121,PANTHER:PTHR12121:SF10,Pfam:PF03372,Superfamily:SSF56219;	K	K12603	Messenger RNA biogenesis			-0.443507	0.188041	0.376233	-0.410355	0.207064	0.392517	-0.268703	0.417385	0.629165	-0.808485	0.0166385	0.0677029	-0.494335	0.113909	0.305389
JD17	Glyma.01G151700	subset1	RING-H2 finger protein 2B; IPR013083 (Zinc finger, RING/FYVE/PHD-type); GO:0005515 (protein binding), GO:0008270 (zinc ion binding);Dbxref=Gene3D:G3DSA:3.30.40.10,InterPro:IPR001841,InterPro:IPR013083,PANTHER:PTHR14155,Pfam:PF13639,Prosite:PS50089,Prosite:PS51257,SMART:SM00184,Superfamily:SSF57850;Ontology_term=GO:0005515,GO:0008270;				GO:0008270,GO:0005515	zinc ion binding; protein binding	-0.766777	0.0803766	0.208783	-0.476772	0.257765	0.452961	-0.372614	0.383473	0.598617	-0.069928	0.866882	0.93653	0.651771	0.104768	0.288953
JD17	Glyma.01G151800	subset1	beta-amylase 2; IPR001554 (Glycoside hydrolase, family 14), IPR008540 (BZR1, transcriptional repressor), IPR017853 (Glycoside hydrolase, superfamily); GO:0000272 (polysaccharide catabolic process), GO:0005975 (carbohydrate metabolic process), GO:0016161 (beta-amylase activity);Dbxref=Gene3D:G3DSA:3.20.20.80,InterPro:IPR001554,InterPro:IPR008540,InterPro:IPR013781,InterPro:IPR017853,PANTHER:PTHR31…				GO:0016161,GO:0000272	beta-amylase activity; polysaccharide catabolic process	0.354319	0.26511	0.470469	0.0506148	0.872106	0.933439	0.34474	0.276969	0.488803	-0.170966	0.595675	0.774243	-0.316037	0.300869	0.5545
JD17	Glyma.01G152000	subset1	benzyl alcohol O-benzoyltransferase [Glycine max]; IPR003480 (Transferase), IPR023213 (Chloramphenicol acetyltransferase-like domain);Dbxref=Gene3D:G3DSA:3.30.559.10,InterPro:IPR003480,InterPro:IPR023213,PANTHER:PTHR31642,Pfam:PF02458;Ontology_term=GO:0016747;				GO:0016747	transferase activity, transferring acyl groups other than amino-acyl groups	0	1	NA	0	1	NA	0	1	NA	3.29509	0.534167	NA	0	1	NA
JD17	Glyma.01G152200	subset1	ATP binding/protein serine/threonine kinase [Glycine max]; IPR011009 (Protein kinase-like domain); GO:0004672 (protein kinase activity), GO:0004674 (protein serine/threonine kinase activity), GO:0005524 (ATP binding), GO:0006468 (protein phosphorylation);Dbxref=Gene3D:G3DSA:1.10.510.10,InterPro:IPR000719,InterPro:IPR002290,InterPro:IPR008271,InterPro:IPR011009,PANTHER:PTHR24420,PANTHER:PTHR24420:…				GO:0006468,GO:0005524,GO:0004672	protein phosphorylation; ATP binding; protein kinase activity	0.682065	0.417783	0.621039	0.216122	0.797188	0.891177	0.290236	0.7371	0.859319	0.402681	0.631007	0.798726	0.355475	0.654834	0.83234
JD17	Glyma.01G152300	subset7	receptor-like protein kinase 2; IPR003591 (Leucine-rich repeat, typical subtype), IPR011009 (Protein kinase-like domain), IPR013210 (Leucine-rich repeat-containing N-terminal, type 2), IPR013320 (Concanavalin A-like lectin/glucanase, subgroup); GO:0004672 (protein kinase activity), GO:0005524 (ATP binding), GO:0006468 (protein phosphorylation);Dbxref=Gene3D:G3DSA:2.60.120.200,Gene3D:G3DSA:3.30.20…	S			GO:0006468,GO:0005524,GO:0004672,GO:0005515	protein phosphorylation; ATP binding; protein kinase activity; protein binding	1.09373	0.0902108	0.226527	0.773822	0.227079	0.416595	0.868121	0.182769	0.374568	1.02351	0.108494	0.266309	1.34672	0.0279039	0.115906
JD17	Glyma.01G152400	subset8	Unknown protein;						-0.25715	0.352962	0.562827	-0.721475	0.00912065	0.0377959	-0.251275	0.362998	0.57787	0.116316	0.667276	0.822404	0.335937	0.203994	0.441756
JD17	Glyma.01G152600	subset1	protein YLS9-like [Glycine max]; IPR004864 (Late embryogenesis abundant protein, LEA-14);Dbxref=InterPro:IPR004864,PANTHER:PTHR31852,PANTHER:PTHR31852:SF1,Pfam:PF03168;						-2.62202	0.616859	NA	-3.10207	0.553915	NA	-2.67087	0.610313	NA	-2.96486	0.571561	NA	-2.54079	0.627467	NA
JD17	Glyma.01G152900	subset2	long-chain-alcohol oxidase FAO4A-like [Glycine max]; IPR012400 (Alcohol dehydrogenase, long-chain fatty); GO:0046577 (long-chain-alcohol oxidase activity), GO:0050660 (flavin adenine dinucleotide binding), GO:0055114 (oxidation-reduction process);Dbxref=Gene3D:G3DSA:3.50.50.60,InterPro:IPR000172,InterPro:IPR007867,InterPro:IPR012400,PANTHER:PTHR10668,PANTHER:PTHR10668:SF14,PIR:PIRSF028937,Pfam:PF…	R	K17756	Enzymes with EC numbers	GO:0055114,GO:0016614,GO:0050660	oxidation-reduction process; oxidoreductase activity, acting on CH-OH group of donors; flavin adenine dinucleotide binding	1.22453	0.68983	NA	2.76677	0.3276	NA	-0.334397	0.913951	NA	-0.628432	0.839077	NA	2.57556	0.356167	NA
JD17	Glyma.01G153200	subset1	AP-4 complex subunit epsilon; IPR016024 (Armadillo-type fold), IPR017109 (Adaptor protein complex AP-4, epsilon subunit); GO:0005488 (binding), GO:0006886 (intracellular protein transport), GO:0016192 (vesicle-mediated transport), GO:0030117 (membrane coat);Dbxref=Gene3D:G3DSA:1.25.10.10,InterPro:IPR002553,InterPro:IPR011989,InterPro:IPR016024,InterPro:IPR017109,PANTHER:PTHR22780,PANTHER:PTHR2278…		K12400	Membrane trafficking	GO:0030117,GO:0016192,GO:0006886	membrane coat; vesicle-mediated transport; intracellular protein transport	-0.601761	0.0313687	0.105035	0.0935115	0.727079	0.849155	-0.690947	0.0136476	0.057107	-0.721644	0.00912783	0.0427929	-0.0271764	0.917959	0.967117
JD17	Glyma.01G153400	subset4	Small ribosomal protein subunit 4 n=9 Tax=Bryidae RepID=Q2KLL3_9BRYO; IPR022801 (Ribosomal protein S4/S9); GO:0003723 (RNA binding), GO:0003735 (structural constituent of ribosome), GO:0005622 (intracellular), GO:0006412 (translation), GO:0015935 (small ribosomal subunit), GO:0019843 (rRNA binding);Dbxref=Gene3D:G3DSA:1.10.1050.10,Gene3D:G3DSA:3.10.290.10,HAMAP:MF_01306_B,InterPro:IPR001912,Inter…	J	K02986	Ribosome	GO:0003723,GO:0019843,GO:0005622	RNA binding; rRNA binding; intracellular	-0.173459	0.269537	0.47609	-0.369343	0.0182484	0.0654278	-0.0506031	0.746738	0.8651	-0.257833	0.0995743	0.250955	-0.575276	0.000211959	0.00260744
JD17	Glyma.01G153500	subset2	photosystem II protein D2 [Glycine max]; IPR000484 (Photosynthetic reaction centre, L/M); GO:0009772 (photosynthetic electron transport in photosystem II);Dbxref=Gene3D:G3DSA:1.20.85.10,InterPro:IPR000484,PRINTS:PR00256,Pfam:PF00124,Superfamily:SSF81483;Ontology_term=GO:0009772,GO:0019684,GO:0045156;		K02705,K02706		GO:0045156,GO:0019684,GO:0009772	electron transporter, transferring electrons within the cyclic electron transport pathway of photosynthesis activity; photosynthesis, light reaction; photosynthetic electron transport in photosystem II	-0.61154	0.0357203	0.115639	-0.717796	0.0121151	0.0474499	-1.21659	5.43044e-05	0.000586008	-0.724274	0.0119291	0.0524822	-0.18159	0.508686	0.734598
JD17	Glyma.01G153600	subset1	Nucleotide-diphospho-sugar transferase family protein; IPR003388 (Reticulon), IPR005069 (Nucleotide-diphospho-sugar transferase);Dbxref=InterPro:IPR003388,InterPro:IPR005069,PANTHER:PTHR10994,PANTHER:PTHR10994:SF44,Pfam:PF03407;						-0.146738	0.587358	0.760397	-0.0916657	0.724692	0.847974	-0.373631	0.173595	0.362044	0.0315027	0.903783	0.954415	0.238545	0.333166	0.586778
JD17	Glyma.01G153700	subset2	Pentatricopeptide repeat (PPR) superfamily protein; IPR002885 (Pentatricopeptide repeat), IPR011990 (Tetratricopeptide-like helical), IPR016024 (Armadillo-type fold); GO:0005488 (binding), GO:0005515 (protein binding);Dbxref=Gene3D:G3DSA:1.25.40.10,InterPro:IPR002885,InterPro:IPR011990,InterPro:IPR016024,JCVI_TIGRFAMS:TIGR00756,PANTHER:PTHR24015,PANTHER:PTHR24015:SF54,Pfam:PF01535,Pfam:PF13041,Pr…						0.103254	0.916941	0.958767	0.0133683	0.988856	0.994664	0.677409	0.471458	0.674864	0.275603	0.771342	0.886094	-0.147436	0.871521	0.946576
JD17	Glyma.01G153900	subset5	uncharacterized protein LOC102667180 [Glycine max];						2.73868	0.610704	NA	0	1	NA	0	1	NA	0	1	NA	1.20137	0.823811	NA
JD17	Glyma.01G154000	subset2	glycine-rich protein A3-like isoform X3 [Glycine max];Dbxref=PANTHER:PTHR31248,PANTHER:PTHR31248:SF0;						-0.801464	0.0259428	0.090815	-1.21517	0.00066634	0.00448391	0.1517	0.643211	0.80341	0.304781	0.338604	0.555847	0.152694	0.617943	0.810998
JD17	Glyma.01G154100	subset1	F-box protein SKIP31-like [Glycine max]; IPR001810 (F-box domain), IPR004289 (Herpesvirus UL92); GO:0005515 (protein binding);Dbxref=Gene3D:G3DSA:1.20.1280.50,InterPro:IPR001810,InterPro:IPR004289,PANTHER:PTHR22990,Pfam:PF03048,Pfam:PF12937,Prosite:PS50181,SMART:SM00256,Superfamily:SSF81383;Ontology_term=GO:0005515;				GO:0005515	protein binding	-0.534831	0.0100349	0.0433567	-1.01424	1.04847e-06	1.63108e-05	-0.403179	0.0495459	0.150776	-0.429786	0.0336335	0.115237	0.0557784	0.771159	0.899235
JD17	Glyma.01G154300	subset2	zinc knuckle (CCHC-type) family protein; IPR019339 (CBF1-interacting co-repressor CIR, N-terminal domain);Dbxref=InterPro:IPR019339,PANTHER:PTHR24015,PANTHER:PTHR24015:SF90,Pfam:PF10197,SMART:SM01083;	K					0.276563	0.200465	0.392325	0.356045	0.0956448	0.227815	0.253942	0.23948	0.446209	0.315662	0.140919	0.318204	-0.295004	0.165642	0.388737
JD17	Glyma.01G154400	subset1	ATP-binding cassette 14 n=1 Tax=Theobroma cacao RepID=UPI00042B6663; IPR013525 (ABC-2 type transporter), IPR027417 (P-loop containing nucleoside triphosphate hydrolase); GO:0000166 (nucleotide binding), GO:0005524 (ATP binding), GO:0016020 (membrane), GO:0016887 (ATPase activity), GO:0017111 (nucleoside-triphosphatase activity);Dbxref=Coils:Coil,Gene3D:G3DSA:3.40.50.300,InterPro:IPR003439,InterPr…				GO:0016887,GO:0005524,GO:0016020	ATPase activity; ATP binding; membrane	-0.095012	0.873866	0.937896	0.902333	0.0871924	0.213179	0.817183	0.134117	0.304767	1.42329	0.00597583	0.0304257	1.60075	0.00130543	0.0113571
JD17	Glyma.01G154500	subset3	conserved oligomeric Golgi complex subunit 6-like [Glycine max]; IPR010490 (Conserved oligomeric Golgi complex subunit 6); GO:0006891 (intra-Golgi vesicle-mediated transport), GO:0017119 (Golgi transport complex);Dbxref=InterPro:IPR010490,PANTHER:PTHR21506,Pfam:PF06419,SMART:SM01087;Ontology_term=GO:0006891,GO:0017119;	S			GO:0017119,GO:0006891	Golgi transport complex; intra-Golgi vesicle-mediated transport	-0.41387	0.0784882	0.205448	-0.374897	0.101852	0.238712	-0.301224	0.196255	0.392636	-0.322806	0.160708	0.346258	0.00589864	0.978659	0.991014
JD17	Glyma.01G154600	subset9	nodulin MtN21 /EamA-like transporter family protein; IPR000620 (Drug/metabolite transporter); GO:0016020 (membrane);Dbxref=InterPro:IPR000620,PANTHER:PTHR31218,PANTHER:PTHR31218:SF5,Pfam:PF00892,Superfamily:SSF103481;Ontology_term=GO:0016020;				GO:0016021,GO:0016020,GO:0022857	integral component of membrane; membrane; transmembrane transporter activity	-0.0356405	0.895459	0.948669	0.0751223	0.778922	0.880544	-0.0967703	0.721336	0.849835	0.0758962	0.777357	0.889004	-0.0592474	0.822766	0.924772
JD17	Glyma.01G154700	subset3	probable apyrase 7-like isoform X2 [Glycine max]; IPR000407 (Nucleoside phosphatase GDA1/CD39); GO:0016787 (hydrolase activity);Dbxref=InterPro:IPR000407,PANTHER:PTHR11782,PANTHER:PTHR11782:SF3,Pfam:PF01150;Ontology_term=GO:0016787;	F			GO:0016787	hydrolase activity	-1.66195	1.95358e-06	3.0514e-05	-1.044	0.00120113	0.00729776	-1.55423	6.33206e-06	9.10123e-05	-1.54178	4.41195e-06	6.83721e-05	-0.351192	0.249924	0.497656
JD17	Glyma.01G154900	subset3	nine-cis-epoxycarotenoid dioxygenase 4; IPR004294 (Carotenoid oxygenase);Dbxref=InterPro:IPR004294,PANTHER:PTHR10543,PANTHER:PTHR10543:SF1,Pfam:PF03055;	Q	K09840	Carotenoid biosynthesis			-0.982226	0.222413	0.420212	-0.571303	0.431357	0.629533	-0.439389	0.55702	0.742552	-0.0349994	0.960253	0.982165	0.0254891	0.969165	0.986242
JD17	Glyma.01G155000	subset5	Pentatricopeptide repeat (PPR) superfamily protein; IPR002885 (Pentatricopeptide repeat), IPR011990 (Tetratricopeptide-like helical); GO:0005515 (protein binding);Dbxref=Gene3D:G3DSA:1.25.40.10,InterPro:IPR002885,InterPro:IPR011990,JCVI_TIGRFAMS:TIGR00756,PANTHER:PTHR24015,PANTHER:PTHR24015:SF156,Pfam:PF01535,Pfam:PF13812,Prosite:PS51375;Ontology_term=GO:0005515;						-0.58051	0.299437	0.507742	-0.384428	0.472276	0.665199	-0.484937	0.380747	0.596009	-0.535709	0.325035	0.542781	-0.167667	0.742916	0.884315
JD17	Glyma.01G155100	subset9	jmjC domain-containing protein 7-like [Glycine max];						0	1	NA	0	1	NA	2.66981	0.619875	NA	0	1	NA	2.17338	0.681959	NA
JD17	Glyma.01G155200	subset3	UPF0420 protein C16orf58 homolog [Glycine max]; IPR006968 (Vitamin B6 photo-protection and homoeostasis);Dbxref=InterPro:IPR006968,PANTHER:PTHR12770,PANTHER:PTHR12770:SF7,Pfam:PF04884;	S					-1.45144	0.00353877	0.0188815	-1.0149	0.0265883	0.0875477	-0.684981	0.137345	0.309723	-0.969396	0.0354524	0.119455	-0.264432	0.532879	0.753244
JD17	Glyma.01G155300	subset3	ATP binding microtubule motor family protein; IPR000299 (FERM domain), IPR000857 (MyTH4 domain), IPR001752 (Kinesin, motor domain), IPR011254 (Prismane-like), IPR027417 (P-loop containing nucleoside triphosphate hydrolase), IPR027640 (Kinesin-like protein); GO:0003777 (microtubule motor activity), GO:0003824 (catalytic activity), GO:0005524 (ATP binding), GO:0005856 (cytoskeleton), GO:0005871 (ki…	Z			GO:0005856,GO:0008017,GO:0007018,GO:0005524,GO:0003777,GO:0005871	cytoskeleton; microtubule binding; microtubule-based movement; ATP binding; microtubule motor activity; kinesin complex	0.247974	0.108175	0.257369	-0.0671484	0.66313	0.807432	0.289241	0.0607548	0.175008	0.665322	1.47518e-05	0.000194964	0.552412	0.000305211	0.0035074
JD17	Glyma.01G155400	subset5	2-oxoglutarate (2OG) and Fe(II)-dependent oxygenase superfamily protein; IPR005123 (Oxoglutarate/iron-dependent dioxygenase), IPR026992 (Non-haem dioxygenase N-terminal domain), IPR027443 (Isopenicillin N synthase-like); GO:0016491 (oxidoreductase activity), GO:0055114 (oxidation-reduction process);Dbxref=Gene3D:G3DSA:2.60.120.330,InterPro:IPR005123,InterPro:IPR026992,InterPro:IPR027443,PANTHER:P…	QR			GO:0055114,GO:0016491	oxidation-reduction process; oxidoreductase activity	0.075681	0.672995	0.820934	0.296351	0.0920546	0.221793	0.198083	0.266653	0.477208	0.265252	0.133225	0.306726	-0.216532	0.214732	0.454443
JD17	Glyma.01G155500	subset8	probable 2-oxoglutarate/Fe(II)-dependent dioxygenase-like [Glycine max]; IPR005123 (Oxoglutarate/iron-dependent dioxygenase), IPR026992 (Non-haem dioxygenase N-terminal domain), IPR027443 (Isopenicillin N synthase-like); GO:0016491 (oxidoreductase activity), GO:0055114 (oxidation-reduction process);Dbxref=Gene3D:G3DSA:2.60.120.330,InterPro:IPR005123,InterPro:IPR026992,InterPro:IPR027443,PANTHER:P…	QR			GO:0055114,GO:0016491	oxidation-reduction process; oxidoreductase activity	-0.544121	0.533721	0.719312	0.553094	0.463199	0.657677	0.239899	0.763405	0.87555	1.34703	0.0649357	0.185389	1.4176	0.0445358	0.161431
JD17	Glyma.01G155800	subset5	uncharacterized protein LOC100784127 [Glycine max];Dbxref=Coils:Coil;						-0.401547	0.084852	0.216754	-0.410689	0.0693495	0.180065	-0.346194	0.134468	0.305341	-0.187212	0.405752	0.621724	0.330851	0.120851	0.317849
JD17	Glyma.01G155900	subset2	subtilisin-like serine protease 2; IPR015500 (Peptidase S8, subtilisin-related), IPR023828 (Peptidase S8, subtilisin, Ser-active site); GO:0004252 (serine-type endopeptidase activity), GO:0006508 (proteolysis), GO:0042802 (identical protein binding), GO:0043086 (negative regulation of catalytic activity);Dbxref=Gene3D:G3DSA:3.30.70.80,Gene3D:G3DSA:3.40.50.200,InterPro:IPR000209,InterPro:IPR003137…				GO:0006508,GO:0004252	proteolysis; serine-type endopeptidase activity	0.190464	0.840969	0.920155	-0.262693	0.781537	0.881499	-0.201327	0.836851	0.918666	-0.577351	0.557978	0.745544	0.272346	0.756185	0.891016
JD17	Glyma.01G156000	subset3	diacylglycerol acyltransferase family; IPR007130 (Diacylglycerol acyltransferase);Dbxref=InterPro:IPR007130,PANTHER:PTHR12317,PANTHER:PTHR12317:SF3,Pfam:PF03982;Ontology_term=GO:0016747;	I	K14457	Fat digestion and absorption	GO:0016747	transferase activity, transferring acyl groups other than amino-acyl groups	-0.467092	0.0449713	0.136955	-0.274178	0.222697	0.411662	-0.260434	0.256362	0.465097	-0.122488	0.58586	0.767031	-0.0323213	0.881571	0.951658
JD17	Glyma.01G156500	subset7	hypothetical protein;						0.130403	0.707761	0.842669	0.317937	0.342092	0.543482	-0.143046	0.685898	0.829613	-0.474546	0.181173	0.374442	-0.381667	0.249396	0.497031
JD17	Glyma.01G156600	subset1	thioredoxin reductase 2-like [Glycine max]; IPR013027 (FAD-dependent pyridine nucleotide-disulphide oxidoreductase), IPR023753 (Pyridine nucleotide-disulphide oxidoreductase, FAD/NAD(P)-binding domain); GO:0004791 (thioredoxin-disulfide reductase activity), GO:0005737 (cytoplasm), GO:0016491 (oxidoreductase activity), GO:0019430 (removal of superoxide radicals), GO:0050660 (flavin adenine dinucle…		K00384	Selenocompound metabolism	GO:0055114,GO:0016491	oxidation-reduction process; oxidoreductase activity	-0.520728	0.0352884	0.114598	-0.531514	0.0277937	0.0906189	-0.848137	0.000753541	0.00550274	-0.693237	0.00469415	0.0251554	-0.308845	0.185008	0.415419
JD17	Glyma.01G156700	subset3	3-hydroxy-3-methylglutaryl-coenzyme A reductase-like protein; IPR002202 (Hydroxymethylglutaryl-CoA reductase, class I/II), IPR023074 (Hydroxymethylglutaryl-CoA reductase, class I/II, catalytic domain), IPR023282 (Hydroxymethylglutaryl-CoA reductase, N-terminal); GO:0004420 (hydroxymethylglutaryl-CoA reductase (NADPH) activity), GO:0008299 (isoprenoid biosynthetic process), GO:0015936 (coenzyme A …		K00021	Bile secretion	GO:0055114,GO:0050662,GO:0015936,GO:0004420	oxidation-reduction process; coenzyme binding; coenzyme A metabolic process; hydroxymethylglutaryl-CoA reductase (NADPH) activity	-0.77333	0.367094	0.576304	2.7157	3.64253e-06	4.85753e-05	0.169123	0.815929	0.907959	1.93808	0.00139722	0.00930333	2.27116	8.99169e-05	0.00128984
JD17	Glyma.01G156900	subset8	Unknown protein; IPR005175 (Domain of unknown function DUF296);Dbxref=Gene3D:G3DSA:3.30.1330.80,InterPro:IPR005175,Pfam:PF03479,Superfamily:SSF117856;						0.629627	0.000297814	0.00240409	0.0780229	0.654534	0.802176	0.495803	0.0044704	0.0237675	-0.0467864	0.789916	0.89559	-0.436394	0.0115956	0.061241
JD17	Glyma.01G157100	subset1	mitochondrial phosphate carrier protein 3, mitochondrial-like [Glycine max]; IPR018108 (Mitochondrial substrate/solute carrier), IPR023395 (Mitochondrial carrier domain);Dbxref=Gene3D:G3DSA:1.50.40.10,InterPro:IPR018108,InterPro:IPR023395,PANTHER:PTHR24089,PANTHER:PTHR24089:SF50,Pfam:PF00153,Prosite:PS50920,Superfamily:SSF103506;	C	K15102	Exosome			0.591791	0.291714	0.499514	0.144626	0.79614	0.890631	0.948689	0.0816768	0.216159	0.579073	0.290537	0.506864	0.0594283	0.910847	0.964031
JD17	Glyma.01G157400	subset1	RING/U-box superfamily protein; IPR013083 (Zinc finger, RING/FYVE/PHD-type); GO:0005515 (protein binding), GO:0008270 (zinc ion binding);Dbxref=Gene3D:G3DSA:3.30.40.10,InterPro:IPR001841,InterPro:IPR013083,PANTHER:PTHR22764,Pfam:PF13639,Prosite:PS50089,SMART:SM00184,Superfamily:SSF57850;Ontology_term=GO:0005515,GO:0008270;	DO			GO:0008270,GO:0005515	zinc ion binding; protein binding	-0.594203	0.14377	0.314257	0.255647	0.492168	0.682248	-1.07088	0.011714	0.0507078	0.0765713	0.839529	0.922139	-1.61355	4.16011e-05	0.000678668
JD17	Glyma.01G157500	subset1	MLO-like protein 8-like [Glycine max]; IPR004326 (Mlo-related protein); GO:0006952 (defense response), GO:0016021 (integral component of membrane);Dbxref=InterPro:IPR004326,PANTHER:PTHR31942,PANTHER:PTHR31942:SF5,Pfam:PF03094;Ontology_term=GO:0006952,GO:0016021;		K08472	G protein-coupled receptors	GO:0016021,GO:0006952	integral component of membrane; defense response	-0.399649	0.0335224	0.110443	0.0278039	0.876325	0.936173	0.110221	0.5439	0.732697	0.21859	0.220295	0.425123	-0.120218	0.489665	0.721085
JD17	Glyma.01G157600	subset1	unknown protein; FUNCTIONS IN: molecular_function unknown; INVOLVED IN: biological_process unknown; LOCATED IN: chloroplast, membrane; EXPRESSED IN: 23 plant structures; EXPRESSED DURING: 14 growth stages;Dbxref=Coils:Coil;						-0.372838	0.249462	0.452217	-0.238512	0.441792	0.639257	0.0504095	0.871957	0.937795	0.0870097	0.776845	0.888806	-0.126296	0.669895	0.842815
JD17	Glyma.01G157800	subset1	Protein kinase superfamily protein; IPR006567 (PUG domain), IPR010513 (KEN domain), IPR011009 (Protein kinase-like domain), IPR011044 (Quinoprotein amine dehydrogenase, beta chain-like), IPR027295 (Quinonprotein alcohol dehydrogenase-like domain); GO:0004540 (ribonuclease activity), GO:0004672 (protein kinase activity), GO:0004674 (protein serine/threonine kinase activity), GO:0005515 (protein bi…		K08852	Protein kinases	GO:0006468,GO:0004672,GO:0006397,GO:0004540	protein phosphorylation; protein kinase activity; mRNA processing; ribonuclease activity	-0.0363612	0.829049	0.913077	-0.0234552	0.886631	0.941328	0.173055	0.297749	0.511763	0.106284	0.518575	0.715677	-0.364556	0.0237837	0.103688
[truncated: 66,694 more rows]
