# Supplementary material for: Lineage-Specific Rewiring of Core Pathways Predating Innovation of Legume Nodules Shapes Symbiotic Efficiency
Source: mSystems. 2021 Apr 13;6(2):e01299-20. doi: 10.1128/mSystems.01299-20 (PMC8547004; doi:10.1128/mSystems.01299-20)
Supplement: TABLE S4 [file msystems.01299-20-st004.xlsx]

## Sheet: Sheet1
Table S4. Basic information of bacterial expression analysis (vs. SF4) within G. max cv. JD17 nodules and G. soja WSD nodules. The reads count and TPM values obtained in the previous work for free-living samples with or without genistein in the medium (Zhao et al. 2018 ISME J. Vol. 12: 101-111) are included for comparison.
Orthogroup_ID	SF4	SF8	SF2	SS1	SJ4	Gene subset	Function	COG	KO	KO_description	GO	GO_description	SingleCopy	Replicon	JD17 nodules															WSD nodules															Reads count
															SF4M			SF8M			SF2M			SS1M			SJ4M			SF4M			SF8M			SF2M			SS1M			SJ4M			JD17 nodules (SF4)		JD17 nodules (SF4M)		WSD nodules (SF4)
															log2FoldChange	pvalue	padj	log2FoldChange	pvalue	padj	log2FoldChange	pvalue	padj	log2FoldChange	pvalue	padj	log2FoldChange	pvalue	padj	log2FoldChange	pvalue	padj	log2FoldChange	pvalue	padj	log2FoldChange	pvalue	padj	log2FoldChange	pvalue	padj	log2FoldChange	pvalue	padj	JD17_SF4.1	JD17_SF4.2	JD17_SF4_M.1	JD17_SF4_M.2	WSD_SF4.1
OG0000001	SF45436_a43660	SF83666_a45450	SF25509_a43770	SS05631_a43130	SJ05684_a38730	subset I	Nodulation protein C	N	K00752,K11936,K14666	Transporters; Transporters; Glycosyltransferases	GO:0005575,GO:0005623,GO:0005886,GO:0016020,GO:0044464,GO:0071944	cellular_component; cell; plasma membrane; membrane; cell part; cell periphery	Y	pSymA	0.0854821	0.780264	0.875469	0.77168	0.0320835	0.0628524	0.563727	0.139318	0.234385	0.23618	0.363869	0.433847	3.5878	2.27e-37	4.35e-36	0.0113472	0.970784	0.997026	0.59371	0.0927029	0.159545	1.23074	0.00152646	0.00859382	1.05996	0.000286875	0.000738811	2.44907	1.2e-16	1.11e-15	269	230	70	64	70
OG0000002	SF45436_a43670	SF83666_a45460	SF25509_a43780	SS05631_a43120	SJ05684_a38740	subset I	Nodulation ABC transporter2C NodI	V	K09695	Transporters	GO:0005575,GO:0005623,GO:0005886,GO:0016020,GO:0044464,GO:0071944	cellular_component; cell; plasma membrane; membrane; cell part; cell periphery	Y	pSymA	0.367993	0.253228	0.415391	0.844962	0.0364581	0.0700868	1.01319	0.000896818	0.00335114	0.639025	0.026815	0.0419337	3.11281	2.78e-32	4.19e-31	-0.0389045	0.910954	0.984165	1.14237	0.00490419	0.0130714	0.735021	0.028832	0.0921309	1.38889	4.15e-05	0.00012398	1.83426	5.93e-10	3.04e-09	204	226	77	65	41
OG0000003	SF45436_a43680	SF83666_a45470	SF25509_a43790	SS05631_a43110	SJ05684_a38750	subset I	ABC-type multidrug transport system2C permease component	V	K09694	Transporters	GO:0005575,GO:0005623,GO:0005886,GO:0016020,GO:0044464,GO:0071944	cellular_component; cell; plasma membrane; membrane; cell part; cell periphery	Y	pSymA	0.0282451	0.937256	0.967811	-0.872562	0.158154	0.241116	0.759944	0.0367196	0.0795421	-1.21634	0.000219118	0.000486713	3.29353	1.48e-53	5.28e-52	-0.10019	0.788615	0.959625	-0.33992	0.561187	0.663255	0.915272	0.017115	0.0610484	-2.04822	0.000222891	0.000587081	1.07091	3.09e-05	8.58e-05	222	215	56	56	54
OG0000004	SF45436_a44460	SF83666_a43800	SF25509_a44640	SS05631_a46210	SJ05684_a39580	subset I	Nitrogenase FeMo-cofactor synthesis FeS core scaffold and assembly protein NifB	R	K02585,K02592	Energy metabolism; Energy metabolism			Y	pSymA	0.777036	4.62e-05	0.000414981	-0.126619	0.661136	0.743933	1.07308	0.000123937	0.000582352	-0.186531	0.420112	0.490529	1.91864	1.39e-20	1.07e-19	-0.266909	0.161572	0.6705	-1.25476	1.39e-05	6.98e-05	-0.108553	0.697804	0.830968	-1.19068	2.68e-07	1.17e-06	-0.539816	0.00887119	0.0160935	95323	98814	54896	32847	125505
OG0000005	SF45436_a44490	SF83666_a43830	SF25509_a44670	SS05631_a46170	SJ05684_a39600	subset I	Probable electron transfer flavoprotein-quinone oxidoreductase FixC (EC 1.5.5.-)	C	K00311,K00313	Enzymes with EC numbers; Enzymes with EC numbers	GO:0000166,GO:0003674,GO:0003824,GO:0004174,GO:0005488,GO:0006082,GO:0006577,GO:0006807,GO:0008150,GO:0008152,GO:0009437,GO:0009987,GO:0016491,GO:0016645,GO:0016649,GO:0019752,GO:0032787,GO:0034641,GO:0036094,GO:0043167,GO:0043168,GO:0043436,GO:0044237,GO:0044281,GO:0044710,GO:0048037,GO:0050660,GO:0050662,GO:0051536,GO:0051540,GO:0055114,GO:0071704,GO:0097159,GO:1901265,GO:1901363,GO:1901615	nucleotide binding; molecular_function; catalytic activity; electron-transferring-flavoprotein dehydrogenase activity; binding; organic acid metabolic process; amino-acid betaine metabolic process; nitrogen compound metabolic process; biological_process; metabolic process; carnitine metabolic process; cellular process; oxidoreductase activity; oxidoreductase activity, acting on the CH-NH group of…	Y	pSymA	0.0934523	0.564866	0.717261	1.50699	5.39e-09	3.9e-08	-0.271737	0.179071	0.285937	-1.05361	7.07e-09	2.56e-08	2.08416	5.85e-33	9.1e-32	-0.213212	0.188818	0.706099	-0.0314146	0.903174	0.93647	-0.344896	0.0880421	0.211899	-1.59442	2.05e-18	2.94e-17	-0.144864	0.405841	0.477776	99898	92572	32627	20942	106799
OG0000006	SF45436_a44500	SF83666_a43840	SF25509_a44680	SS05631_a46160	SJ05684_a39610	subset I	Electron transfer flavoprotein2C alpha subunit	C	K03522	Exosome			Y	pSymA	-1.19003	1.2e-11	5.14e-10	1.03875	7.86e-05	0.000283729	-1.5709	3.82e-06	2.58e-05	-2.10478	2.41e-23	2.81e-22	1.72716	2.75e-09	9.32e-09	-0.214454	0.221129	0.731474	-0.266463	0.31097	0.420545	-0.494095	0.145991	0.306638	-2.3906	1.33e-29	4.36e-28	-0.402538	0.165792	0.220972	107363	101053	13920	9690	122194
OG0000007	SF45436_a44510	SF83666_a43850	SF25509_a44690	SS05631_a46150	SJ05684_a39620	subset I	Electron transfer flavoprotein2C beta subunit	C	K03521	Energy metabolism	GO:0005575,GO:0005618,GO:0005622,GO:0005623,GO:0005737,GO:0005829,GO:0005886,GO:0008150,GO:0016020,GO:0030312,GO:0040007,GO:0044424,GO:0044444,GO:0044464,GO:0071944	cellular_component; cell wall; intracellular; cell; cytoplasm; cytosol; plasma membrane; biological_process; membrane; external encapsulating structure; growth; intracellular part; cytoplasmic part; cell part; cell periphery	Y	pSymA	-0.184586	0.26108	0.42457	0.761238	0.0024063	0.00637586	-0.396887	0.113484	0.198253	-1.1743	8.44e-12	4.01e-11	2.09194	2.8e-29	3.57e-28	-0.171213	0.296745	0.778985	-0.424958	0.090083	0.155813	-0.0837344	0.738372	0.858954	-1.62333	4.1e-21	7.03e-20	-0.0717521	0.700022	0.749201	71083	69753	19945	12514	71613
OG0000008	SF45436_a44640	SF83666_a43990	SF25509_a44820	SS05631_a46030	SJ05684_a39750	subset I	Nitrogenase FeMo-cofactor scaffold and assembly protein NifE	P	K02586,K02587	Chloroalkane and chloroalkene degradation; Energy metabolism			Y	pSymA	0.0332515	0.845311	0.919194	-0.766372	0.00252309	0.00665269	-0.736202	0.000618633	0.00242524	-2.25499	1.84e-39	5.31e-38	1.9264	5.44e-27	6.02e-26	-0.0917148	0.590409	0.907979	-1.27708	4.77e-07	3.16e-06	-0.19016	0.376509	0.576265	-2.22487	2.06e-38	1.02e-36	0.00207709	0.990745	0.992112	254550	235174	83278	48845	211243
OG0000009	SF45436_a44650	SF83666_a44000	SF25509_a44830	SS05631_a46020	SJ05684_a39760	subset I	Nitrogenase FeMo-cofactor scaffold and assembly protein NifN	P	K02591,K02592	Chloroalkane and chloroalkene degradation; Energy metabolism			Y	pSymA	0.476627	0.00113756	0.00614284	-0.253628	0.31672	0.421356	-0.0852964	0.684236	0.782209	-2.10666	8.83e-42	2.99e-40	1.77123	6.56e-37	1.24e-35	-0.0485217	0.740389	0.94962	-1.11912	9.91e-06	5.14e-05	-0.274529	0.190522	0.368297	-2.14181	4.47e-43	2.62e-41	-0.286645	0.0399791	0.0631119	221557	232154	99916	64998	203330
OG0000010	SF45436_a45550	SF83666_a44532	SF25509_a45770	SS05631_a45321	SJ05684_a40571	subset I	NopA						Y	pSymA	-0.141484	0.477586	0.643509	0.126446	0.571678	0.666896	-8.14327	1.05e-41	1.79e-39	1.43939	4.28e-25	5.6e-24	2.68106	5.17e-99	6.63e-97	0.0243242	0.902678	0.982156	0.7802	0.000368612	0.00133501	-4.59222	3.38e-51	1.23e-48	0.600674	5.38e-05	0.000157315	0.563873	1.91e-05	5.5e-05	2589	2458	605	546	851
OG0000011	SF45436_a45560	SF83666_a44531	SF25509_a45780	SS05631_a45322	SJ05684_a40572	subset I	NopC						Y	pSymA	-0.138275	0.683605	0.806972	1.70752	5.01e-07	2.71e-06	-0.748992	0.0708372	0.134694	2.54756	4.6e-30	8.05e-29	2.51557	3.37e-23	3.02e-22	0.518124	0.134255	0.645452	1.77041	4.84e-07	3.21e-06	-0.177455	0.680498	0.819268	1.89805	1.84e-11	1.36e-10	1.31368	5.75e-06	1.77e-05	228	175	46	46	52
OG0000012	SF45436_b46390	SF83666_b47300	SF25509_b46620	SS05631_b49700	SJ05684_b41370	subset I	Plasmid replication protein RepA	N	K03496	Cytoskeleton proteins	GO:0000910,GO:0007049,GO:0008150,GO:0009987,GO:0022402,GO:0044699,GO:0044763,GO:0051301	cytokinesis; cell cycle; biological_process; cellular process; cell cycle process; cell division	Y	Chromid	0.271944	0.0891136	0.192584	0.811752	0.00387522	0.00975126	0.776524	0.000509813	0.00203962	0.278542	0.060667	0.0879986	-0.282861	0.171215	0.216165	0.244881	0.125796	0.63794	-0.0173418	0.950766	0.969071	0.280564	0.211846	0.395383	-0.306849	0.0514435	0.0819266	-0.463509	0.0243709	0.0404203	3454	3530	1447	796	1227
OG0000013	SF45436_b46400	SF83666_b47310	SF25509_b46630	SS05631_b49710	SJ05684_b41380	subset I	Plasmid replication protein RepB	D	K03497	Cytoskeleton proteins			Y	Chromid	0.719309	6.87e-06	7.77e-05	0.88998	0.00183139	0.00497709	1.2107	0.000310932	0.00131323	0.297631	0.103796	0.142424	-0.580242	0.00837527	0.0136722	0.0642729	0.687193	0.936117	-0.675232	0.0179254	0.039867	0.154675	0.645607	0.793175	0.0482437	0.796653	0.841108	-0.722803	0.000849864	0.00186167	2762	2916	1568	907	1628
OG0000014	SF45436_b46440	SF83666_b47360	SF25509_b46670	SS05631_b49740	SJ05684_b41410	subset I	FIG01076428: hypothetical protein						Y	Chromid	-0.197515	0.286641	0.453269	0.520245	0.032356	0.0632365	0.528195	0.0102896	0.0271983	1.42019	0.000128812	0.00029495	0.428545	0.0262507	0.039358	0.24612	0.174569	0.688166	-0.0101827	0.965993	0.978129	0.335743	0.108587	0.245852	-0.117019	0.759734	0.810599	-0.32197	0.0982409	0.140064	998	1029	299	169	412
OG0000015	SF45436_b46490	SF83666_b47380	SF25509_b46690	SS05631_b49760	SJ05684_b42290	subset I	Permease of the drug/metabolite transporter (DMT) superfamily	GER			GO:0005575,GO:0005623,GO:0005886,GO:0016020,GO:0044464,GO:0071944	cellular_component; cell; plasma membrane; membrane; cell part; cell periphery	Y	Chromid	-0.380364	0.455725	0.623991	-1.42499	0.0894608	0.150261	-1.9768	0.00743223	0.0207079	-0.78148	0.224876	0.284026	0.494201	0.443411	0.499339	1.52599	0.00299811	0.267861	0.177652	0.813119	0.871199	-1.60023	0.0414561	0.122506	-3.05309	0.0115635	0.0214905	0.545122	0.417804	0.489478	121	115	31	17	8
OG0000016	SF45436_b46770	SF83666_b47580	SF25509_b46890	SS05631_c03990	SJ05684_b58230	subset I	Transcriptional regulator2C TetR family	K					Y	cross	0.712238	0.0272967	0.0785122	0.889053	0.0243981	0.0494371	0.622423	0.0741025	0.139514	0.705231	0.0571259	0.0832181	0.397691	0.23503	0.28461	0.226818	0.48774	0.874022	1.12004	0.00344548	0.00959546	0.643002	0.0702046	0.181014	0.699061	0.0768569	0.116537	0.56697	0.0853571	0.123802	215	295	137	84	77
OG0000017	SF45436_b46780	SF83666_b47590	SF25509_b46900	SS05631_c04000	SJ05684_b58240	subset I	22C4-dienoyl-CoA reductase [NADPH] (EC 1.3.1.34)	C	K00219	Enzymes with EC numbers	GO:0003674,GO:0003824,GO:0006082,GO:0006520,GO:0006575,GO:0006577,GO:0006807,GO:0008150,GO:0008152,GO:0009987,GO:0016491,GO:0019502,GO:0019752,GO:0032787,GO:0034641,GO:0043436,GO:0044237,GO:0044238,GO:0044281,GO:0044710,GO:0046483,GO:0055114,GO:0071704,GO:1901360,GO:1901564	molecular_function; catalytic activity; organic acid metabolic process; cellular amino acid metabolic process; cellular modified amino acid metabolic process; amino-acid betaine metabolic process; nitrogen compound metabolic process; biological_process; metabolic process; cellular process; oxidoreductase activity; stachydrine metabolic process; carboxylic acid metabolic process; monocarboxylic ac…	Y	cross	-0.378255	0.0595954	0.142155	-0.485392	0.106743	0.173703	-0.0904137	0.654359	0.75789	-0.636394	0.00224942	0.00430225	-0.616812	0.0184884	0.0284241	-0.0733001	0.711179	0.939637	-0.174843	0.539966	0.644522	-0.224352	0.280723	0.476347	-0.586478	0.0138106	0.025323	-0.0637774	0.801925	0.838363	829	872	223	124	294
OG0000018	SF45436_b46840	SF83666_b47650	SF25509_b46960	SS05631_b53160	SJ05684_b43120	subset I	Gamma-aminobutyrate:alpha-ketoglutarate aminotransferase (EC 2.6.1.19)	H	K00823,K00829,K00833,K12256,K14286,K15785,K16871	Amino acid related enzymes; Amino acid related enzymes; Amino acid related enzymes; Glycerophospholipid metabolism; Glycine, serine and threonine metabolism; Alanine, aspartate and glutamate metabolism	GO:0005575,GO:0005622,GO:0005623,GO:0005737,GO:0044424,GO:0044464	cellular_component; intracellular; cell; cytoplasm; intracellular part; cell part	Y	Chromid	-0.434848	0.0983975	0.206946	-0.819871	0.039996	0.0757288	-0.392074	0.280091	0.40337	-0.949655	0.068817	0.0985858	0.0696517	0.843525	0.869467	0.0641976	0.795364	0.959625	-1.84991	8.66e-07	5.45e-06	-1.20979	0.0011599	0.006833	0.640682	0.223316	0.293125	0.0686738	0.842188	0.870561	312	343	77	50	139
OG0000019	SF45436_b46850	SF83666_b47660	SF25509_b46970	SS05631_b53170	SJ05684_b43130	subset I	Aldehyde dehydrogenase B (EC 1.2.1.22)	C	K00135,K15786	Nicotinate and nicotinamide metabolism; Glycine, serine and threonine metabolism			Y	Chromid	0.529897	0.36629	0.539112	1.67214	0.00869353	0.0199088	2.09619	1.45e-05	8.5e-05	1.65495	0.000330388	0.000712864	1.09411	0.0613355	0.085242	-0.23858	0.690305	0.936297	1.63169	0.00841979	0.0206762	0.258015	0.632199	0.785799	2.99849	1.72e-09	1e-08	1.05958	0.0681982	0.101447	47	35	12	17	14
OG0000020	SF45436_b46870	SF83666_b47680	SF25509_b46990	SS05631_b62170	SJ05684_b43150	subset I	Leucine-responsive regulatory protein2C regulator for leucine (or lrp) regulon and high-affinity branched-chain amino acid transport system	K	K03718,K03719,K15782	Transcription factors; Chromosome and associated proteins; Transcription factors			Y	Chromid	1.20457	0.000210424	0.00150863	-0.593667	0.254044	0.351997	0.0516356	0.908583	0.943168	0.238364	0.639895	0.69891	1.668	4.26e-08	1.3e-07	0.333275	0.331601	0.795165	0.491946	0.254363	0.357978	-0.271664	0.560019	0.732869	0.0157989	0.977654	0.982412	1.17674	0.000224294	0.000543217	135	127	110	52	38
OG0000021	SF45436_b46880	SF83666_b47690	SF25509_b47000	SS05631_b62160	SJ05684_b43160	subset I	Transcriptional regulator GabR of GABA utilization (GntR family with aminotransferase-like domain)	KE	K00375	Transcription factors			Y	Chromid	1.22188	8.41e-05	0.000696187	0.531888	0.208165	0.30177	1.16529	0.000118505	0.000560794	0.446489	0.150177	0.197069	2.24007	2.08e-17	1.32e-16	-0.279119	0.396998	0.832832	0.69577	0.0771252	0.136819	0.620066	0.0514399	0.14325	-0.374133	0.335045	0.415113	1.02106	0.000271311	0.000645604	159	154	120	72	56
OG0000022	SF45436_b46890	SF83666_b47700	SF25509_b47010	SS05631_b62150	SJ05684_b43170	subset I	ABC-type polar amino acid transport system2C ATPase component	E	K02028,K09972,K10010	Transporters; Transporters; Transporters			Y	Chromid	0.718041	0.00227842	0.0108778	0.129265	0.715403	0.785837	-0.967534	0.0138003	0.0350855	-0.0477309	0.821746	0.857497	0.425647	0.0996279	0.132827	-0.299689	0.208024	0.720168	-1.05269	0.00199468	0.00591505	-1.51566	0.000128969	0.00103119	0.157002	0.514221	0.593447	-0.0352856	0.888369	0.906894	283	300	166	89	152
OG0000023	SF45436_b46900	SF83666_b47710	SF25509_b47020	SS05631_b62140	SJ05684_b43180	subset I	amino acid ABC transporter2C periplasmic amino acid-binding protein	ET	K02030,K10013	Transporters; Transporters			Y	Chromid	0.496593	0.0238716	0.0705474	-0.589471	0.0889687	0.149574	-1.43109	8.45e-05	0.000415273	0.111081	0.613031	0.675472	0.32968	0.129883	0.168975	0.0892943	0.689295	0.936297	-0.324382	0.316909	0.42708	-1.76307	1.97e-06	2.36e-05	0.520449	0.0300928	0.0510577	0.581345	0.00682984	0.012679	642	534	306	140	195
OG0000024	SF45436_b46910	SF83666_b47720	SF25509_b47030	SS05631_b62130	SJ05684_b43190	subset I	amino acid ABC transporter2C permease protein	E	K02029,K10040	Transporters; Transporters	GO:0005575,GO:0016020	cellular_component; membrane	Y	Chromid	-0.40912	0.467455	0.63471	-0.193245	0.829643	0.874868	-0.555449	0.348459	0.478124	1.25068	0.000480944	0.00101783	1.01748	0.0964094	0.128852	0.557566	0.325271	0.792385	0.829361	0.338143	0.450848	0.0287075	0.963341	0.981311	1.60874	0.000404549	0.0010165	1.47576	0.0199706	0.0337255	92	78	30	6	12
OG0000025	SF45436_b46920	SF83666_b47730	SF25509_b47040	SS05631_b62120	SJ05684_b43200	subset I	amino acid ABC transporter protein2C permease protein	E	K02029	Transporters	GO:0005575,GO:0016020	cellular_component; membrane	Y	Chromid	0.562802	0.328398	0.498489	-4.51123	0.00554525	0.0133862	-1.55242	0.0605825	0.11961	-1.0858	0.0892401	0.124535	0.567822	0.358503	0.413884	0.491306	0.396583	0.832832	0.310008	0.704885	0.786767	-2.27829	0.010588	0.0422053	-0.294602	0.69111	0.753981	0.952614	0.113139	0.158453	47	36	16	15	10
OG0000026	SF45436_b46940	SF83666_b47750	SF25509_b47060	SS05631_b62100	SJ05684_b43220	subset I	Threonine dehydratase2C catabolic (EC 4.3.1.19)	E	K01754	Valine, leucine and isoleucine biosynthesis			Y	Chromid	0.0754249	0.861139	0.92875	-0.543662	0.377705	0.482177	-0.321571	0.530243	0.651882	-0.0513866	0.895655	0.920265	0.59546	0.236954	0.286542	0.81424	0.0588049	0.534686	0.27659	0.61511	0.711562	-0.603144	0.265794	0.459337	0.724426	0.111182	0.159904	0.162479	0.754511	0.796561	109	116	41	22	20
OG0000027	SF45436_b46960	SF83666_b47770	SF25509_b47080	SS05631_b62080	SJ05684_b43240	subset I	Aminopeptidase YpdF (MP-2C MA-2C MS-2C AP-2C NP- specific)	E	K01271,K15783	Peptidases; Glycine, serine and threonine metabolism	GO:0006508,GO:0008150,GO:0008152,GO:0019538,GO:0043170,GO:0044238,GO:0071704	proteolysis; biological_process; metabolic process; protein metabolic process; macromolecule metabolic process; primary metabolic process; organic substance metabolic process	Y	Chromid	-0.416675	0.149998	0.284186	-0.720551	0.107083	0.174066	-0.284158	0.471132	0.599593	-0.23672	0.369109	0.438664	0.0406603	0.904944	0.923814	0.834377	0.00293875	0.267861	-0.18832	0.642171	0.733754	-0.30541	0.457909	0.650865	1.21241	4.78e-05	0.000141462	0.300078	0.380952	0.453499	270	212	57	37	62
OG0000028	SF45436_b46970	SF83666_b47780	SF25509_b47090	SS05631_b62070	SJ05684_b43250	subset I	succinate dehydrogenase subunit	R	K06987,K15784	Function unknown; Glycine, serine and threonine metabolism			Y	Chromid	-0.443165	0.138601	0.267709	-1.41967	0.00248611	0.0065648	-0.558662	0.256806	0.377705	0.349224	0.192553	0.246678	-0.12735	0.71218	0.75187	0.142492	0.623735	0.917934	-0.443272	0.249598	0.352739	-0.780554	0.120124	0.265113	-0.00428263	0.989431	0.991101	-0.0481733	0.887654	0.906377	265	281	67	39	98
OG0000029	SF45436_b47130	SF83666_b47820	SF25509_b47120	SS05631_b61020	SJ05684_b59700	subset I	FIG00986109: hypothetical protein	S					Y	Chromid	-0.0518169	0.802994	0.891669	-1.53172	4.25e-08	2.7e-07	-0.93773	0.00050861	0.0020363	-0.99999	3.86e-06	1.06e-05	-2.18235	2.51e-18	1.69e-17	-0.357627	0.082637	0.580343	-0.379385	0.14053	0.223458	0.619553	0.0203409	0.0706177	-0.205802	0.349672	0.430316	-1.40781	1.19e-09	5.82e-09	2255	2018	683	402	1326
OG0000030	SF45436_b47160	SF83666_b47840	SF25509_b47140	SS05631_b64420	SJ05684_b60330	subset I	conserved hypothetical protein	R	K09165	Energy metabolism	GO:0005575,GO:0005576	cellular_component; extracellular region	Y	Chromid	0.746278	6.75e-07	1.03e-05	0.437361	0.11487	0.184501	0.573631	0.0711209	0.135096	0.559783	5.75e-05	0.000138601	-1.13719	8.91e-10	3.14e-09	-0.0352152	0.81501	0.964426	0.938357	0.000642632	0.00217432	0.99124	0.00182356	0.00991299	2.11638	1.9e-51	1.7e-49	0.750462	2.54e-05	7.18e-05	3688	3643	2106	1162	1798
OG0000031	SF45436_b47180	SF83666_b47860	SF25509_b47170	SS05631_b64400	SJ05684_b58180	subset I	NAD(FAD)-utilizing dehydrogenases	R	K07007	Secondary bile acid biosynthesis			Y	Chromid	-0.0849486	0.840747	0.915829	-0.305529	0.590129	0.68223	-0.2884	0.549491	0.669068	2.95727	3.22e-12	1.58e-11	3.03152	3.28e-26	3.45e-25	-0.0975302	0.81672	0.965007	0.430079	0.398779	0.514431	-1.11694	0.0290157	0.0926093	1.84307	5.65e-05	0.000164344	4.08435	1.59e-41	6.94e-40	147	113	36	27	30
OG0000032	SF45436_b47190	SF83666_b47870	SF25509_b47180	SS05631_b64390	SJ05684_b58170	subset I	Maltose operon transcriptional repressor MalR2C LacI family	K	K02529	Transcription factors			Y	Chromid	-0.0700776	0.731514	0.840843	-0.623867	0.0498297	0.0911829	-0.00650555	0.977662	0.9871	0.44121	0.0564599	0.0823742	-0.279121	0.203039	0.250535	0.283569	0.160922	0.67042	0.0964914	0.74888	0.821107	-0.606137	0.0108862	0.0431271	-0.544404	0.0329823	0.0554846	-1.19175	9.02e-08	3.52e-07	1048	989	340	177	322
OG0000033	SF45436_b47260	SF83666_b47920	SF25509_b47230	SS05631_b64320	SJ05684_b58140	subset I	Trehalose utilization protein ThuA	G					Y	Chromid	0.0152122	0.935682	0.96708	-2.42761	5.07e-10	4.18e-09	-0.864231	7.07e-05	0.000352623	-0.59648	0.0729359	0.103953	-0.354463	0.0669377	0.0923813	-0.158108	0.410586	0.838738	-1.00441	0.00699853	0.0176764	-1.41513	3.53e-10	8.18e-09	0.742549	0.0277962	0.0475863	1.03974	6.72e-08	2.68e-07	2702	2841	912	561	650
OG0000034	SF45436_b47270	SF83666_b47930	SF25509_b47240	SS05631_b64310	SJ05684_b58130	subset I	Nucleoside-diphosphate-sugar epimerases	R					Y	Chromid	0.392204	0.072704	0.165106	-1.46593	9.29e-08	5.62e-07	-0.10637	0.751933	0.833754	0.200071	0.480493	0.550775	-0.919217	1.93e-09	6.64e-09	-0.0697604	0.751519	0.951767	-0.897797	0.000778922	0.00258842	-1.21332	0.00035302	0.00247477	0.224328	0.437041	0.520402	0.476625	0.00139262	0.00293691	3871	3827	2018	775	997
OG0000035	SF45436_b47280	SF83666_b47940	SF25509_b47250	SS05631_b64300	SJ05684_b58120	subset I	conserved hypothetical protein						Y	Chromid	-0.462093	0.00617854	0.0242592	0.233728	0.384067	0.488796	0.495368	0.0724214	0.137021	-0.205706	0.216266	0.274172	-1.3161	3.58e-05	8.04e-05	-0.417116	0.0126388	0.396994	-0.776764	0.00365585	0.0100774	-0.775043	0.0049337	0.0228661	-2.65949	5.4e-54	5.58e-52	-2.48441	4.72e-15	3.86e-14	10040	8454	2431	1176	9333
OG0000036	SF45436_b47900	SF83666_b65100	SF25509_b50100	SS05631_b63510	SJ05684_b56990	subset I	Phage lysin2C glycosyl hydrolase2C family 25	M	K07273	Structural proteins			Y	Chromid	0.998104	4.27e-07	6.79e-06	-0.567422	0.219488	0.314719	0.431762	0.263162	0.38529	-0.119125	0.652867	0.710789	1.59256	4.94e-12	2.1e-11	-0.159019	0.46398	0.864015	0.696822	0.122059	0.199009	-0.110547	0.780624	0.882756	-0.08677	0.775323	0.8239	1.79894	7.21e-14	5.23e-13	774	660	436	304	167
OG0000037	SF45436_b47950	SF83666_b65040	SF25509_b50150	SS05631_b62860	SJ05684_b56970	subset I	Predicted D-glucarate or D-galactorate regulator2C GntR family	K	K05799	Transcription factors			Y	Chromid	0.351396	0.0624343	0.147157	1.13542	4.49e-05	0.000170142	0.574743	0.0102197	0.0270659	1.36317	1.14e-09	4.47e-09	0.883095	3.74e-06	9.43e-06	-0.400553	0.0303913	0.459106	0.144293	0.597895	0.697782	0.00969157	0.965447	0.981807	-0.102502	0.662056	0.728814	-0.109479	0.561299	0.624989	985	830	385	224	653
OG0000038	SF45436_b47970	SF83666_b65020	SF25509_b50170	SS05631_b62840	SJ05684_b56950	subset I	Gluconolactonase (EC 3.1.1.17)	G	K01053	Exosome	GO:0005575,GO:0005622,GO:0005623,GO:0005737,GO:0044424,GO:0044464	cellular_component; intracellular; cell; cytoplasm; intracellular part; cell part	Y	Chromid	0.308838	0.19494	0.34406	0.105713	0.774363	0.832472	0.199759	0.564562	0.682735	2.34341	3.15e-11	1.42e-10	0.523731	0.022041	0.0334725	-0.0989757	0.676193	0.934127	0.173457	0.61869	0.714331	-1.36607	0.000154155	0.00120122	1.06441	0.00374028	0.00770612	-0.367299	0.111431	0.156286	406	367	176	81	164
OG0000039	SF45436_b48020	SF83666_b64970	SF25509_b50240	SS05631_b62790	SJ05684_b42150	subset I	Isoquinoline 1-oxidoreductase beta subunit (EC 1.3.99.16)	C	K07303	Enzymes with EC numbers	GO:0003674,GO:0003824,GO:0006091,GO:0006113,GO:0008150,GO:0008152,GO:0009987,GO:0015980,GO:0016491,GO:0016627,GO:0044237,GO:0044710,GO:0047121,GO:0055114	molecular_function; catalytic activity; generation of precursor metabolites and energy; fermentation; biological_process; metabolic process; cellular process; energy derivation by oxidation of organic compounds; oxidoreductase activity; oxidoreductase activity, acting on the CH-CH group of donors; cellular metabolic process; isoquinoline 1-oxidoreductase activity; oxidation-reduction process	Y	Chromid	-0.249005	0.137061	0.265704	-0.845308	0.00770988	0.0178454	-0.49664	0.010199	0.0270503	0.274767	0.136701	0.181389	0.845533	2.2e-08	6.88e-08	-0.273488	0.104088	0.609114	-0.653196	0.035889	0.0724758	-0.802537	4.76e-05	0.00042094	0.133191	0.495437	0.57625	1.98401	2.72e-39	1.03e-37	2326	2377	653	390	756
OG0000040	SF45436_b48030	SF83666_b64960	SF25509_b50250	SS05631_b62780	SJ05684_b42160	subset I	Isoquinoline 1-oxidoreductase alpha subunit (EC 1.3.99.16)	C	K03518,K07302	Enzymes with EC numbers; Enzymes with EC numbers	GO:0003674,GO:0003824,GO:0006091,GO:0006113,GO:0008150,GO:0008152,GO:0009987,GO:0015980,GO:0016491,GO:0016627,GO:0044237,GO:0044710,GO:0047121,GO:0055114	molecular_function; catalytic activity; generation of precursor metabolites and energy; fermentation; biological_process; metabolic process; cellular process; energy derivation by oxidation of organic compounds; oxidoreductase activity; oxidoreductase activity, acting on the CH-CH group of donors; cellular metabolic process; isoquinoline 1-oxidoreductase activity; oxidation-reduction process	Y	Chromid	-0.105144	0.635489	0.771119	-0.810457	0.0173786	0.0367441	-0.549621	0.0297895	0.0668368	-0.201357	0.433917	0.503832	1.13292	8.84e-09	2.86e-08	-0.331508	0.150371	0.657029	-0.669528	0.0402574	0.0797761	-0.922935	0.000622483	0.00404688	0.823181	0.00305643	0.0064112	2.66265	5.72e-40	2.33e-38	641	663	192	125	155
OG0000041	SF45436_b48150	SF83666_b64810	SF25509_b50380	SS05631_b62590	SJ05684_b42710	subset I	C4-dicarboxylate transport transcriptional regulatory protein dctD	T	K10126	Two-component system	GO:0005575,GO:0005622,GO:0005623,GO:0005737,GO:0044424,GO:0044464	cellular_component; intracellular; cell; cytoplasm; intracellular part; cell part	Y	Chromid	-0.00671512	0.977585	0.987861	-0.563637	0.0837694	0.142429	-0.366178	0.185527	0.294353	-0.0377195	0.841777	0.87494	0.662994	0.0242178	0.0365237	-0.209518	0.373293	0.822887	-0.835987	0.00524128	0.0138265	-0.245279	0.375737	0.575729	-0.320015	0.149897	0.207964	0.050346	0.864074	0.889176	538	483	174	95	240
OG0000042	SF45436_b48160	SF83666_b64800	SF25509_b50390	SS05631_b62580	SJ05684_b42720	subset I	Signal transduction histidine kinase regulating C4-dicarboxylate transport system	T	K10125,K14986	Two-component system; Two-component system	GO:0005575,GO:0005623,GO:0005886,GO:0016020,GO:0044464,GO:0071944	cellular_component; cell; plasma membrane; membrane; cell part; cell periphery	Y	Chromid	-0.15116	0.410973	0.58132	-0.490971	0.0711861	0.124122	-0.305187	0.159631	0.260456	1.04738	1.14e-11	5.33e-11	0.753282	6.06e-06	1.49e-05	0.0900476	0.622792	0.917274	-0.973404	0.000239786	0.000914437	-0.389535	0.0787067	0.196084	-0.348271	0.0615497	0.0958095	0.121626	0.476786	0.547105	1132	1073	339	187	356
OG0000043	SF45436_b48190	SF83666_b64770	SF25509_b50410	SS05631_b62550	SJ05684_b42740	subset I	Two-component response regulator	TK					Y	Chromid	-0.157877	0.526773	0.685615	-1.9962	3.82e-06	1.77e-05	0.415273	0.12839	0.219793	-0.93138	0.0128275	0.0214348	0.490583	0.0413516	0.0594029	-0.0815075	0.742283	0.949972	-0.688862	0.0384784	0.0768145	1.38826	5.15e-07	7.07e-06	-1.39857	0.0011696	0.00267169	0.844848	0.000393175	0.000910719	502	361	126	76	136
OG0000044	SF45436_b48200	SF83666_b64760	SF25509_b50420	SS05631_b62540	SJ05684_b42750	subset I	Two-component hybrid sensor and regulator	T					Y	Chromid	-0.207921	0.210677	0.365431	-0.8875	0.000134818	0.000466379	0.361002	0.0951812	0.171207	-0.94213	0.000251286	0.00055325	-0.0948702	0.52591	0.579219	0.0912861	0.580649	0.905799	-0.621902	0.00505674	0.0133986	0.975597	7.33e-06	7.79e-05	-1.67631	1.87e-09	1.08e-08	0.389746	0.00807159	0.0147272	2397	2039	584	408	725
OG0000045	SF45436_b48260	SF83666_b64700	SF25509_b50480	SS05631_b62390	SJ05684_b43300	subset I	Urea ABC transporter2C urea binding protein	E	K01999,K11959	Transporters; Transporters	GO:0003674,GO:0003824,GO:0005215,GO:0005488,GO:0005575,GO:0005623,GO:0006139,GO:0006152,GO:0006163,GO:0006195,GO:0006200,GO:0006725,GO:0006753,GO:0006793,GO:0006796,GO:0006807,GO:0006810,GO:0006811,GO:0006820,GO:0006865,GO:0008150,GO:0008152,GO:0009056,GO:0009116,GO:0009117,GO:0009119,GO:0009123,GO:0009125,GO:0009126,GO:0009128,GO:0009141,GO:0009143,GO:0009144,GO:0009146,GO:0009150,GO:0009154,GO:…	molecular_function; catalytic activity; transporter activity; binding; cellular_component; cell; nucleobase-containing compound metabolic process; purine nucleoside catabolic process; purine nucleotide metabolic process; purine nucleotide catabolic process; obsolete ATP catabolic process; cellular aromatic compound metabolic process; nucleoside phosphate metabolic process; phosphorus metabolic pr…	Y	Chromid	-0.874809	0.0456837	0.116178	1.17101	0.192014	0.282451	0.142762	0.740957	0.824956	2.10712	0.000773642	0.00159394	1.04427	0.010974	0.0175656	-0.220765	0.594728	0.908632	2.59223	0.00358267	0.009906	1.12594	0.0100561	0.0406488	1.94279	0.00267448	0.00569301	1.65344	6.11e-05	0.000162225	147	143	32	11	63
OG0000046	SF45436_b48270	SF83666_b64680	SF25509_b50490	SS05631_b62380	SJ05684_b43310	subset I	Urea ABC transporter2C permease protein UrtB	E	K01997,K11960	Transporters; Transporters			Y	Chromid	0.342708	0.554088	0.708882	1.49961	0.0153845	0.0328971	1.19975	0.0100133	0.0266745	1.12601	0.018103	0.029222	1.04359	0.0345025	0.0504623	-1.23763	0.050763	0.518665	1.80532	0.00275075	0.00783029	1.1416	0.0214564	0.0737403	0.503124	0.390873	0.473656	1.21463	0.0142304	0.024768	52	49	15	17	16
OG0000047	SF45436_b48280	SF83666_b64670	SF25509_b50500	SS05631_b62370	SJ05684_b43320	subset I	Urea ABC transporter2C permease protein UrtC	E	K01998,K11961	Transporters; Transporters			Y	Chromid	-2.02099	0.0148782	0.0488623	0.308542	0.670797	0.751672	0.326456	0.574788	0.691447	0.940475	0.0697553	0.0997794	0.468611	0.488774	0.544095	1.16935	0.07053	0.563815	2.10265	0.00140927	0.00435858	1.1473	0.0655639	0.172664	1.17195	0.0692507	0.106502	1.13193	0.0998715	0.142156	46	44	5	1	17
OG0000048	SF45436_b48290	SF83666_b64660	SF25509_b50510	SS05631_b62360	SJ05684_b43330	subset I	Urea ABC transporter2C ATPase protein UrtD	R	K11962	Transporters			Y	Chromid	0.129063	0.816785	0.900677	0.893454	0.172612	0.258559	0.802003	0.0735215	0.138784	2.86662	2.48e-18	1.98e-17	0.728239	0.264636	0.316677	0.47507	0.393135	0.832191	1.00157	0.112977	0.187254	0.436007	0.382571	0.580841	1.35936	0.00291734	0.00615479	0.577051	0.385109	0.457324	51	48	16	12	20
OG0000049	SF45436_b48300	SF83666_b64650	SF25509_b50520	SS05631_b62350	SJ05684_b43340	subset I	Urea ABC transporter2C ATPase protein UrtE	E	K01996,K11963	Transporters; Transporters	GO:0003333,GO:0003674,GO:0003824,GO:0005215,GO:0005275,GO:0005342,GO:0006139,GO:0006152,GO:0006163,GO:0006195,GO:0006200,GO:0006725,GO:0006753,GO:0006793,GO:0006796,GO:0006807,GO:0006810,GO:0006811,GO:0006820,GO:0006865,GO:0008150,GO:0008152,GO:0008509,GO:0008514,GO:0009056,GO:0009116,GO:0009117,GO:0009119,GO:0009123,GO:0009125,GO:0009126,GO:0009128,GO:0009141,GO:0009143,GO:0009144,GO:0009146,GO:…	amino acid transmembrane transport; molecular_function; catalytic activity; transporter activity; amine transmembrane transporter activity; organic acid transmembrane transporter activity; nucleobase-containing compound metabolic process; purine nucleoside catabolic process; purine nucleotide metabolic process; purine nucleotide catabolic process; obsolete ATP catabolic process; cellular aromatic…	Y	Chromid	-0.60349	0.420245	0.590054	1.25766	0.0966233	0.160543	1.40747	0.0488559	0.100076	1.97169	0.00276501	0.00519836	1.28929	0.0510205	0.0720805	0.605986	0.39455	0.832832	1.56072	0.0361025	0.0727982	0.769398	0.303649	0.500673	0.922935	0.214158	0.282432	1.38218	0.0401501	0.063313	49	52	9	8	4
OG0000050	SF45436_b48310	SF83666_b64640	SF25509_b50530	SS05631_b62340	SJ05684_b43350	subset I	FIG01075316: hypothetical protein						Y	Chromid	-0.707291	0.00735429	0.0278585	-1.68927	3.26e-07	1.81e-06	-0.0596938	0.843368	0.89761	-3.13274	3.19e-23	3.71e-22	-5.0305	4.11e-62	1.89e-60	-0.605579	0.0216947	0.431062	-0.155004	0.638282	0.73011	0.909038	0.00262222	0.0134334	-2.185	4.95e-12	3.92e-11	-3.58553	1.25e-33	3.66e-32	42383	41771	7852	5480	20940
OG0000051	SF45436_b48360	SF83666_b64590	SF25509_b50580	SS05631_c11080	SJ05684_c19540	subset I	L-fuconate dehydratase (EC 4.2.1.68)	MR	K18334	Fructose and mannose metabolism			Y	cross	-0.120682	0.537682	0.696386	-0.0693152	0.81786	0.86682	-0.274183	0.255077	0.375804	-2.01226	5.44e-20	5.03e-19	-2.01609	3.7e-12	1.59e-11	-0.33616	0.0845252	0.585494	0.196839	0.504127	0.615345	-0.251475	0.298434	0.495514	-1.66197	4.04e-12	3.23e-11	-2.46591	3.18e-18	3.31e-17	1762	1630	463	340	782
OG0000052	SF45436_b48380	SF83666_b64570	SF25509_b50600	SS05631_b62280	SJ05684_b43370	subset I	Plasmid replication protein RepB	D	K03497	Cytoskeleton proteins			Y	Chromid	0.813126	4.06e-07	6.49e-06	0.35674	0.0945717	0.157668	1.00135	0.00232254	0.00763139	0.140625	0.464905	0.535362	0.411007	0.00524309	0.00885089	0.309379	0.0550413	0.525189	0.299958	0.155814	0.243601	0.741162	0.024464	0.0814125	-0.379705	0.0562967	0.0887037	-0.194047	0.189166	0.248178	4003	3827	2439	1246	1410
OG0000053	SF45436_b48570	SF83666_b64390	SF25509_b50800	SS05631_b53270	SJ05684_b43500	subset I	Acylphosphate phosphohydrolase (EC 3.6.1.7)2C putative	C	K01512	Aminobenzoate degradation			Y	Chromid	0.766531	0.0033527	0.014897	-0.508323	0.113039	0.182211	-1.62862	1.41e-05	8.33e-05	-2.61776	3.31e-15	2.12e-14	-2.54828	1.04e-20	8.04e-20	0.338622	0.19452	0.711002	-0.676597	0.0316851	0.0652056	-2.46886	5.19e-11	1.29e-09	-1.95416	7.37e-09	3.95e-08	-2.34694	7.35e-20	8.68e-19	2641	2494	1719	685	1019
OG0000054	SF45436_b48880	SF83666_b64060	SF25509_b64230	SS05631_b53390	SJ05684_b43740	subset I	Gamma-glutamyltranspeptidase (EC 2.3.2.2)	E	K00681	Peptidases			Y	Chromid	-0.263029	0.111877	0.22825	-1.18796	3.52e-05	0.000135995	-1.59824	1.11e-09	1.39e-08	-1.91509	1.96e-38	5.34e-37	1.91454	1.16e-15	6.52e-15	-0.0889033	0.590183	0.907979	-0.432545	0.124378	0.20218	-0.991821	0.000152745	0.00119504	-1.0566	1.13e-11	8.65e-11	1.65598	4.85e-12	3.02e-11	4990	4898	1474	738	1734
OG0000055	SF45436_b48890	SF83666_b64050	SF25509_b64220	SS05631_b53410	SJ05684_b52230	subset I	LysR family transcriptional regulator YdcI	K	K02623	Transcription factors	GO:0006355,GO:0008150,GO:0008152,GO:0009056,GO:0009889,GO:0009987,GO:0010468,GO:0010556,GO:0019219,GO:0019222,GO:0031323,GO:0031326,GO:0044237,GO:0044248,GO:0050789,GO:0050794,GO:0051171,GO:0051252,GO:0060255,GO:0065007,GO:0080090,GO:2000112,GO:2001141	regulation of transcription, DNA-templated; biological_process; metabolic process; catabolic process; regulation of biosynthetic process; cellular process; regulation of gene expression; regulation of macromolecule biosynthetic process; regulation of nucleobase-containing compound metabolic process; regulation of metabolic process; regulation of cellular metabolic process; regulation of cellular …	Y	Chromid	-0.00408113	0.984813	0.992174	-0.54141	0.0859295	0.145415	0.309468	0.208635	0.32272	0.91222	1.88e-05	4.82e-05	-0.841823	0.00830191	0.0135575	-0.14933	0.481797	0.871432	-0.922673	0.00253726	0.00728014	-0.28617	0.248173	0.440166	0.4562	0.0386697	0.0637868	-1.65056	1.88e-07	7.11e-07	1500	1297	475	263	793
OG0000056	SF45436_b48910	SF83666_b64030	SF25509_b64200	SS05631_b53430	SJ05684_b52250	subset I	4-carboxymuconolactone decarboxylase (EC 4.1.1.44)	R	K01055,K01607,K14727	Benzoate degradation; Benzoate degradation; Benzoate degradation	GO:0008150,GO:0008152,GO:0009056,GO:0009987,GO:0044237,GO:0044248	biological_process; metabolic process; catabolic process; cellular process; cellular metabolic process; cellular catabolic process	Y	Chromid	0.651074	0.0141679	0.0470165	0.0881437	0.828742	0.874827	0.71472	0.0261063	0.059726	1.17225	0.0199152	0.031855	-1.73104	6.37e-06	1.56e-05	-0.12991	0.627075	0.918509	-1.09744	0.00582202	0.0150985	-0.418577	0.206249	0.388121	1.44741	0.00467195	0.00945742	0.302554	0.327863	0.399879	329	278	166	87	170
OG0000057	SF45436_b48920	SF83666_b64020	SF25509_b64190	SS05631_b53440	SJ05684_b52260	subset I	Protocatechuate 32C4-dioxygenase beta chain (EC 1.13.11.3)	Q	K00449	Polycyclic aromatic hydrocarbon degradation			Y	Chromid	0.276532	0.269972	0.433554	-0.641404	0.0699477	0.122239	0.238722	0.409768	0.539375	0.415726	0.181175	0.233868	-1.0824	0.000546886	0.00106755	-0.395229	0.115577	0.62378	-1.16604	0.000524555	0.00182395	-0.0671953	0.818216	0.905998	0.658173	0.0400299	0.065802	-0.170371	0.560619	0.62471	661	619	262	148	349
OG0000058	SF45436_b48930	SF83666_b64010	SF25509_b64180	SS05631_b53450	SJ05684_b52270	subset I	Protocatechuate 32C4-dioxygenase alpha chain (EC 1.13.11.3)	Q	K00448	Polycyclic aromatic hydrocarbon degradation	GO:0003674,GO:0003824,GO:0006082,GO:0006725,GO:0008150,GO:0008152,GO:0009056,GO:0009712,GO:0009987,GO:0016491,GO:0016701,GO:0016702,GO:0018578,GO:0018958,GO:0019752,GO:0032787,GO:0042537,GO:0043436,GO:0044237,GO:0044248,GO:0044281,GO:0044710,GO:0046278,GO:0051213,GO:0055114,GO:0071704,GO:1901360,GO:1901615	molecular_function; catalytic activity; organic acid metabolic process; cellular aromatic compound metabolic process; biological_process; metabolic process; catabolic process; catechol-containing compound metabolic process; cellular process; oxidoreductase activity; oxidoreductase activity, acting on single donors with incorporation of molecular oxygen; oxidoreductase activity, acting on single d…	Y	Chromid	-0.451564	0.0320667	0.0886036	-2.47706	5.08e-11	4.77e-10	-0.35406	0.178317	0.285317	0.427819	0.256337	0.317678	-1.65924	2.03e-05	4.68e-05	0.127957	0.536163	0.89189	-0.665535	0.0182521	0.0404935	0.133666	0.615471	0.773375	1.06893	0.00556857	0.0111254	-0.463523	0.210996	0.273441	805	721	173	117	271
OG0000059	SF45436_b48940	SF83666_b64000	SF25509_b64170	SS05631_b53460	SJ05684_b52280	subset I	3-carboxy-cis2Ccis-muconate cycloisomerase (EC 5.5.1.2)	F	K01032,K01857	Benzoate degradation; Benzoate degradation	GO:0003674,GO:0003824,GO:0005575,GO:0005622,GO:0005623,GO:0005737,GO:0006725,GO:0008150,GO:0008152,GO:0009056,GO:0009987,GO:0016853,GO:0016872,GO:0019439,GO:0042952,GO:0044237,GO:0044248,GO:0044424,GO:0044464,GO:0047472	molecular_function; catalytic activity; cellular_component; intracellular; cell; cytoplasm; cellular aromatic compound metabolic process; biological_process; metabolic process; catabolic process; cellular process; isomerase activity; intramolecular lyase activity; aromatic compound catabolic process; beta-ketoadipate pathway; cellular metabolic process; cellular catabolic process; intracellular p…	Y	Chromid	0.395835	0.0928389	0.198204	1.0171	0.000546986	0.0016754	0.4872	0.0666192	0.128827	1.02743	0.00373855	0.00689223	-0.536416	0.0306064	0.0454196	0.221542	0.343063	0.804321	1.46503	4.03e-07	2.71e-06	0.0528476	0.84295	0.920028	1.84819	2.14e-07	9.48e-07	1.06022	7.11e-06	2.17e-05	1109	1030	514	244	435
OG0000060	SF45436_b48960	SF83666_b63980	SF25509_b64150	SS05631_b53480	SJ05684_b43760	subset I	Adenylate cyclase (EC 4.6.1.1)	T	K01768	Longevity regulating pathway - multiple species			Y	Chromid	0.00452797	0.991089	0.994852	-0.0805513	0.909249	0.935973	0.609361	0.0906156	0.164189	1.42158	0.000236209	0.000521504	1.56099	7.98e-05	0.000171971	0.173735	0.654858	0.925526	0.505386	0.438171	0.552058	-0.133452	0.726147	0.849505	0.855635	0.0488119	0.0784193	0.269737	0.511509	0.581132	101	100	29	23	34
OG0000061	SF45436_b48990	SF83666_b63950	SF25509_b64120	SS05631_b53510	SJ05684_c12530	subset I	Transcriptional regulator associated with Tricarboxylic transport	K	K11475	Transcription factors			Y	cross	0.802794	3.94e-06	4.71e-05	0.885358	2.27e-05	9.08e-05	0.972099	1.94e-06	1.39e-05	1.25286	3.57e-14	2.1e-13	1.53442	9.94e-10	3.48e-09	0.138395	0.430144	0.847984	0.10574	0.610418	0.707351	0.123817	0.550328	0.724377	1.45457	2.01e-17	2.65e-16	1.33011	1.27e-07	4.89e-07	1776	1473	920	563	720
OG0000062	SF45436_b49000	SF83666_b63930	SF25509_b64100	SS05631_b53530	SJ05684_c12520	subset I	4-hydroxythreonine-4-phosphate dehydrogenase (EC 1.1.1.262)	H	K00097	Vitamin B6 metabolism	GO:0005575,GO:0005622,GO:0005623,GO:0005737,GO:0044424,GO:0044464	cellular_component; intracellular; cell; cytoplasm; intracellular part; cell part	Y	cross	0.457931	0.0770792	0.172025	1.28697	2.94e-05	0.000115253	1.67022	1.1e-06	8.37e-06	2.87824	6.09e-41	1.98e-39	3.1092	1.81e-35	3.15e-34	-0.151464	0.57138	0.901842	0.864499	0.00501606	0.0133366	0.0829018	0.816546	0.905413	0.725165	0.00465216	0.00942137	1.34597	3.51e-07	1.27e-06	363	339	128	116	109
OG0000063	SF45436_b49010	SF83666_b63920	SF25509_b64090	SS05631_b53540	SJ05684_c12510	subset I	Tricarboxylate transport protein TctC	C	K07795	Transporters			Y	cross	-0.186894	0.494664	0.658964	-0.458605	0.189801	0.279957	1.42514	9.76e-06	6.04e-05	1.0357	0.00149924	0.00294819	2.5938	7.25e-27	7.92e-26	0.285757	0.318492	0.786759	0.903821	0.00655923	0.0166839	0.502073	0.144583	0.304639	-0.213521	0.584635	0.659329	1.06566	7.06e-05	0.000185223	538	409	147	74	104
OG0000064	SF45436_b49020	SF83666_b63910	SF25509_b64080	SS05631_b53550	SJ05684_c12500	subset I	Tricarboxylate transport protein TctB						Y	cross	-1.01824	0.0330331	0.090577	-1.00861	0.12561	0.199147	-0.0894961	0.817305	0.880485	-0.945892	0.0453039	0.0676141	1.85887	6.92e-08	2.07e-07	-0.230122	0.631618	0.920434	0.931242	0.109925	0.183208	-0.0928466	0.832004	0.914016	-3.45743	0.00234944	0.00507158	0.2884	0.480738	0.550914	157	121	27	10	25
OG0000065	SF45436_b49030	SF83666_b63900	SF25509_b64070	SS05631_b53560	SJ05684_c12490	subset I	Tricarboxylate transport membrane protein TctA	R	K07793	Transporters			Y	cross	-1.1786	0.000942476	0.00524563	-0.189694	0.62562	0.712281	-0.0546829	0.865725	0.914277	-0.757034	0.0457639	0.0681722	0.695545	0.0541393	0.0761411	-0.231858	0.494696	0.875798	0.506893	0.161677	0.250734	-0.33198	0.334601	0.533973	-0.94598	0.0397306	0.0653674	0.408254	0.271623	0.339626	278	278	42	23	97
OG0000066	SF45436_b49040	SF83666_b63890	SF25509_b64060	SS05631_b53570	SJ05684_c12480	subset I	AP endonuclease2C family protein 2	G					Y	cross	0.447357	0.241544	0.402679	1.89999	6.96e-08	4.31e-07	1.2166	0.00021323	0.000937559	1.11203	0.000295461	0.000641878	0.498756	0.247299	0.297893	0.29647	0.466619	0.864703	2.14235	5.61e-09	4.98e-08	1.14576	0.00186569	0.0100578	1.57174	3.16e-05	9.65e-05	0.369448	0.412656	0.48449	137	94	47	34	32
OG0000067	SF45436_b49050	SF83666_b63880	SF25509_b64050	SS05631_b53580	SJ05684_c12470	subset I	Dihydroxyacetone kinase2C ATP-dependent (EC 2.7.1.29)	G	K00863,K05878	RIG-I-like receptor signaling pathway; Glycerolipid metabolism			Y	cross	0.512788	0.0244881	0.0720584	1.68102	1.38e-08	9.41e-08	0.817288	0.00244504	0.00797155	1.13351	2.21e-05	5.59e-05	-1.31939	1.5e-06	3.93e-06	0.0702846	0.762922	0.95359	1.43577	1.49e-06	8.97e-06	-0.100431	0.717212	0.845208	1.01627	0.000267697	0.000693938	-2.07714	2.11e-13	1.48e-12	1260	1026	467	364	255
OG0000068	SF45436_b49060	SF83666_b63860	SF25509_b64040	SS05631_b53590	SJ05684_b43790	subset I	Chloramphenicol acetyltransferase (EC 2.3.1.28)	R					Y	Chromid	1.10021	1.88e-09	5.33e-08	3.11729	6.05e-12	6.46e-11	1.5592	1.19e-07	1.06e-06	0.00201968	0.993226	0.995112	-0.468441	0.0819591	0.111106	0.289055	0.144866	0.654054	2.19963	1.6e-06	9.57e-06	0.439922	0.150367	0.312108	1.17821	4.29e-06	1.52e-05	1.61798	1.07e-09	5.28e-09	1006	853	678	376	167
OG0000069	SF45436_b49070	SF83666_b63850	SF25509_b64030	SS05631_b53600	SJ05684_b43800	subset I	Phosphonates transport ATP-binding protein PhnL	P	K05780	Phosphonate and phosphinate metabolism	GO:0006793,GO:0008150,GO:0008152,GO:0009056,GO:0009987,GO:0019634,GO:0019637,GO:0019700,GO:0044237,GO:0046434,GO:0071704,GO:1901575	phosphorus metabolic process; biological_process; metabolic process; catabolic process; cellular process; organic phosphonate metabolic process; organophosphate metabolic process; organic phosphonate catabolic process; cellular metabolic process; organophosphate catabolic process; organic substance metabolic process; organic substance catabolic process	Y	Chromid	-0.510191	0.0192914	0.0598046	2.10346	1.69e-06	8.38e-06	-0.834639	0.0140259	0.0355927	-2.25091	4.81e-09	1.78e-08	-1.24662	4.45e-09	1.48e-08	-0.166524	0.445038	0.85491	1.5666	0.000389055	0.00140153	-0.370027	0.280225	0.475843	-0.76072	0.0561596	0.0885202	0.770525	5.97e-05	0.000159138	1104	909	259	120	298
OG0000070	SF45436_b49080	SF83666_b63840	SF25509_b64020	SS05631_b53610	SJ05684_b43810	subset I	Phosphonates transport ATP-binding protein PhnK	P	K05781	Others	GO:0006793,GO:0008150,GO:0008152,GO:0009056,GO:0009987,GO:0019634,GO:0019637,GO:0019700,GO:0044237,GO:0046434,GO:0071704,GO:1901575	phosphorus metabolic process; biological_process; metabolic process; catabolic process; cellular process; organic phosphonate metabolic process; organophosphate metabolic process; organic phosphonate catabolic process; cellular metabolic process; organophosphate catabolic process; organic substance metabolic process; organic substance catabolic process	Y	Chromid	0.497538	0.00613363	0.0241576	3.43105	9.67e-14	1.27e-12	-0.177014	0.404737	0.534269	-1.45665	0.000260546	0.000572045	-0.930151	1.38e-05	3.25e-05	0.125469	0.514686	0.881913	2.24925	1.33e-06	8.12e-06	0.442811	0.0449598	0.130045	0.159303	0.698701	0.761389	1.45676	5.07e-13	3.44e-12	1019	994	444	296	225
OG0000071	SF45436_b49090	SF83666_b63830	SF25509_b64010	SS05631_b53620	SJ05684_b43820	subset I	PhnJ protein	P	K06163	Phosphonate and phosphinate metabolism	GO:0003674,GO:0003824,GO:0005488,GO:0006793,GO:0008150,GO:0008152,GO:0009056,GO:0009987,GO:0016829,GO:0019634,GO:0019637,GO:0019700,GO:0044237,GO:0046434,GO:0051536,GO:0051539,GO:0051540,GO:0071704,GO:1901575	molecular_function; catalytic activity; binding; phosphorus metabolic process; biological_process; metabolic process; catabolic process; cellular process; lyase activity; organic phosphonate metabolic process; organophosphate metabolic process; organic phosphonate catabolic process; cellular metabolic process; organophosphate catabolic process; iron-sulfur cluster binding; 4 iron, 4 sulfur cluste…	Y	Chromid	-0.311792	0.11448	0.232217	2.40855	1.02e-07	6.15e-07	-0.582153	0.26177	0.383766	-1.53514	0.000113873	0.000262388	-0.922387	7.85e-06	1.91e-05	-0.142566	0.474146	0.866975	2.04301	6.86e-06	3.67e-05	0.38634	0.457206	0.650111	-0.036533	0.928216	0.942506	0.597741	0.00232884	0.00472822	1299	1285	352	199	393
OG0000072	SF45436_b49100	SF83666_b63820	SF25509_b64000	SS05631_b53630	SJ05684_b43830	subset I	PhnI protein	P	K06164	Phosphonate and phosphinate metabolism	GO:0006793,GO:0008150,GO:0008152,GO:0009056,GO:0009987,GO:0019634,GO:0019637,GO:0019700,GO:0044237,GO:0046434,GO:0071704,GO:1901575	phosphorus metabolic process; biological_process; metabolic process; catabolic process; cellular process; organic phosphonate metabolic process; organophosphate metabolic process; organic phosphonate catabolic process; cellular metabolic process; organophosphate catabolic process; organic substance metabolic process; organic substance catabolic process	Y	Chromid	-0.0818853	0.688338	0.809365	2.79564	9.82e-10	7.87e-09	-0.111495	0.574876	0.691447	-1.14078	0.000641856	0.00133575	-1.75398	4.53e-16	2.6e-15	0.119423	0.568372	0.901323	2.44911	1.02e-07	7.58e-07	0.390337	0.0579817	0.157453	-0.364067	0.300049	0.377967	0.878802	9.55e-06	2.86e-05	1657	1591	550	273	303
OG0000073	SF45436_b49110	SF83666_b63810	SF25509_b63990	SS05631_b53640	SJ05684_b43840	subset I	PhnH protein	P	K06165	Phosphonate and phosphinate metabolism	GO:0006793,GO:0008150,GO:0008152,GO:0009056,GO:0009987,GO:0019634,GO:0019637,GO:0019700,GO:0044237,GO:0046434,GO:0071704,GO:1901575	phosphorus metabolic process; biological_process; metabolic process; catabolic process; cellular process; organic phosphonate metabolic process; organophosphate metabolic process; organic phosphonate catabolic process; cellular metabolic process; organophosphate catabolic process; organic substance metabolic process; organic substance catabolic process	Y	Chromid	-0.968735	2.65e-05	0.000255165	2.09756	6.21e-07	3.3e-06	-0.833531	0.0630254	0.123363	-0.175815	0.568267	0.633498	-1.39463	6.78e-13	3.1e-12	-0.0428974	0.851469	0.975857	2.03746	1.47e-06	8.9e-06	0.149995	0.739063	0.859141	-0.653932	0.0501276	0.0801805	1.25392	9.1e-13	6.07e-12	1500	1175	262	108	285
OG0000074	SF45436_b49120	SF83666_b63800	SF25509_b63980	SS05631_b53650	SJ05684_b43850	subset I	PhnG protein	P	K06166	Phosphonate and phosphinate metabolism	GO:0006793,GO:0008150,GO:0008152,GO:0009056,GO:0009987,GO:0019634,GO:0019637,GO:0019700,GO:0044237,GO:0046434,GO:0071704,GO:1901575	phosphorus metabolic process; biological_process; metabolic process; catabolic process; cellular process; organic phosphonate metabolic process; organophosphate metabolic process; organic phosphonate catabolic process; cellular metabolic process; organophosphate catabolic process; organic substance metabolic process; organic substance catabolic process	Y	Chromid	0.166727	0.370359	0.542708	3.30845	1.84e-14	2.64e-13	0.551578	0.0142796	0.0361189	1.25591	4.8e-07	1.45e-06	-0.330137	0.253272	0.304583	-0.0859608	0.659474	0.927591	2.48549	1.16e-08	9.83e-08	0.237619	0.312132	0.510345	1.15737	1.22e-05	3.99e-05	1.9283	1.56e-11	9.19e-11	1271	1079	460	241	243
OG0000075	SF45436_b49130	SF83666_b63790	SF25509_b63970	SS05631_b53660	SJ05684_b43860	subset I	Transcriptional regulator PhnF	K	K02043,K03710	Transcription factors; Transcription factors			Y	Chromid	1.08618	2.1e-06	2.73e-05	2.40044	9.98e-20	2.64e-18	0.707613	0.00455796	0.0135572	2.15724	1.02e-14	6.27e-14	0.313916	0.379122	0.435496	0.231657	0.346972	0.80524	2.19383	7.88e-16	1.46e-14	0.0531691	0.844076	0.920243	1.14676	0.000230425	0.000604246	0.876378	0.0139269	0.0243106	335	333	220	149	88
OG0000076	SF45436_b49210	SF83666_b63710	SF25509_b63890	SS05631_b53740	SJ05684_b43920	subset I	Methylmalonyl-CoA mutase (EC 5.4.99.2)	I	K01847,K01848	Valine, leucine and isoleucine degradation; Valine, leucine and isoleucine degradation	GO:0003674,GO:0003824,GO:0004494,GO:0005488,GO:0008150,GO:0008152,GO:0016853,GO:0016866,GO:0019842,GO:0031419,GO:0036094,GO:0046906,GO:0097159,GO:1901363	molecular_function; catalytic activity; methylmalonyl-CoA mutase activity; binding; biological_process; metabolic process; isomerase activity; intramolecular transferase activity; vitamin binding; cobalamin binding; small molecule binding; tetrapyrrole binding; organic cyclic compound binding; heterocyclic compound binding	Y	Chromid	0.201339	0.203246	0.356055	0.694567	0.00442444	0.0109646	0.975037	1.51e-06	1.11e-05	1.3815	8.64e-10	3.41e-09	0.563736	0.000422762	0.000835362	-0.0405986	0.795845	0.959625	0.874478	0.000267942	0.00100888	0.0767436	0.707802	0.837735	0.512985	0.0263289	0.0454346	-0.925625	1.26e-08	5.5e-08	1936	1746	701	413	806
OG0000077	SF45436_b49220	SF83666_b63700	SF25509_b63880	SS05631_b53750	SJ05684_b43930	subset I	Propionyl-CoA carboxylase biotin-containing subunit (EC 6.4.1.3)	I	K01965	Valine, leucine and isoleucine degradation	GO:0003674,GO:0003824,GO:0004658,GO:0006082,GO:0006520,GO:0006629,GO:0006631,GO:0006807,GO:0008150,GO:0008152,GO:0009056,GO:0009062,GO:0009063,GO:0009987,GO:0016042,GO:0016054,GO:0016421,GO:0016874,GO:0016885,GO:0019752,GO:0032787,GO:0043436,GO:0044237,GO:0044238,GO:0044242,GO:0044248,GO:0044255,GO:0044281,GO:0044282,GO:0044710,GO:0044712,GO:0046395,GO:0071704,GO:0072329,GO:1901564,GO:1901565,GO:…	molecular_function; catalytic activity; propionyl-CoA carboxylase activity; organic acid metabolic process; cellular amino acid metabolic process; lipid metabolic process; fatty acid metabolic process; nitrogen compound metabolic process; biological_process; metabolic process; catabolic process; fatty acid catabolic process; cellular amino acid catabolic process; cellular process; lipid catabolic…	Y	Chromid	0.483425	0.00601035	0.0237754	0.324296	0.178641	0.26626	1.29695	1.72e-08	1.75e-07	2.03456	1.66e-29	2.76e-28	1.93503	1.02e-20	7.91e-20	-0.136662	0.447816	0.857483	0.2077	0.37734	0.492182	0.389313	0.0987854	0.229787	1.41395	2.08e-13	1.93e-12	0.765997	0.00031381	0.000738665	1127	908	480	270	352
OG0000078	SF45436_b49240	SF83666_b63680	SF25509_b63860	SS05631_b53770	SJ05684_b43950	subset I	Propionyl-CoA carboxylase carboxyl transferase subunit (EC 6.4.1.3)	I	K01966	Valine, leucine and isoleucine degradation	GO:0003674,GO:0003824,GO:0004658,GO:0006082,GO:0006520,GO:0006629,GO:0006631,GO:0006807,GO:0008150,GO:0008152,GO:0009056,GO:0009062,GO:0009063,GO:0009987,GO:0016042,GO:0016054,GO:0016421,GO:0016874,GO:0016885,GO:0019541,GO:0019752,GO:0032787,GO:0043436,GO:0044237,GO:0044238,GO:0044242,GO:0044248,GO:0044255,GO:0044281,GO:0044282,GO:0044710,GO:0044712,GO:0046395,GO:0046459,GO:0071704,GO:0072329,GO:…	molecular_function; catalytic activity; propionyl-CoA carboxylase activity; organic acid metabolic process; cellular amino acid metabolic process; lipid metabolic process; fatty acid metabolic process; nitrogen compound metabolic process; biological_process; metabolic process; catabolic process; fatty acid catabolic process; cellular amino acid catabolic process; cellular process; lipid catabolic…	Y	Chromid	0.808198	1.28e-06	1.77e-05	0.125697	0.633225	0.718364	2.42406	1.34e-18	4.67e-17	2.1258	7.04e-34	1.52e-32	3.49363	1.47e-97	1.64e-95	-0.250884	0.144915	0.654054	-0.0403822	0.873787	0.915231	0.132797	0.637161	0.788653	1.62518	2.44e-18	3.46e-17	0.0088522	0.960507	0.966496	922	861	508	311	356
OG0000079	SF45436_b49250	SF83666_b63670	SF25509_b63850	SS05631_b53780	SJ05684_b43960	subset I	Transcriptional regulator2C XRE family	R	K07110	Transcription factors			Y	Chromid	1.07603	0.00048861	0.00304541	2.46937	1.1e-14	1.63e-13	2.20212	4.59e-11	6.81e-10	1.42009	1.57e-08	5.54e-08	0.93982	0.00620941	0.0103696	-0.770904	0.0144899	0.403237	0.812519	0.0108755	0.0257803	0.463571	0.175982	0.347949	0.48639	0.0857159	0.128371	0.576941	0.0832385	0.121173	212	144	94	93	113
OG0000080	SF45436_b49260	SF83666_b63660	SF25509_b63840	SS05631_b53790	SJ05684_b43970	subset I	Branched-chain acyl-CoA dehydrogenase (EC 1.3.99.12)	I	K00248,K00249	Valine, leucine and isoleucine degradation; PPAR signaling pathway	GO:0003674,GO:0003824,GO:0003995,GO:0006629,GO:0008150,GO:0008152,GO:0009056,GO:0016042,GO:0016491,GO:0016627,GO:0044238,GO:0044710,GO:0055114,GO:0071704,GO:1901575	molecular_function; catalytic activity; acyl-CoA dehydrogenase activity; lipid metabolic process; biological_process; metabolic process; catabolic process; lipid catabolic process; oxidoreductase activity; oxidoreductase activity, acting on the CH-CH group of donors; primary metabolic process; oxidation-reduction process; organic substance metabolic process; organic substance catabolic process	Y	Chromid	-0.192288	0.312354	0.481508	-0.00566188	0.984261	0.988972	-1.30186	1.03e-10	1.47e-09	-0.148101	0.544387	0.611904	2.11449	2.09e-34	3.51e-33	-0.192813	0.305013	0.778985	-0.0667453	0.811401	0.870014	-0.810304	4.52e-05	0.000402901	0.347376	0.167153	0.228829	-0.199608	0.265843	0.333702	1405	1232	410	206	599
OG0000081	SF45436_b49270	SF83666_b63650	SF25509_b63830	SS05631_b53800	SJ05684_b43980	subset I	3-hydroxyisobutyryl-CoA hydrolase (EC 3.1.2.4)	I	K01692	Caprolactam degradation	GO:0005575,GO:0005622,GO:0005623,GO:0005737,GO:0005829,GO:0044424,GO:0044444,GO:0044464	cellular_component; intracellular; cell; cytoplasm; cytosol; intracellular part; cytoplasmic part; cell part	Y	Chromid	0.196979	0.215273	0.371272	0.31308	0.18918	0.279118	-0.63376	0.00455138	0.013545	-0.923245	0.00107183	0.00215866	0.398825	0.0166592	0.0258411	-0.246902	0.116059	0.624593	0.290854	0.209752	0.308459	-0.869737	9.62e-05	0.000785068	0.114394	0.687459	0.751034	-0.563311	0.000680953	0.00151605	1765	1674	661	380	970
OG0000082	SF45436_b49280	SF83666_b63640	SF25509_b63820	SS05631_b53810	SJ05684_b43990	subset I	3-hydroxyisobutyrate dehydrogenase (EC 1.1.1.31)	I	K00020,K00042	Valine, leucine and isoleucine degradation; Glyoxylate and dicarboxylate metabolism			Y	Chromid	-0.353901	0.0822606	0.18123	0.0544227	0.817212	0.866437	-0.98074	9.57e-07	7.32e-06	-0.201917	0.400335	0.470359	0.075985	0.661303	0.706894	-0.0684722	0.731957	0.946716	0.705092	0.00180007	0.00540022	-0.768819	0.000109396	0.000885058	0.729366	0.00274482	0.00582447	-0.23565	0.167553	0.223095	1600	1533	469	198	699
OG0000083	SF45436_b49290	SF83666_b63630	SF25509_b63810	SS05631_b53820	SJ05684_b44000	subset I	5-keto-D-gluconate 5-reductase (EC 1.1.1.69)	IQR	K00046	Enzymes with EC numbers			Y	Chromid	0.319107	0.109876	0.225627	-0.0964083	0.699589	0.773819	-0.742342	0.00183101	0.00619586	0.944077	2.64e-10	1.1e-09	-0.00399976	0.984979	0.988154	-0.0737129	0.721021	0.943482	0.449564	0.0604821	0.112428	-0.80589	0.00111443	0.00665854	0.657062	0.000221956	0.000585267	0.035341	0.869365	0.893205	940	847	334	241	237
OG0000084	SF45436_b49480	SF83666_b63460	SF25509_b63610	SS05631_b54030	SJ05684_b44290	subset I	Glutamine synthetase type II2C eukaryotic (EC 6.3.1.2)	E	K01915	Exosome	GO:0005575,GO:0005622,GO:0005623,GO:0005737,GO:0044424,GO:0044464	cellular_component; intracellular; cell; cytoplasm; intracellular part; cell part	Y	Chromid	0.28124	0.210795	0.365535	0.345978	0.290623	0.392635	-1.38682	3.68e-08	3.56e-07	-2.17602	6.6e-15	4.14e-14	-2.92398	7.66e-21	5.97e-20	-0.554581	0.013533	0.397547	-0.0962642	0.768538	0.836642	-0.866725	0.000570605	0.00375431	-2.78576	2.15e-23	4.66e-22	-2.26916	2.78e-13	1.93e-12	42837	35304	16388	8828	65348
OG0000085	SF45436_b49520	SF83666_b63410	SF25509_b63570	SS05631_b54090	SJ05684_b44330	subset I	Tricarboxylate transport protein TctB		K07794	Transporters			Y	Chromid	-0.727564	0.0454798	0.115798	-0.584373	0.250045	0.348001	-0.596393	0.162507	0.264673	2.29672	3.49e-14	2.06e-13	1.96739	2.03e-13	9.64e-13	-0.316172	0.313493	0.783965	-0.193768	0.643779	0.735125	-0.909997	0.0272632	0.0882539	0.814625	0.0106379	0.0199366	0.35058	0.183632	0.242107	168	157	39	14	173
OG0000086	SF45436_b49530	SF83666_b63400	SF25509_b63560	SS05631_b54100	SJ05684_b44340	subset I	Tricarboxylate transport protein TctC	C	K07795	Transporters			Y	Chromid	-0.143352	0.644478	0.776553	2.68998	3.06e-15	4.81e-14	0.69077	0.0427996	0.0899302	3.1457	3.64e-17	2.65e-16	2.02112	7.07e-11	2.76e-10	-0.642375	0.0357008	0.467593	0.40438	0.235868	0.337842	-0.355398	0.297562	0.494517	1.69696	6.13e-06	2.12e-05	0.172607	0.578034	0.639771	920	891	274	159	950
OG0000087	SF45436_b49550	SF83666_b63380	SF25509_b63540	SS05631_b54110	SJ05684_b44350	subset I	ABC-type Fe3+ transport system2C periplasmic component	P	K02012,K07649	Transporters; Two-component system			Y	Chromid	-0.40146	0.0373752	0.0998087	-0.847803	0.00265817	0.00697479	0.358329	0.0691501	0.132293	0.884307	3.05e-08	1.04e-07	0.930653	7.48e-08	2.23e-07	0.0054878	0.976651	0.997026	-0.242516	0.337724	0.450578	-0.193223	0.34468	0.543702	0.689517	0.000126515	0.000346293	0.218592	0.218029	0.280553	790	785	190	122	285
OG0000088	SF45436_b49570	SF83666_b63360	SF25509_b63520	SS05631_b54130	SJ05684_b44370	subset I	Tricarboxylate transport sensor protein TctE	T	K07649	Two-component system			Y	Chromid	-0.187371	0.399699	0.571706	-1.05115	0.00973552	0.0220242	-0.121254	0.683374	0.781438	0.832707	0.000309194	0.000669874	0.520023	0.0270635	0.040507	0.478696	0.0277833	0.455516	-1.59466	3.97e-05	0.000181301	-1.05458	0.000744285	0.00470433	-0.00223401	0.993399	0.994236	-0.180124	0.45753	0.528628	523	431	128	89	151
OG0000089	SF45436_b49590	SF83666_b63340	SF25509_b63500	SS05631_b54150	SJ05684_b44380	subset I	Inositol transport system permease protein	G	K10440,K10541,K17214	Transporters; Transporters; Transporters			Y	Chromid	-0.327697	0.368955	0.541527	1.64762	1.45e-07	8.54e-07	0.919881	0.0346448	0.0756177	1.7992	1.65e-06	4.71e-06	1.66565	1.72e-08	5.41e-08	-1.06552	0.00233507	0.25993	1.2776	1.46e-05	7.3e-05	-0.0384642	0.930873	0.966996	0.590542	0.149372	0.207417	0.405547	0.177281	0.234848	130	137	35	21	78
OG0000090	SF45436_b49620	SF83666_b63310	SF25509_b63470	SS05631_b54180	SJ05684_b44410	subset I	Inosose isomerase (EC 5.3.99.-)	G	K06606	Inositol phosphate metabolism	GO:0003674,GO:0003824,GO:0005975,GO:0006020,GO:0006066,GO:0008150,GO:0008152,GO:0009056,GO:0009987,GO:0016052,GO:0016853,GO:0019310,GO:0019751,GO:0044237,GO:0044238,GO:0044262,GO:0044275,GO:0044281,GO:0044282,GO:0044710,GO:0044712,GO:0044723,GO:0044724,GO:0046164,GO:0046174,GO:0071704,GO:1901575,GO:1901615,GO:1901616	molecular_function; catalytic activity; carbohydrate metabolic process; inositol metabolic process; alcohol metabolic process; biological_process; metabolic process; catabolic process; cellular process; carbohydrate catabolic process; isomerase activity; inositol catabolic process; polyol metabolic process; cellular metabolic process; primary metabolic process; cellular carbohydrate metabolic pro…	Y	Chromid	-0.973953	0.00238299	0.0112417	0.734933	0.00835389	0.0192281	-0.0737635	0.838114	0.893759	1.27574	0.000892	0.00181807	0.146653	0.629221	0.67742	-0.0743788	0.809523	0.963139	1.64635	7.41e-10	7.33e-09	0.475775	0.198092	0.377848	1.32848	0.00110597	0.0025447	-0.154934	0.620347	0.677916	356	293	44	40	96
OG0000091	SF45436_b49640	SF83666_b63290	SF25509_b63450	SS05631_b54190	SJ05684_b44420	subset I	3-hydroxyisobutyrate dehydrogenase (EC 1.1.1.31)	I	K00020	Valine, leucine and isoleucine degradation			Y	Chromid	-0.177582	0.302263	0.470756	-0.538667	0.0572042	0.102557	-0.23389	0.206111	0.319855	0.0653253	0.697111	0.750698	-0.857497	0.00248866	0.00441674	-0.0986847	0.562082	0.899603	-0.175608	0.517287	0.625396	-0.57078	0.00245393	0.0127871	0.600928	0.000703339	0.0016878	-0.174174	0.528747	0.597187	1527	1264	408	240	544
OG0000092	SF45436_b49660	SF83666_b63270	SF25509_b63430	SS05631_b54200	SJ05684_b44430	subset I	Exodeoxyribonuclease III (EC 3.1.11.2)	L	K01142	DNA repair and recombination proteins			Y	Chromid	0.282158	0.351831	0.524399	-2.58661	0.000241169	0.000791198	0.813861	0.00570669	0.0164629	0.882429	0.00415906	0.00763486	-0.999839	0.00636574	0.0105982	-0.48745	0.0930975	0.600775	-1.35169	0.00146912	0.00451266	0.417387	0.154326	0.317668	-0.426059	0.223438	0.293205	-0.149911	0.603131	0.66276	187	166	68	44	139
OG0000093	SF45436_b49670	SF83666_b63260	SF25509_b63420	SS05631_b54210	SJ05684_b44440	subset I	Esterase/lipase/thioesterase family active site	R	K07020	Function unknown	GO:0005575,GO:0005622,GO:0005623,GO:0005737,GO:0005829,GO:0044424,GO:0044444,GO:0044464	cellular_component; intracellular; cell; cytoplasm; cytosol; intracellular part; cytoplasmic part; cell part	Y	Chromid	0.0156312	0.942094	0.969761	-2.07602	6.94e-09	4.96e-08	-0.0223583	0.92671	0.955222	0.472332	0.0170799	0.0277497	-1.68486	1.26e-09	4.37e-09	0.133458	0.530018	0.889216	-0.941752	0.000873704	0.00287508	0.26819	0.273024	0.467246	-0.247615	0.27256	0.348798	-0.298317	0.218333	0.280862	715	729	255	134	321
OG0000094	SF45436_b49680	SF83666_b63250	SF25509_b63410	SS05631_b54220	SJ05684_b44450	subset I	probable O-linked GlcNAc transferase	R					Y	Chromid	0.209623	0.241665	0.402719	-0.423733	0.194156	0.285212	0.853885	0.00023405	0.00101683	-0.431735	0.00592425	0.010549	-0.806412	3.62e-05	8.12e-05	-0.0303736	0.864495	0.976332	-0.795133	0.0130992	0.030203	0.207971	0.373043	0.572779	-0.562147	0.000856256	0.00201905	0.352654	0.0580862	0.0880284	2091	1855	831	396	898
OG0000095	SF45436_b49690	SF83666_b63240	SF25509_b63400	SS05631_b54230	SJ05684_b44460	subset I	Ku domain protein	L	K10979	DNA repair and recombination proteins			Y	Chromid	0.787945	3.45e-05	0.00032109	-0.119071	0.722801	0.791775	0.0267811	0.904819	0.941364	-0.123823	0.696898	0.75064	-2.33093	3.65e-29	4.63e-28	-0.515895	0.00673848	0.331474	-1.03073	0.00207778	0.00611446	-0.593906	0.00805615	0.033842	0.311289	0.328329	0.408176	-1.36676	1.17e-11	7.03e-11	8374	8353	4904	2760	5318
OG0000096	SF45436_b49710	SF83666_b63220	SF25509_b63380	SS05631_b54250	SJ05684_b44480	subset I	Ureidoglycine aminohydrolase	S	K14977	Purine metabolism	GO:0003674,GO:0003824,GO:0005488,GO:0008150,GO:0008152,GO:0016787,GO:0016810,GO:0016813,GO:0030145,GO:0043167,GO:0043169,GO:0046872,GO:0046914,GO:0071522	molecular_function; catalytic activity; binding; biological_process; metabolic process; hydrolase activity; hydrolase activity, acting on carbon-nitrogen (but not peptide) bonds; hydrolase activity, acting on carbon-nitrogen (but not peptide) bonds, in linear amidines; manganese ion binding; ion binding; cation binding; metal ion binding; transition metal ion binding; ureidoglycine aminohydrolase…	Y	Chromid	-0.0684816	0.840773	0.915829	-1.32417	0.00519574	0.0126497	-1.38261	0.000260445	0.00112345	0.177817	0.645334	0.70388	-0.523846	0.15122	0.193646	-0.331142	0.326639	0.79313	-2.56787	2.59e-08	2.11e-07	0.174777	0.638842	0.789648	-0.36983	0.343761	0.424141	-2.08119	1.02e-08	4.51e-08	1284	1080	418	191	1215
OG0000097	SF45436_b49740	SF83666_b63190	SF25509_b63350	SS05631_b54260	SJ05684_b44490	subset I	Negative regulator of allantoin and glyoxylate utilization operons	K	K13641	Transcription factors	GO:0006355,GO:0008150,GO:0009889,GO:0010468,GO:0010556,GO:0019219,GO:0019222,GO:0031323,GO:0031326,GO:0050789,GO:0050794,GO:0051171,GO:0051252,GO:0060255,GO:0065007,GO:0080090,GO:2000112,GO:2001141	regulation of transcription, DNA-templated; biological_process; regulation of biosynthetic process; regulation of gene expression; regulation of macromolecule biosynthetic process; regulation of nucleobase-containing compound metabolic process; regulation of metabolic process; regulation of cellular metabolic process; regulation of cellular biosynthetic process; regulation of biological process; …	Y	Chromid	0.359078	0.0349071	0.0944098	-0.317662	0.16552	0.250157	0.698568	0.00305434	0.00966277	-1.04767	1.76e-06	5.02e-06	-0.505932	0.0210457	0.0320952	0.0256871	0.880966	0.979408	-0.693378	0.00168822	0.00509295	-0.151425	0.528216	0.707527	-1.11259	4.49e-06	1.59e-05	-0.332028	0.122293	0.169637	1359	1320	553	347	460
OG0000098	SF45436_b49750	SF83666_b63180	SF25509_b63340	SS05631_b54270	SJ05684_b44500	subset I	Glyoxylate carboligase (EC 4.1.1.47)	Q	K01608	Glyoxylate and dicarboxylate metabolism	GO:0003674,GO:0003824,GO:0003933,GO:0003934,GO:0005488,GO:0006066,GO:0006081,GO:0006082,GO:0008150,GO:0008152,GO:0009028,GO:0009056,GO:0009436,GO:0009441,GO:0009987,GO:0016054,GO:0016787,GO:0016810,GO:0016814,GO:0016829,GO:0016830,GO:0016831,GO:0019238,GO:0019752,GO:0019842,GO:0030976,GO:0032787,GO:0034308,GO:0034310,GO:0036094,GO:0043167,GO:0043168,GO:0043169,GO:0043436,GO:0044237,GO:0044248,GO:…	molecular_function; catalytic activity; GTP cyclohydrolase activity; GTP cyclohydrolase I activity; binding; alcohol metabolic process; cellular aldehyde metabolic process; organic acid metabolic process; biological_process; metabolic process; tartronate-semialdehyde synthase activity; catabolic process; glyoxylate catabolic process; glycolate metabolic process; cellular process; organic acid cat…	Y	Chromid	-0.0875284	0.853784	0.924132	-0.00958101	0.986711	0.990011	-0.363256	0.55296	0.672693	0.700379	0.130628	0.174306	0.498058	0.342341	0.398286	0.319409	0.508376	0.878671	2.0797	6.96e-05	0.000299767	-0.41126	0.520564	0.70167	0.00265666	0.996295	0.996672	1.1478	0.0304028	0.0494642	88	128	34	20	18
OG0000099	SF45436_b49760	SF83666_b63170	SF25509_b63330	SS05631_b54280	SJ05684_b44510	subset I	Hydroxypyruvate isomerase (EC 5.3.1.22)	G	K01816	Glyoxylate and dicarboxylate metabolism	GO:0003674,GO:0003824,GO:0005488,GO:0005515,GO:0006081,GO:0006082,GO:0008150,GO:0008152,GO:0008903,GO:0009987,GO:0016853,GO:0016860,GO:0016861,GO:0019752,GO:0032787,GO:0042802,GO:0042803,GO:0043436,GO:0044237,GO:0044281,GO:0044710,GO:0046487,GO:0046983,GO:0071704	molecular_function; catalytic activity; binding; protein binding; cellular aldehyde metabolic process; organic acid metabolic process; biological_process; metabolic process; hydroxypyruvate isomerase activity; cellular process; isomerase activity; intramolecular oxidoreductase activity; intramolecular oxidoreductase activity, interconverting aldoses and ketoses; carboxylic acid metabolic process;…	Y	Chromid	-0.876067	0.335067	0.505644	1.27868	0.149052	0.230031	-0.00798478	0.992661	0.995525	2.53979	2.55e-08	8.78e-08	-2.23156	0.0990536	0.132142	0.0849129	0.919809	0.98551	2.06283	0.0169926	0.0379801	-0.852936	0.379168	0.578645	2.83285	9.55e-07	3.85e-06	0.601602	0.53826	0.605525	19	30	4	3	6
OG0000100	SF45436_b49770	SF83666_b63160	SF25509_b63320	SS05631_b54290	SJ05684_b44520	subset I	2-hydroxy-3-oxopropionate reductase (EC 1.1.1.60)	I	K00042	Glyoxylate and dicarboxylate metabolism	GO:0000255,GO:0000256,GO:0003674,GO:0003824,GO:0006081,GO:0006082,GO:0006807,GO:0006950,GO:0006974,GO:0008150,GO:0008152,GO:0008679,GO:0009056,GO:0009436,GO:0009442,GO:0009987,GO:0016054,GO:0016491,GO:0016614,GO:0016616,GO:0019752,GO:0032787,GO:0033554,GO:0034641,GO:0043436,GO:0043603,GO:0043605,GO:0044237,GO:0044248,GO:0044270,GO:0044281,GO:0044282,GO:0044699,GO:0044710,GO:0044712,GO:0044763,GO:…	allantoin metabolic process; allantoin catabolic process; molecular_function; catalytic activity; cellular aldehyde metabolic process; organic acid metabolic process; nitrogen compound metabolic process; response to stress; cellular response to DNA damage stimulus; biological_process; metabolic process; 2-hydroxy-3-oxopropionate reductase activity; catabolic process; glyoxylate catabolic process;…	Y	Chromid	-0.675611	0.188035	0.334574	0.84873	0.105269	0.171975	-1.31666	0.0219411	0.051403	1.33072	7.34e-05	0.000174389	0.355469	0.615416	0.665517	0.22738	0.645563	0.922086	1.5547	0.00213929	0.00627494	-1.59488	0.0113435	0.0444382	0.291532	0.547048	0.624954	-0.576054	0.4366	0.508084	88	74	14	12	21
OG0000101	SF45436_b49790	SF83666_b63140	SF25509_b63300	SS05631_b54310	SJ05684_b44540	subset I	Ureidoglycolate hydrolase (EC 3.5.3.19)	F	K01483	Purine metabolism	GO:0003674,GO:0003824,GO:0008150,GO:0008152,GO:0016829,GO:0016840,GO:0016842,GO:0050385	molecular_function; catalytic activity; biological_process; metabolic process; lyase activity; carbon-nitrogen lyase activity; amidine-lyase activity; ureidoglycolate lyase activity	Y	Chromid	-0.0787974	0.887433	0.941629	-2.28146	0.0231193	0.0472279	-2.11772	0.00262714	0.0085195	-0.55245	0.328363	0.396692	-1.24356	0.174563	0.219501	0.551769	0.324458	0.792385	0.927734	0.13428	0.215103	-0.9961	0.142076	0.300961	-1.97048	0.0345137	0.0577132	-0.785758	0.374917	0.447415	56	84	14	19	24
OG0000102	SF45436_b49810	SF83666_b63120	SF25509_b63280	SS05631_b54330	SJ05684_b44560	subset I	FIG00641944: hypothetical protein	S					Y	Chromid	-0.287365	0.110347	0.226219	-1.8152	6.78e-13	8.05e-12	-1.53697	3.55e-13	7.08e-12	-0.607885	0.000180157	0.000405674	-1.29337	8.02e-12	3.36e-11	-0.112427	0.530131	0.889216	-0.854788	0.000116984	0.000477123	-0.630643	0.0025549	0.0131874	-0.872044	2.38e-06	8.84e-06	-1.54455	7.92e-17	7.44e-16	2011	1655	536	266	593
OG0000103	SF45436_b49820	SF83666_b63110	SF25509_b63270	SS05631_b54340	SJ05684_b44570	subset I	Hydroxypyruvate isomerase (EC 5.3.1.22)	G	K01816	Glyoxylate and dicarboxylate metabolism	GO:0003674,GO:0003824,GO:0006082,GO:0006090,GO:0008150,GO:0008152,GO:0008903,GO:0009987,GO:0016853,GO:0016860,GO:0016861,GO:0019752,GO:0032787,GO:0043436,GO:0044237,GO:0044281,GO:0044710,GO:0071704	molecular_function; catalytic activity; organic acid metabolic process; pyruvate metabolic process; biological_process; metabolic process; hydroxypyruvate isomerase activity; cellular process; isomerase activity; intramolecular oxidoreductase activity; intramolecular oxidoreductase activity, interconverting aldoses and ketoses; carboxylic acid metabolic process; monocarboxylic acid metabolic proc…	Y	Chromid	-0.32068	0.142324	0.272989	-2.29598	7.22e-10	5.85e-09	-1.224	6.61e-07	5.25e-06	0.231925	0.480446	0.550775	-2.98025	2.49e-12	1.09e-11	-0.226877	0.294427	0.777323	-1.234	1.35e-05	6.83e-05	-1.01003	4.73e-05	0.000420107	0.149205	0.666106	0.732423	-3.71314	1.29e-18	1.39e-17	665	669	189	96	236
OG0000104	SF45436_b49830	SF83666_b63100	SF25509_b63260	SS05631_b54350	SJ05684_b44580	subset I	D-beta-hydroxybutyrate dehydrogenase (EC 1.1.1.30)	I	K00019,K00020,K00042,K08319	Synthesis and degradation of ketone bodies; Valine, leucine and isoleucine degradation; Glyoxylate and dicarboxylate metabolism; Enzymes with EC numbers			Y	Chromid	-0.256825	0.131017	0.257142	-1.01144	0.000139119	0.000480027	-0.496735	0.00784813	0.0217006	-0.440951	0.114671	0.155303	-3.20044	1.57e-24	1.52e-23	-0.426023	0.0118712	0.385472	-0.154918	0.533507	0.638505	-0.612881	0.001191	0.00696363	-0.993332	0.000731346	0.00174882	-3.39248	9.87e-31	2.5e-29	1949	1540	473	290	676
OG0000105	SF45436_b49850	SF83666_b63080	SF25509_b63240	SS05631_b54370	SJ05684_b44590	subset I	Transcriptional regulator2C LacI family	K	K06145	Transcription factors			Y	Chromid	-0.048784	0.853638	0.924132	2.05886	1.51e-11	1.53e-10	1.4348	1.18e-07	1.05e-06	-0.974739	0.00140654	0.00277625	-0.924971	0.00219802	0.00392652	0.416535	0.120853	0.632874	2.07716	2.38e-11	2.82e-10	1.50577	9.24e-08	1.42e-06	-0.925006	0.0108353	0.0202586	0.719757	0.0120002	0.0213059	596	488	176	100	103
OG0000106	SF45436_b49860	SF83666_b63070	SF25509_b63230	SS05631_b54380	SJ05684_b44600	subset I	Ribulose-5-phosphate 4-epimerase and related epimerases and aldolases	G	K01628	Fructose and mannose metabolism			Y	Chromid	-0.630817	0.0359537	0.0966732	0.270969	0.410198	0.515732	-0.923227	0.00157355	0.00544906	-2.0588	2.74e-10	1.14e-09	-1.21769	0.0068891	0.0114042	-0.101816	0.719692	0.943482	0.0562715	0.855102	0.902827	0.63308	0.0229192	0.0773557	-2.18018	1.68e-07	7.58e-07	-0.315901	0.450973	0.522577	320	313	50	53	154
OG0000107	SF45436_b49870	SF83666_b63060	SF25509_b63220	SS05631_b54400	SJ05684_b44610	subset I	Transcriptional regulator2C GntR family	K	K05799	Transcription factors			Y	Chromid	1.10466	7.76e-06	8.56e-05	3.17029	4.27e-16	7.44e-15	1.65735	4.73e-09	5.29e-08	2.76477	7.97e-29	1.28e-27	1.82133	3e-06	7.66e-06	-0.14216	0.585642	0.906981	1.52663	0.000121831	0.000495023	-0.265899	0.375654	0.575729	2.55937	1.95e-22	3.84e-21	0.4246	0.287075	0.355944	492	636	369	262	149
OG0000108	SF45436_b49880	SF83666_b63050	SF25509_b63210	SS05631_b54410	SJ05684_b44620	subset I	probable UDP-glucose 4-epimerase protein	M	K00043	Butanoate metabolism			Y	Chromid	-0.457259	0.0246086	0.0722543	2.23914	6.31e-14	8.5e-13	0.348653	0.141923	0.237742	2.2028	3.28e-14	1.94e-13	-1.24925	5.47e-07	1.52e-06	-0.250092	0.257577	0.753625	2.19503	1.08e-12	1.5e-11	0.733491	0.00368284	0.0180888	2.98468	7.75e-23	1.61e-21	-1.28149	2.57e-06	8.31e-06	1279	1311	314	184	163
OG0000109	SF45436_b49890	SF83666_b63040	SF25509_b63200	SS05631_b54420	SJ05684_b44630	subset I	L-fuco-beta-pyranose dehydrogenase (EC 1.1.1.122)	IQR	K00059	Lipid biosynthesis proteins			Y	Chromid	-0.381619	0.0512733	0.126657	1.87198	3.31e-11	3.19e-10	0.0624519	0.755015	0.835492	1.03986	0.00329665	0.00613232	-2.58393	4.73e-24	4.43e-23	-0.155476	0.439259	0.850244	1.0545	0.000251391	0.000951306	-0.985482	6.22e-06	6.73e-05	1.41248	9.9e-05	0.000275615	-1.80495	2.25e-14	1.72e-13	1245	1284	331	184	269
OG0000110	SF45436_b49900	SF83666_b63030	SF25509_b63190	SS05631_b54430	SJ05684_b44640	subset I	Maltose/maltodextrin transport ATP-binding protein MalK (EC 3.6.3.19)	G	K10112	Transporters			Y	Chromid	-0.627533	0.00312841	0.0140579	2.02445	9.63e-21	2.78e-19	0.323795	0.17876	0.285692	0.404649	0.23611	0.296637	-1.59737	6.9e-09	2.26e-08	-0.312056	0.149049	0.657029	1.15596	2.24e-07	1.59e-06	-0.320551	0.19975	0.380082	1.2082	0.000544666	0.00133468	-0.0385986	0.88549	0.904379	1703	1685	369	211	360
OG0000111	SF45436_b49910	SF83666_b63020	SF25509_b63180	SS05631_b54440	SJ05684_b44650	subset I	ABC transporter substrate-binding protein	G	K02027	Transporters			Y	Chromid	-0.968587	0.00118562	0.00634297	0.662135	0.0430486	0.0808565	-0.297511	0.393507	0.522733	1.56802	0.00194088	0.00374227	-1.74741	3.72e-08	1.14e-07	-0.439664	0.141615	0.651263	1.28346	8.72e-05	0.000367744	-0.974307	0.00598907	0.0266773	2.66632	1.57e-07	7.14e-07	0.194368	0.529383	0.5977	1804	2229	404	164	565
OG0000112	SF45436_b49920	SF83666_b63010	SF25509_b63170	SS05631_b54450	SJ05684_b44660	subset I	Maltose/maltodextrin ABC transporter2C permease protein MalF	G	K02025,K05814,K17316	Transporters; Transporters; Transporters	GO:0005575,GO:0016020	cellular_component; membrane	Y	Chromid	-1.02183	0.00210859	0.0101741	0.640071	0.0737172	0.127506	-0.584526	0.107203	0.189155	-0.0487745	0.928491	0.946257	-0.716772	0.024418	0.0367875	-1.03988	0.0012514	0.200759	0.768039	0.0268955	0.0566885	-1.18088	0.00153695	0.00862618	0.381236	0.493252	0.574412	0.142766	0.630321	0.687264	371	382	77	25	167
OG0000113	SF45436_b49930	SF83666_b63000	SF25509_b63160	SS05631_b54460	SJ05684_b44670	subset I	Maltose/maltodextrin ABC transporter2C permease protein MalG	G	K02025,K02026	Transporters; Transporters	GO:0005575,GO:0016020	cellular_component; membrane	Y	Chromid	-1.00321	0.000157045	0.00117784	0.104639	0.723509	0.792164	-0.891718	0.00559885	0.0162027	0.00139861	0.997297	0.998559	-1.76733	3.1e-08	9.59e-08	-0.317865	0.219522	0.731319	0.558641	0.0511509	0.0974304	-1.09551	0.000903423	0.00553094	1.03504	0.0140973	0.0257988	-0.163874	0.57322	0.635565	643	793	134	60	230
OG0000114	SF45436_b49950	SF83666_b62980	SF25509_b63140	SS05631_b54480	SJ05684_b44690	subset I	putative oxidoreductase protein	Q					Y	Chromid	-0.839585	0.00177854	0.00883005	-1.38839	2.32e-06	1.12e-05	-1.19288	1.02e-05	6.28e-05	2.0949	7.74e-21	7.66e-20	-1.27239	9.4e-06	2.27e-05	-0.422403	0.111246	0.615529	-0.854467	0.00206984	0.00609439	-0.543707	0.0428722	0.125604	2.83382	3.06e-36	1.44e-34	-1.45304	2.66e-07	9.87e-07	2372	1908	494	169	1121
OG0000115	SF45436_b49970	SF83666_b62960	SF25509_b63120	SS05631_b54500	SJ05684_b60320	subset I	MISCELLANEOUS%3B Unknown						Y	Chromid	0.348567	0.0787755	0.175072	-2.27075	2.14e-12	2.41e-11	-2.2417	4.94e-25	2.96e-23	-1.21863	0.00259005	0.00488877	0.763625	0.000276359	0.000558746	-0.146325	0.458689	0.86117	-1.34035	4.97e-06	2.73e-05	-0.992443	1.89e-06	2.28e-05	1.10414	0.00624432	0.0123163	1.19653	9.35e-09	4.14e-08	2184	2386	1096	489	1264
OG0000116	SF45436_b50610	SF83666_b62760	SF25509_b62920	SS05631_b54510	SJ05684_b49070	subset I	Transcriptional regulator2C GntR family	K	K05799	Transcription factors			Y	Chromid	0.971638	0.00243698	0.0114623	2.01518	1.84e-05	7.46e-05	1.55508	2.34e-06	1.64e-05	3.90278	9.91e-51	4.8e-49	2.99498	6.62e-19	4.66e-18	-0.00552749	0.986951	0.997977	1.26474	0.00784978	0.0194623	0.303319	0.392536	0.591463	1.38165	9.04e-06	3.05e-05	1.66768	2.6e-06	8.39e-06	171	149	104	61	43
OG0000117	SF45436_b50620	SF83666_b62750	SF25509_b62910	SS05631_b54520	SJ05684_b49080	subset I	TRAP-type C4-dicarboxylate transport system2C periplasmic component	G			GO:0005575,GO:0005623,GO:0030288,GO:0030312,GO:0030313,GO:0031975,GO:0042597,GO:0044462,GO:0044464,GO:0071944	cellular_component; cell; outer membrane-bounded periplasmic space; external encapsulating structure; cell envelope; envelope; periplasmic space; external encapsulating structure part; cell part; cell periphery	Y	Chromid	0.75044	0.0134619	0.0451697	0.743745	0.0385963	0.0735687	0.341425	0.388591	0.518723	2.28273	3.98e-15	2.53e-14	1.64066	1.08e-09	3.76e-09	-0.374451	0.213136	0.726547	0.856172	0.00790055	0.0195683	-0.246277	0.534391	0.713349	1.19914	0.000114097	0.000314845	0.887089	0.000822456	0.00180526	179	167	89	62	136
OG0000118	SF45436_b50630	SF83666_b62740	SF25509_b62900	SS05631_b54530	SJ05684_b49090	subset I	TRAP-type transport system2C small permease component2C predicted N-acetylneuraminate transporter	G					Y	Chromid	-0.774254	0.296113	0.464368	0.784639	0.244239	0.341152	-0.0788742	0.900167	0.937953	2.0001	8.46e-06	2.25e-05	1.61508	0.00292451	0.00514417	-0.135956	0.829212	0.968763	2.08061	0.000155933	0.000618691	-0.11251	0.855852	0.926215	1.61782	0.00166612	0.00369393	2.30948	9.56e-06	2.86e-05	36	25	4	5	20
OG0000119	SF45436_b50640	SF83666_b62730	SF25509_b62890	SS05631_b54540	SJ05684_b49100	subset I	TRAP-type C4-dicarboxylate transport system2C large permease component	G			GO:0005575,GO:0005623,GO:0005886,GO:0016020,GO:0044464,GO:0071944	cellular_component; cell; plasma membrane; membrane; cell part; cell periphery	Y	Chromid	-0.132367	0.706904	0.824695	-0.255117	0.574933	0.669631	-0.474672	0.168251	0.272163	1.11493	5.35e-05	0.000129531	-0.0059678	0.986633	0.989358	-0.0735749	0.830242	0.969074	0.262272	0.519039	0.626873	-0.855661	0.0157468	0.0572144	0.710877	0.0238707	0.0416465	0.0709576	0.835826	0.865833	234	163	75	24	80
OG0000120	SF45436_b50710	SF83666_b62660	SF25509_b62820	SS05631_b54610	SJ05684_b44740	subset I	Asparagine synthetase [glutamine-hydrolyzing] (EC 6.3.5.4)	E	K01953	Peptidases			Y	Chromid	0.424728	0.0732636	0.166115	0.492744	0.0759825	0.130754	1.85602	5.54e-17	1.68e-15	-0.149368	0.637401	0.697102	-0.620097	0.0240629	0.0363026	-0.063038	0.801139	0.96127	1.00251	0.000266337	0.00100434	1.14991	1.24e-06	1.57e-05	-0.0853284	0.808704	0.849928	0.252811	0.350665	0.422886	603	615	222	193	132
OG0000121	SF45436_b50720	SF83666_b62650	SF25509_b62810	SS05631_b54620	SJ05684_b44750	subset I	Acyl carrier protein	IQ					Y	Chromid	0.0655494	0.872007	0.93382	-0.286123	0.601211	0.691535	1.51337	0.000333862	0.00140104	1.18399	0.000346492	0.000745241	-0.342038	0.450203	0.506072	0.0915049	0.836716	0.972106	0.37489	0.473232	0.585174	1.98197	1.69e-05	0.000164383	0.617315	0.178513	0.242051	0.308006	0.50692	0.576521	136	108	46	22	30
OG0000122	SF45436_b50730	SF83666_b62640	SF25509_b62800	SS05631_b54630	SJ05684_b44760	subset I	Small Molecule Metabolism%3B Fatty acid biosynthesis	IQ					Y	Chromid	-0.198816	0.357037	0.529728	-1.22917	0.00101215	0.00289492	0.734482	0.000582633	0.00229896	-0.447894	0.0825086	0.116064	-0.48513	0.0337581	0.0495055	-0.148421	0.504942	0.878405	0.494172	0.136039	0.217405	0.73464	0.0012104	0.00703938	-0.302846	0.315336	0.394071	-0.142463	0.531293	0.598925	598	551	154	106	138
OG0000123	SF45436_b50740	SF83666_b62630	SF25509_b62790	SS05631_b54640	SJ05684_b44770	subset I	NAD synthetase (EC 6.3.1.5)	H	K01916	Nicotinate and nicotinamide metabolism			Y	Chromid	-0.602987	0.0332946	0.0911321	-1.18439	0.00241685	0.00639441	0.33457	0.290634	0.414508	-2.43551	1.41e-13	7.9e-13	-0.0782092	0.790125	0.822599	0.277967	0.329461	0.793771	0.473713	0.177918	0.270407	0.899618	0.00608952	0.0269476	-0.782921	0.0352309	0.0587883	0.909734	0.00206888	0.00424736	514	518	119	62	88
OG0000124	SF45436_b50750	SF83666_b62620	SF25509_b62780	SS05631_b54650	SJ05684_b44780	subset I	Septum site-determining protein MinC	D	K03610	Cytoskeleton proteins	GO:0000910,GO:0007049,GO:0008150,GO:0009987,GO:0022402,GO:0044699,GO:0044763,GO:0050789,GO:0050794,GO:0051301,GO:0051302,GO:0065007	cytokinesis; cell cycle; biological_process; cellular process; cell cycle process; regulation of biological process; regulation of cellular process; cell division; regulation of cell division; biological regulation	Y	Chromid	1.41941	1.72e-11	7.24e-10	0.461153	0.123936	0.196897	1.50697	0.00158987	0.00549859	0.815588	0.0159556	0.0260747	0.234596	0.413516	0.469924	0.0539534	0.799596	0.960151	-0.324637	0.276671	0.383515	0.939879	0.0492006	0.138783	0.0450703	0.895346	0.917465	1.14188	6.27e-05	0.000165806	2539	2396	2055	1374	813
OG0000125	SF45436_b50760	SF83666_b62610	SF25509_b62770	SS05631_b54660	SJ05684_b44790	subset I	Septum site-determining protein MinD	D	K03609	Cytoskeleton proteins	GO:0000003,GO:0000166,GO:0000910,GO:0000917,GO:0000918,GO:0001882,GO:0001883,GO:0003674,GO:0003824,GO:0004857,GO:0005488,GO:0005524,GO:0005575,GO:0005623,GO:0005886,GO:0006139,GO:0006152,GO:0006163,GO:0006195,GO:0006200,GO:0006725,GO:0006753,GO:0006793,GO:0006796,GO:0006807,GO:0007049,GO:0008150,GO:0008152,GO:0009056,GO:0009116,GO:0009117,GO:0009119,GO:0009123,GO:0009125,GO:0009126,GO:0009128,GO:…	reproduction; nucleotide binding; cytokinesis; division septum assembly; division septum site selection; nucleoside binding; purine nucleoside binding; molecular_function; catalytic activity; enzyme inhibitor activity; binding; ATP binding; cellular_component; cell; plasma membrane; nucleobase-containing compound metabolic process; purine nucleoside catabolic process; purine nucleotide metabolic …	Y	Chromid	0.921971	3.23e-06	3.99e-05	0.394966	0.21217	0.305852	1.03514	0.00746988	0.0208021	0.89938	0.00286719	0.00537555	0.2064	0.403948	0.461337	-0.0470696	0.812128	0.963546	-0.260909	0.407231	0.522587	0.348428	0.368165	0.568143	0.151327	0.618179	0.690023	0.482669	0.049565	0.0763361	3843	3562	2124	1497	1707
OG0000126	SF45436_b50770	SF83666_b62600	SF25509_b62760	SS05631_b54670	SJ05684_b44800	subset I	Cell division topological specificity factor MinE	D	K03608	Cytoskeleton proteins	GO:0000910,GO:0007049,GO:0008150,GO:0009987,GO:0010564,GO:0022402,GO:0032465,GO:0032954,GO:0032955,GO:0044087,GO:0044699,GO:0044763,GO:0050789,GO:0050794,GO:0051128,GO:0051301,GO:0051302,GO:0051726,GO:0065007,GO:1901891	cytokinesis; cell cycle; biological_process; cellular process; regulation of cell cycle process; cell cycle process; regulation of cytokinesis; regulation of cytokinetic process; regulation of division septum assembly; regulation of cellular component biogenesis; regulation of biological process; regulation of cellular process; regulation of cellular component organization; cell division; regulat…	Y	Chromid	0.840819	0.000147452	0.00111379	-0.864059	0.0229336	0.0469744	1.15401	0.00269805	0.00870747	1.52483	4.17e-08	1.4e-07	0.579029	0.0365796	0.0532678	0.189222	0.394214	0.832668	-0.427009	0.239966	0.342175	0.946698	0.0141018	0.052352	0.858279	0.00253888	0.00543114	1.7409	2.04e-10	1.09e-09	1075	1137	665	384	415
OG0000127	SF45436_b50780	SF83666_b62590	SF25509_b62750	SS05631_b54680	SJ05684_b44840	subset I	FIG01076100: hypothetical protein						Y	Chromid	0.281723	0.442404	0.61076	0.36824	0.403528	0.508886	0.0495048	0.893768	0.932119	1.80473	5.5e-08	1.82e-07	1.03728	0.00209781	0.00375829	-0.378472	0.302392	0.778985	0.257402	0.528831	0.634598	-0.334658	0.377356	0.577391	1.36115	0.000157175	0.000423624	0.719775	0.0320358	0.0518459	191	125	62	38	91
OG0000128	SF45436_b50790	SF83666_b62580	SF25509_b62740	SS05631_b54690	SJ05684_b44850	subset I	Protein-N(5)-glutamine methyltransferase PrmC2C methylates polypeptide chain release factors RF1 and RF2	J	K02493	Translation factors			Y	Chromid	0.300183	0.324752	0.494165	-0.655449	0.221934	0.317806	0.628814	0.0160032	0.0395804	2.20845	5.21e-31	9.79e-30	0.49675	0.0481696	0.0683855	-0.130715	0.678312	0.93419	-0.422998	0.407672	0.522905	-0.247587	0.387691	0.585827	2.40681	1.87e-27	5.3e-26	0.414618	0.10819	0.152601	314	260	86	90	89
OG0000129	SF45436_b50800	SF83666_b62570	SF25509_b62730	SS05631_b54700	SJ05684_b44860	subset I	STRUCTURAL ELEMENTS%3B Cell Exterior%3B surface polysaccharides/antigens	M					Y	Chromid	0.442263	0.0982143	0.206822	-0.0730394	0.817339	0.866437	-0.00646992	0.984869	0.991423	0.29237	0.370786	0.440106	0.00869548	0.974928	0.979875	-0.4731	0.0856117	0.587662	-0.0033575	0.991153	0.995948	-0.322982	0.353554	0.553544	0.849266	0.0127659	0.0235254	0.165739	0.545922	0.611776	607	497	195	181	155
OG0000130	SF45436_b50820	SF83666_b62550	SF25509_b62710	SS05631_b54720	SJ05684_b44880	subset I	STRUCTURAL ELEMENTS%3B Cell Exterior%3B surface polysaccharides/antigens	M	K13661	Structural proteins			Y	Chromid	0.580164	0.01601	0.0517228	-0.238841	0.547537	0.647264	0.859786	0.00237299	0.00776705	0.666077	0.0569352	0.0829783	0.467458	0.0110643	0.0177037	0.134625	0.584991	0.906981	0.247114	0.526747	0.633222	0.512241	0.0766794	0.192085	0.941133	0.00902631	0.0172847	1.44123	5.35e-15	4.32e-14	1017	896	365	349	233
OG0000131	SF45436_b50830	SF83666_b62540	SF25509_b62700	SS05631_b54730	SJ05684_b44890	subset I	STRUCTURAL ELEMENTS%3B Cell Exterior%3B surface polysaccharides/antigens	M					Y	Chromid	0.363684	0.345046	0.517324	-0.718466	0.235603	0.331749	-0.519851	0.223852	0.340044	-1.31051	0.0118833	0.020005	0.816253	0.0910832	0.12207	-0.0536452	0.892701	0.982156	0.202617	0.686806	0.771211	-0.0830993	0.848471	0.923008	-0.551875	0.35447	0.435318	0.796162	0.10214	0.145054	110	93	41	27	30
OG0000132	SF45436_b50840	SF83666_b62530	SF25509_b62690	SS05631_b54740	SJ05684_b44900	subset I	STRUCTURAL ELEMENTS%3B Cell Exterior%3B surface polysaccharides/antigens	GM					Y	Chromid	0.370888	0.564812	0.717261	-0.0365559	0.96724	0.977503	0.469162	0.462606	0.592191	-0.471872	0.518396	0.586577	0.571386	0.375399	0.431674	-0.426788	0.515871	0.881913	-0.611866	0.476158	0.588118	-1.07274	0.11917	0.263411	-1.19433	0.172634	0.235113	0.573806	0.36969	0.442632	70	61	20	22	9
OG0000133	SF45436_b50850	SF83666_b62520	SF25509_b62680	SS05631_b54750	SJ05684_b44910	subset I	Glycosyltransferase	M	K07011	Transport			Y	Chromid	-0.183725	0.674677	0.800603	-1.64532	0.0350874	0.0677653	-0.657327	0.177478	0.284261	0.934035	0.0116826	0.0196976	0.301233	0.451343	0.507092	-0.256572	0.550177	0.894226	-0.296669	0.634611	0.727068	-1.79026	0.000675724	0.0043509	0.384127	0.372593	0.454636	0.505264	0.191487	0.250769	122	117	26	27	33
OG0000134	SF45436_b50860	SF83666_b62510	SF25509_b62670	SS05631_b54760	SJ05684_b44920	subset I	Alpha-D-GlcNAc alpha-12C2-L-rhamnosyltransferase (EC 2.4.1.-)	M					Y	Chromid	0.621336	0.00523725	0.021112	1.16328	0.00232854	0.00620275	0.0199106	0.958627	0.975866	-1.6344	0.00108953	0.00219153	-1.03099	0.000266837	0.000540245	0.0964684	0.678742	0.93419	1.20327	0.00160478	0.00487665	0.399159	0.305211	0.502356	-1.69508	0.00234884	0.00507158	-0.497444	0.0619572	0.0933173	493	414	226	139	120
OG0000135	SF45436_b50880	SF83666_b62490	SF25509_b62650	SS05631_b54780	SJ05684_b44940	subset I	STRUCTURAL ELEMENTS%3B Cell Exterior%3B surface polysaccharides/antigens	N					Y	Chromid	-0.433886	0.264733	0.428158	0.462576	0.336647	0.44188	0.486432	0.243222	0.36251	1.00259	0.0017095	0.00332586	-0.0705516	0.890922	0.911208	0.202088	0.587663	0.907532	1.11813	0.0131662	0.0303188	0.410133	0.344502	0.543702	0.109225	0.789155	0.834491	-0.780281	0.136642	0.186521	144	118	24	25	49
OG0000136	SF45436_b50890	SF83666_b62480	SF25509_b62640	SS05631_b54790	SJ05684_b44950	subset I	FIG01075737: hypothetical protein						Y	Chromid	0.0177488	0.954422	0.976743	1.51913	0.000355205	0.0011283	0.300382	0.423676	0.554046	0.440255	0.16154	0.210583	0.3924	0.201337	0.248576	0.0639699	0.835905	0.971751	0.0409424	0.924936	0.950856	-0.5056	0.197169	0.376746	-0.647243	0.0967436	0.142372	0.704818	0.0195542	0.0330736	273	197	73	50	72
OG0000137	SF45436_b50990	SF83666_b62410	SF25509_b62520	SS05631_b54880	SJ05684_b45370	subset I	RND efflux membrane fusion protein	MV	K18302	Antimicrobial resistance genes			Y	Chromid	0.211193	0.465106	0.632603	1.37173	9.02e-05	0.000320872	0.723853	0.00547714	0.0159015	1.35916	2.98e-06	8.3e-06	1.49414	1.52e-10	5.74e-10	-0.188167	0.510571	0.8801	0.265821	0.444869	0.558154	-0.907805	0.000676417	0.0043509	-1.26738	8.95e-05	0.000251695	-0.266888	0.260454	0.327638	691	585	174	190	419
OG0000138	SF45436_b51000	SF83666_b62400	SF25509_b62510	SS05631_b54890	SJ05684_b45380	subset I	Transcriptional regulator2C TetR family	K					Y	Chromid	-0.459267	0.170639	0.311641	1.49575	9.22e-06	3.93e-05	1.06644	0.000424123	0.00173754	1.09974	0.000426359	0.000907972	1.26883	1.92e-05	4.43e-05	-0.547418	0.0933968	0.600775	-0.312064	0.353726	0.467709	-1.49416	1.69e-06	2.06e-05	-1.00433	0.00290074	0.00612249	-0.325536	0.274791	0.34288	650	466	90	108	437
OG0000139	SF45436_b51050	SF83666_b62350	SF25509_b62460	SS05631_b54930	SJ05684_b45400	subset I	Transcriptional regulator2C AsnC family	K					Y	Chromid	0.699748	0.0324466	0.0893549	0.814108	0.0963985	0.160268	-0.346748	0.487214	0.614049	1.45747	9.22e-05	0.000215321	1.98975	1.8e-05	4.17e-05	-0.576885	0.0821821	0.580343	-0.279769	0.565958	0.667182	-1.03739	0.0393459	0.117414	1.49106	9.4e-05	0.000263456	0.895116	0.0551538	0.0841995	462	358	216	132	255
OG0000140	SF45436_b51060	SF83666_b62340	SF25509_b62450	SS05631_b54940	SJ05684_b45410	subset I	conserved hypothetical protein	O					Y	Chromid	-1.06473	2.03e-07	3.51e-06	-0.517075	0.0718482	0.124994	-1.06429	1.87e-05	0.000106603	-1.19823	4.37e-08	1.46e-07	-0.559982	0.0103311	0.0166405	-0.0832504	0.678598	0.93419	-0.0321832	0.907981	0.939471	-0.377235	0.136469	0.291732	-0.952173	0.000267096	0.000692758	-0.706516	0.00156764	0.00327903	1178	987	183	92	243
OG0000141	SF45436_b51070	SF83666_b62330	SF25509_b62440	SS05631_b54950	SJ05684_b45420	subset I	FIG01074317: hypothetical protein						Y	Chromid	-1.04071	2.33e-08	5.24e-07	-0.784831	0.00203071	0.0054747	0.243987	0.24703	0.367383	-0.987167	0.00524086	0.00944907	-2.78018	9.31e-60	3.94e-58	-0.224315	0.230696	0.736672	-1.0997	1.71e-05	8.42e-05	0.206155	0.331058	0.529867	-0.661961	0.0633862	0.0982445	-2.51272	1.1e-47	6.31e-46	21555	17917	3475	1681	2708
OG0000142	SF45436_b51210	SF83666_b62200	SF25509_b62320	SS05631_b55080	SJ05684_b45430	subset I	hypothetical protein						Y	Chromid	-1.35006	8.58e-07	1.25e-05	-0.520192	0.151864	0.233638	-0.668761	0.0288163	0.0650004	1.42195	4.24e-05	0.00010376	2.31343	2.46e-12	1.08e-11	-0.13672	0.609743	0.911693	0.0219921	0.950758	0.969071	0.386893	0.204614	0.386375	1.37539	8.45e-05	0.000238649	4.02973	3.55e-34	1.07e-32	2083	1930	303	126	1038
OG0000143	SF45436_b51260	SF83666_b62150	SF25509_b62270	SS05631_b55140	SJ05684_b51020	subset I	3-oxoacyl-[acyl-carrier protein] reductase (EC 1.1.1.100)	IQR	K00059	Lipid biosynthesis proteins			Y	Chromid	0.150794	0.351518	0.524303	-2.01265	1.43e-13	1.85e-12	-1.4258	1.06e-05	6.49e-05	-1.37999	0.000160267	0.000362948	1.1345	2.39e-06	6.17e-06	-0.225582	0.160298	0.67042	-2.48577	1.16e-22	3.83e-21	-0.792944	0.0137495	0.0513937	0.184881	0.61339	0.686055	1.25008	1.88e-07	7.11e-07	2603	2597	1001	537	1347
OG0000144	SF45436_b51310	SF83666_b62090	SF25509_b62220	SS05631_b55190	SJ05684_b45480	subset I	Integral membrane protein	S	K09799	Function unknown			Y	Chromid	0.35365	0.0641955	0.150192	0.736633	0.000705842	0.00210118	-0.967616	0.00134262	0.00477969	-0.450974	0.0318188	0.048918	1.77886	8.86e-11	3.43e-10	-0.27608	0.128475	0.63963	-0.493053	0.0150385	0.034124	-2.43031	2.56e-16	1.03e-14	-1.47972	6.15e-12	4.85e-11	1.02389	0.000155089	0.000386569	966	771	316	250	1410
OG0000145	SF45436_b51490	SF83666_b61900	SF25509_b62000	SS05631_b55380	SJ05684_b48200	subset I	Beta-lactamase class C and other penicillin binding proteins	V					Y	Chromid	0.168171	0.427057	0.596866	-1.83694	5.55e-06	2.47e-05	-0.546548	0.0513172	0.104257	0.70172	0.0384795	0.0583086	-0.437778	0.068383	0.0942267	-0.113312	0.596026	0.909958	0.43106	0.18382	0.27758	-0.335026	0.237215	0.426409	0.750456	0.0335895	0.0563284	-0.610068	0.00948183	0.0171136	568	527	218	110	187
OG0000146	SF45436_b51500	SF83666_b61890	SF25509_b61990	SS05631_b55390	SJ05684_b48210	subset I	Alkyl hydroperoxide reductase subunit C-like protein	V	K03386	Exosome	GO:0003674,GO:0006950,GO:0006979,GO:0008150,GO:0016209,GO:0050896	molecular_function; response to stress; response to oxidative stress; biological_process; antioxidant activity; response to stimulus	Y	Chromid	-2.2634	1.11e-19	1.9e-17	-2.62349	6.8e-18	1.53e-16	-2.20438	1.06e-05	6.48e-05	-1.75683	6.98e-08	2.29e-07	-1.62544	3.8e-05	8.51e-05	-0.75337	0.00204404	0.25993	-1.79974	6.45e-10	6.43e-09	-0.710354	0.154696	0.318191	-1.65803	4e-07	1.71e-06	-1.33005	0.000696888	0.00154836	7505	6968	452	325	6926
OG0000147	SF45436_b51910	SF83666_b61880	SF25509_b61980	SS05631_b55400	SJ05684_b48220	subset I	Hydroxymethylpyrimidine phosphate kinase ThiD (EC 2.7.4.7)	H	K00941	Thiamine metabolism	GO:0003674,GO:0003824,GO:0006725,GO:0006766,GO:0006767,GO:0006772,GO:0006790,GO:0006793,GO:0006796,GO:0006807,GO:0008150,GO:0008152,GO:0008972,GO:0009058,GO:0009110,GO:0009228,GO:0009987,GO:0016301,GO:0016310,GO:0016740,GO:0016772,GO:0016776,GO:0018130,GO:0019438,GO:0034641,GO:0042364,GO:0042723,GO:0042724,GO:0044237,GO:0044249,GO:0044271,GO:0044272,GO:0044281,GO:0044283,GO:0044710,GO:0044711,GO:…	molecular_function; catalytic activity; cellular aromatic compound metabolic process; vitamin metabolic process; water-soluble vitamin metabolic process; thiamine metabolic process; sulfur compound metabolic process; phosphorus metabolic process; phosphate-containing compound metabolic process; nitrogen compound metabolic process; biological_process; metabolic process; phosphomethylpyrimidine kin…	Y	Chromid	0.344867	0.0310861	0.0865853	-0.194991	0.494217	0.596373	-0.721335	0.000107154	0.000513756	2.75207	5.74e-97	1.14e-94	1.12408	3.24e-08	1e-07	0.0207907	0.897278	0.982156	-0.946804	0.0007642	0.00254576	-0.814506	1.62e-05	0.00015801	1.45791	2.08e-24	4.85e-23	0.0614868	0.765981	0.806715	1447	1255	540	353	510
OG0000148	SF45436_b51920	SF83666_b61870	SF25509_b61970	SS05631_b55410	SJ05684_b48240	subset I	Succinoglycan biosynthesis transport protein exoP	M	K16554	Transporters	GO:0000271,GO:0005975,GO:0005976,GO:0008150,GO:0008152,GO:0009058,GO:0009059,GO:0016051,GO:0043170,GO:0044238,GO:0044723,GO:0071704,GO:1901576	polysaccharide biosynthetic process; carbohydrate metabolic process; polysaccharide metabolic process; biological_process; metabolic process; biosynthetic process; macromolecule biosynthetic process; carbohydrate biosynthetic process; macromolecule metabolic process; primary metabolic process; organic substance metabolic process; organic substance biosynthetic process	Y	Chromid	-0.622115	4.72e-07	7.45e-06	-2.66985	4.06e-37	3.65e-35	-1.08768	8.66e-07	6.72e-06	-2.50184	1.17e-29	1.98e-28	-2.29078	2.52e-67	1.39e-65	0.068505	0.579077	0.904986	-3.12912	1.69e-50	2.22e-48	-0.427484	0.0532323	0.147265	-1.55602	2.42e-12	2e-11	-0.414952	0.00156581	0.00327677	79780	71807	15905	9872	18253
OG0000149	SF45436_b51930	SF83666_b61860	SF25509_b61960	SS05631_b55420	SJ05684_b48250	subset I	UTP--glucose-1-phosphate uridylyltransferase (EC 2.7.7.9)	M	K00963,K01840	Amino sugar and nucleotide sugar metabolism; Amino sugar and nucleotide sugar metabolism	GO:0000271,GO:0000287,GO:0003674,GO:0003824,GO:0003983,GO:0005488,GO:0005575,GO:0005622,GO:0005623,GO:0005737,GO:0005829,GO:0005975,GO:0005976,GO:0005996,GO:0006011,GO:0006012,GO:0006139,GO:0006629,GO:0006725,GO:0006753,GO:0006793,GO:0006796,GO:0006807,GO:0008150,GO:0008152,GO:0008610,GO:0008653,GO:0009056,GO:0009058,GO:0009059,GO:0009103,GO:0009117,GO:0009225,GO:0009987,GO:0016051,GO:0016052,GO:…	polysaccharide biosynthetic process; magnesium ion binding; molecular_function; catalytic activity; UTP:glucose-1-phosphate uridylyltransferase activity; binding; cellular_component; intracellular; cell; cytoplasm; cytosol; carbohydrate metabolic process; polysaccharide metabolic process; monosaccharide metabolic process; UDP-glucose metabolic process; galactose metabolic process; nucleobase-cont…	Y	Chromid	-0.320881	0.0128671	0.0435424	-3.68313	2.06e-53	3.37e-51	-0.544384	0.024827	0.0572068	-2.51407	7.27e-09	2.63e-08	-2.31004	2.43e-90	2.31e-88	-0.00791127	0.951143	0.995133	-4.2389	2.93e-70	7.19e-68	-0.27815	0.251818	0.444274	-1.95326	7.24e-06	2.48e-05	-0.155726	0.169776	0.225729	71547	65772	17155	11401	15097
OG0000150	SF45436_b51940	SF83666_b61850	SF25509_b61950	SS05631_b55430	SJ05684_b48260	subset I	Beta-12C3-glucosyltransferase	M	K16555	Glycosyltransferases			Y	Chromid	-0.571897	0.000951324	0.00529023	-3.28412	8.29e-33	5.67e-31	-0.349709	0.106326	0.187851	-2.24655	1.2e-15	7.92e-15	-0.638824	0.00259841	0.00460027	0.260752	0.131808	0.641692	-3.24779	8.09e-35	5.33e-33	0.268095	0.21792	0.403548	-1.15757	5.34e-05	0.000156536	1.42144	1.54e-11	9.11e-11	7143	6035	1334	948	1360
OG0000151	SF45436_b51950	SF83666_b61840	SF25509_b61940	SS05631_b55440	SJ05684_b48270	subset I	Glucosyl-3-phosphoglycerate synthase (EC 2.4.1.266)	M	K16556	Glycosyltransferases			Y	Chromid	-1.15616	9.53e-16	9.6e-14	-3.63974	6.09e-56	1.1e-53	-1.25528	0.00011487	0.000547864	-2.91456	6.39e-39	1.79e-37	-0.82648	4.09e-11	1.63e-10	0.105198	0.461199	0.8622	-3.30678	9.68e-54	1.45e-51	-0.11446	0.725185	0.849063	-1.86335	7.55e-16	8.58e-15	1.04941	1.6e-17	1.58e-16	9753	8487	1263	857	2170
OG0000152	SF45436_b51960	SF83666_b61830	SF25509_b61930	SS05631_b55450	SJ05684_b48280	subset I	STRUCTURAL ELEMENTS%3B Cell Exterior%3B surface polysaccharides/antigens	N	K16557	Glycosyltransferases	GO:0003674,GO:0003824,GO:0008150,GO:0008152,GO:0016740,GO:0016757	molecular_function; catalytic activity; biological_process; metabolic process; transferase activity; transferase activity, transferring glycosyl groups	Y	Chromid	-1.00753	4.14e-11	1.6e-09	-2.98818	5.56e-32	3.71e-30	-1.12212	0.00327574	0.0102163	-3.22422	4.59e-34	1e-32	-1.15615	6.13e-09	2.01e-08	0.0933827	0.539881	0.892003	-2.874	1.24e-30	6.51e-29	-0.0292782	0.938863	0.968539	-2.03234	4.6e-14	4.46e-13	0.998269	4.51e-07	1.62e-06	16600	15259	2348	1723	3438
OG0000153	SF45436_b51980	SF83666_b61810	SF25509_b61910	SS05631_b55470	SJ05684_b48300	subset I	Endo-beta-12C3-12C4 glucanase (Licheninase) (EC 3.2.1.73)	G	K01179,K16559	Starch and sucrose metabolism; Enzymes with EC numbers	GO:0000272,GO:0003674,GO:0003824,GO:0004553,GO:0005575,GO:0005576,GO:0005975,GO:0005976,GO:0008150,GO:0008152,GO:0009056,GO:0009057,GO:0016052,GO:0016787,GO:0016798,GO:0042972,GO:0043170,GO:0044238,GO:0071704,GO:1901575	polysaccharide catabolic process; molecular_function; catalytic activity; hydrolase activity, hydrolyzing O-glycosyl compounds; cellular_component; extracellular region; carbohydrate metabolic process; polysaccharide metabolic process; biological_process; metabolic process; catabolic process; macromolecule catabolic process; carbohydrate catabolic process; hydrolase activity; hydrolase activity, …	Y	Chromid	-0.854047	1.86e-10	6.25e-09	-2.56104	2.37e-24	9.27e-23	-0.250011	0.191287	0.301564	-2.66662	4.23e-29	6.88e-28	-3.04626	4.79e-98	5.64e-96	0.0331165	0.804465	0.961765	-3.29411	2.03e-39	1.57e-37	0.37378	0.0507855	0.14208	-2.12363	7.18e-19	1.06e-17	-2.35139	7.93e-61	7.19e-59	50297	45269	8164	5532	16694
OG0000154	SF45436_b52040	SF83666_b61740	SF25509_b61840	SS05631_b55530	SJ05684_b48340	subset I	Undecaprenyl-phosphate galactosephosphotransferase (EC 2.7.8.6)	M	K00996,K16566	Lipopolysaccharide biosynthesis proteins; Glycan metabolism	GO:0000271,GO:0005975,GO:0005976,GO:0008150,GO:0008152,GO:0009058,GO:0009059,GO:0016051,GO:0043170,GO:0044238,GO:0044723,GO:0071704,GO:1901576	polysaccharide biosynthetic process; carbohydrate metabolic process; polysaccharide metabolic process; biological_process; metabolic process; biosynthetic process; macromolecule biosynthetic process; carbohydrate biosynthetic process; macromolecule metabolic process; primary metabolic process; organic substance metabolic process; organic substance biosynthetic process	Y	Chromid	-0.956036	8.81e-08	1.73e-06	-1.52656	3.5e-09	2.6e-08	-0.727513	0.0269018	0.0612128	-3.11085	2.51e-21	2.58e-20	-3.80013	1.9e-113	3.94e-111	-0.197129	0.269836	0.762339	-2.70052	1.6e-25	6.39e-24	0.0229236	0.944414	0.971819	-2.4442	1.07e-13	1.01e-12	-1.199	4.67e-13	3.2e-12	96794	87482	13334	10763	26776
OG0000155	SF45436_b52050	SF83666_b61730	SF25509_b61830	SS05631_b55540	SJ05684_b48350	subset I	Exopolysaccharide production protein ExoF precursor	M	K16552	Transporters			Y	Chromid	-0.365811	0.0392347	0.103511	-1.50661	1.37e-10	1.21e-09	-0.135725	0.535796	0.657524	-1.28775	6.32e-09	2.3e-08	-1.69727	3.92e-46	1.03e-44	0.0442696	0.80327	0.961288	-2.05871	1.92e-18	4.55e-17	-0.161688	0.461925	0.653686	-0.329493	0.140311	0.196385	1.15345	4.94e-23	7.45e-22	23328	20662	4668	3944	4666
OG0000156	SF45436_b52080	SF83666_b61710	SF25509_b61810	SS05631_b55560	SJ05684_b48370	subset I	Exopolysaccharide production protein ExoZ	M	K16568	Glycan metabolism			Y	Chromid	-0.675312	0.00123249	0.00655505	-2.01958	1.6e-09	1.24e-08	-0.427968	0.0741942	0.139571	-1.46934	4.85e-09	1.79e-08	-1.24765	2.58e-07	7.34e-07	0.301579	0.13871	0.647646	-1.9113	2.49e-10	2.63e-09	-0.08901	0.713571	0.84241	-1.16667	3e-05	9.2e-05	0.899967	5.97e-05	0.000159138	1168	1056	223	141	298
OG0000157	SF45436_b52090	SF83666_b61700	SF25509_b61800	SS05631_b55570	SJ05684_b48380	subset I	UDP-glucose 4-epimerase (EC 5.1.3.2)	M	K01784,K12448	Amino sugar and nucleotide sugar metabolism; Amino sugar and nucleotide sugar metabolism			Y	Chromid	-0.594648	0.000334422	0.00220802	-1.57509	2.54e-14	3.59e-13	0.424054	0.079823	0.148172	-1.16458	1.84e-15	1.2e-14	-2.99599	2.29e-49	6.7e-48	-0.212554	0.200665	0.715299	-2.04039	4.8e-23	1.63e-21	0.886375	0.000260192	0.0019047	-0.703849	3.79e-06	1.36e-05	-2.43546	3.05e-34	9.22e-33	12462	11046	2766	1401	2846
OG0000158	SF45436_b52120	SF83666_b61680	SF25509_b61770	SS05631_b55620	SJ05684_b48390	subset I	Queuosine Biosynthesis QueC ATPase	J	K06920	Transfer RNA biogenesis			Y	Chromid	-1.92833	1.67e-20	3.22e-18	-1.30527	1.7e-06	8.41e-06	-2.19836	6.91e-15	1.71e-13	-1.31225	8.91e-11	3.86e-10	-0.184863	0.644251	0.691891	-0.017743	0.9289	0.987144	-0.824707	0.00188163	0.00560752	-0.141708	0.612853	0.772184	-0.549882	0.0170679	0.0306215	1.24297	0.00192549	0.00397412	2167	1560	150	103	338
OG0000159	SF45436_b52130	SF83666_b61670	SF25509_b61760	SS05631_b55630	SJ05684_b48400	subset I	6-carboxytetrahydropterin synthase (EC 4.1.2.50) @ Queuosine biosynthesis QueD2C PTPS-I	H	K01737	Transfer RNA biogenesis			Y	Chromid	-0.912718	0.0117339	0.0407283	-0.720122	0.161846	0.245496	-0.843229	0.0267489	0.0610175	-0.336863	0.382759	0.451945	0.0312883	0.931968	0.94405	0.0636727	0.871939	0.97712	-0.707748	0.199213	0.2954	0.284296	0.50019	0.686144	0.698792	0.136181	0.191225	1.12265	0.00475217	0.00909319	377	257	59	30	24
OG0000160	SF45436_b52140	SF83666_b61660	SF25509_b61750	SS05631_b55640	SJ05684_b48410	subset I	Queuosine Biosynthesis QueE Radical SAM	R	K10026	Transfer RNA biogenesis			Y	Chromid	-0.639896	0.0162971	0.0523041	-0.0816508	0.799023	0.853049	-1.84775	2.12e-08	2.13e-07	-0.955045	0.00442822	0.00809454	-0.184335	0.479503	0.535005	-0.113482	0.667535	0.931044	-0.646059	0.0428713	0.0839091	-1.62107	1.16e-06	1.49e-05	-0.966271	0.00796573	0.0153965	-0.191317	0.464077	0.535482	1107	719	168	130	312
OG0000161	SF45436_b52170	SF83666_b61630	SF25509_b61720	SS05631_b55670	SJ05684_b56930	subset I	RNA polymerase sigma-70 factor	K	K03088	Transcription machinery			Y	Chromid	-0.12991	0.59845	0.742706	-1.548	0.000526535	0.00161919	0.151978	0.547552	0.667601	1.66099	9.93e-17	7.01e-16	-0.174298	0.535284	0.588353	-0.352067	0.139828	0.647646	-1.37157	0.000314081	0.0011585	-0.33126	0.195492	0.375116	0.456011	0.0429318	0.0699907	-0.751795	0.00583341	0.0109742	385	422	120	74	227
OG0000162	SF45436_b52180	SF83666_b61620	SF25509_b61710	SS05631_b55680	SJ05684_b56920	subset I	4-carboxymuconolactone decarboxylase domain/alkylhydroperoxidase AhpD family core domain protein	P					Y	Chromid	-0.582614	0.015172	0.0495709	-0.48302	0.143274	0.22277	-1.39686	1.13e-06	8.54e-06	1.24778	1.31e-08	4.66e-08	0.309296	0.20236	0.249769	-0.57342	0.0132655	0.397547	-1.34782	1.95e-05	9.51e-05	-1.07712	0.000136331	0.00108528	0.458872	0.0573967	0.0902871	1.00247	1.96e-05	5.64e-05	543	515	121	66	250
OG0000163	SF45436_b52330	SF83666_b61470	SF25509_b61560	SS05631_b55810	SJ05684_b56880	subset I	GLUCOSE-FRUCTOSE OXIDOREDUCTASE (EC 1.1.99.28)	R	K13020	Lipopolysaccharide biosynthesis proteins			Y	Chromid	0.277403	0.327389	0.497434	0.52483	0.233792	0.3298	-0.501669	0.172215	0.277467	1.67597	4.12e-12	2e-11	0.039641	0.920451	0.935917	-0.0458242	0.871917	0.97712	0.471918	0.264046	0.369775	-1.71911	1.62e-05	0.00015801	0.492643	0.0952209	0.140567	0.0131057	0.973085	0.977169	202	203	84	46	89
OG0000164	SF45436_b52340	SF83666_b61460	SF25509_b61550	SS05631_b55820	SJ05684_b56870	subset I	PUTATIVE OXIDOREDUCTASE PROTEIN	R					Y	Chromid	-0.987142	0.02371	0.0702007	-0.4364	0.33868	0.443901	1.26422	0.00166448	0.00571227	-0.755558	0.0233218	0.0368939	-0.802345	0.0627417	0.0870313	-0.334523	0.411848	0.838738	0.0498619	0.899956	0.934552	-0.00337266	0.993536	0.996639	-0.363831	0.337536	0.417518	-0.226136	0.567082	0.629979	163	209	44	9	94
OG0000165	SF45436_b52350	SF83666_b61450	SF25509_b61540	SS05631_b55830	SJ05684_b56860	subset I	Nucleoside ABC transporter2C permease protein 1	G	K02026,K10194	Transporters; Transporters	GO:0005575,GO:0016020	cellular_component; membrane	Y	Chromid	-0.0467349	0.907267	0.952923	0.645455	0.172451	0.258461	0.344778	0.519602	0.644604	-1.28683	0.00250508	0.00474158	0.449929	0.531987	0.585173	-0.926355	0.00904291	0.346127	-0.366054	0.368156	0.482651	-2.18216	6.4e-05	0.000550413	-1.64487	0.000271726	0.000703613	-0.399662	0.565572	0.628621	77	102	25	20	125
OG0000166	SF45436_b52360	SF83666_b61440	SF25509_b61530	SS05631_b55840	SJ05684_b56850	subset I	Inositol transport system permease protein	G	K02025,K10118,K10193,K17322	Transporters; Transporters; Transporters; Transporters	GO:0005575,GO:0016020	cellular_component; membrane	Y	Chromid	-0.772606	0.0678454	0.156995	0.635251	0.162649	0.246161	-0.815192	0.208713	0.32272	-0.505295	0.13861	0.183687	0.774428	0.0437371	0.062541	-1.12773	0.00189927	0.25106	-0.130404	0.744975	0.817988	-1.63659	0.0101111	0.0407804	-2.20979	2.65e-06	9.78e-06	-0.506676	0.164409	0.21952	121	91	18	14	112
OG0000167	SF45436_b52370	SF83666_b61430	SF25509_b61520	SS05631_b55850	SJ05684_b56840	subset I	Nucleoside ABC transporter2C permease protein 1	G	K02027,K10192	Transporters; Transporters			Y	Chromid	0.319918	0.301427	0.470076	1.10162	0.00205464	0.00553646	0.814948	0.0119787	0.0310321	1.41906	2.06e-05	5.23e-05	1.26548	4.21e-05	9.36e-05	-1.03556	0.000646989	0.152042	-0.125622	0.716975	0.796639	-1.55946	2.22e-06	2.63e-05	0.0728873	0.831229	0.868921	-0.359368	0.240079	0.305319	426	377	158	103	488
OG0000168	SF45436_b52380	SF83666_b61420	SF25509_b61510	SS05631_b55860	SJ05684_b56830	subset I	Transcriptional regulator2C TetR family	K					Y	Chromid	-0.412928	0.123539	0.246419	-0.0439724	0.893121	0.923388	-0.258596	0.455112	0.584711	-1.19902	3.14e-05	7.81e-05	-0.185768	0.502934	0.556587	-0.288066	0.272869	0.762339	-0.0833003	0.786026	0.850439	-0.748369	0.0356135	0.10853	-1.90446	1.02e-06	4.08e-06	-0.342131	0.209897	0.27226	350	391	100	49	123
OG0000169	SF45436_b52390	SF83666_b61410	SF25509_b61500	SS05631_b55870	SJ05684_b56820	subset I	GLUCOSE-FRUCTOSE OXIDOREDUCTASE (EC 1.1.99.28)	R					Y	Chromid	-0.425046	0.217638	0.374301	0.940492	0.0132042	0.0288209	0.579694	0.194339	0.305143	1.07629	1.4e-05	3.64e-05	2.07092	2.8e-17	1.76e-16	-0.482893	0.154803	0.662323	1.63654	6.11e-06	3.3e-05	-1.58506	0.00119962	0.00699159	0.70966	0.0193601	0.0343834	1.79229	4.29e-12	2.7e-11	176	185	41	29	57
OG0000170	SF45436_b52400	SF83666_b61400	SF25509_b61490	SS05631_b55880	SJ05684_b56810	subset I	Conserved hypothetical protein potentially related to ribose or hydroxymethylpyrimidine metabolism						Y	Chromid	-0.331544	0.471583	0.638266	1.05599	0.0508813	0.0927148	0.580624	0.168985	0.273026	1.68702	1.54e-07	4.9e-07	2.39206	4.54e-13	2.1e-12	0.0253804	0.954783	0.995747	1.66587	0.00137585	0.00427478	-1.99697	0.000279386	0.00201816	-0.174958	0.714208	0.774201	1.62412	7.33e-06	2.23e-05	76	89	19	15	30
OG0000171	SF45436_b52410	SF83666_b61390	SF25509_b61480	SS05631_b55890	SJ05684_b56800	subset I	FIG01074109: hypothetical protein	MR					Y	Chromid	-0.366571	0.552417	0.707752	0.412247	0.505666	0.608286	0.200199	0.726595	0.815943	1.66409	0.00566138	0.0101295	0.147061	0.798712	0.830546	-0.944164	0.128833	0.63963	1.57451	0.00402882	0.0109711	-0.619258	0.312568	0.510414	0.953557	0.153173	0.211496	0.33982	0.542472	0.609163	44	71	20	5	23
OG0000172	SF45436_b52420	SF83666_b61380	SF25509_b61470	SS05631_b55900	SJ05684_b56790	subset I	Sugar phosphate isomerases/epimerase	G					Y	Chromid	1.01258	0.0245003	0.0720584	1.08669	0.0322761	0.0631259	0.608235	0.166705	0.270042	0.772477	0.0926597	0.128629	0.979896	0.030283	0.0449551	0.16377	0.728013	0.944304	1.52522	0.00124221	0.00390677	-0.104532	0.82607	0.909876	-0.619835	0.318029	0.396931	0.788671	0.0832342	0.121173	70	56	50	19	31
OG0000173	SF45436_b52470	SF83666_b61330	SF25509_b61420	SS05631_b55950	SJ05684_c19720	subset I	Endoglucanase H (EC 3.2.1.4)	G	K01179	Starch and sucrose metabolism			Y	cross	-0.100962	0.807353	0.894977	-1.04424	0.0958896	0.159619	0.095464	0.821705	0.883752	0.701461	0.0569438	0.0829783	1.50747	0.000105672	0.000224153	0.569722	0.172572	0.685309	0.90397	0.0621752	0.114817	0.340071	0.455335	0.648521	1.14905	0.00991074	0.0187142	1.02665	0.015008	0.0259586	110	88	33	16	29
OG0000174	SF45436_b52480	SF83666_b61320	SF25509_b61410	SS05631_b55960	SJ05684_c19740	subset I	Cellulose synthase catalytic subunit [UDP-forming] (EC 2.4.1.12)	N	K00694	Transporters			Y	cross	-0.0814728	0.904619	0.951567	-2.47523	0.0501034	0.0916215	-0.425348	0.561013	0.679693	0.321252	0.720872	0.772258	1.5336	0.00971072	0.015711	0.973301	0.166683	0.678384	2.02898	0.0109754	0.0259945	0.537928	0.488291	0.675249	0.894659	0.371951	0.45397	2.40886	0.000170196	0.00042205	45	60	19	8	3
OG0000175	SF45436_b52490	SF83666_b61310	SF25509_b61400	SS05631_b55970	SJ05684_c19750	subset I	UDP-glucose 4-epimerase (EC 5.1.3.2)	M	K01784,K12448	Amino sugar and nucleotide sugar metabolism; Amino sugar and nucleotide sugar metabolism			Y	cross	-0.236255	0.715818	0.831082	0.979533	0.215036	0.309404	0.684376	0.219239	0.335009	0.0726255	0.913866	0.935536	2.13471	2.84e-05	6.43e-05	0.423615	0.524558	0.888922	1.30177	0.102215	0.172811	0.331228	0.60534	0.76649	0.474911	0.562019	0.638982	1.84717	0.00133914	0.00283372	38	53	15	6	14
OG0000176	SF45436_b52500	SF83666_b61300	SF25509_b61390	SS05631_b55980	SJ05684_c19760	subset I	dTDP-glucose 42C6-dehydratase (EC 4.2.1.46)	M	K01710,K08678	Acarbose and validamycin biosynthesis; Amino sugar and nucleotide sugar metabolism			Y	cross	1.22552	0.000665777	0.0038729	3.40364	4.57e-24	1.75e-22	3.16691	2.28e-22	1.02e-20	-0.969828	0.0509972	0.0751662	1.18571	0.00279122	0.00492761	-0.129566	0.724053	0.944304	0.932843	0.00782252	0.0194036	2.15832	1.46e-10	3.45e-09	-1.8767	0.00251742	0.00539739	0.834278	0.032024	0.0518459	107	109	67	61	76
OG0000177	SF45436_b52520	SF83666_b61280	SF25509_b61370	SS05631_b56000	SJ05684_b56680	subset I	FIG00983594: hypothetical protein	S					Y	Chromid	-1.22031	2.91e-11	1.19e-09	-2.11458	2.15e-13	2.68e-12	-1.36876	5.43e-06	3.53e-05	-0.75281	0.0217117	0.0344615	-0.20693	0.291666	0.345511	0.037008	0.828615	0.968307	-0.705045	0.00353845	0.00982904	0.477136	0.107169	0.243752	-1.72287	5.79e-07	2.41e-06	0.0602573	0.752181	0.795064	1641	1502	217	136	819
OG0000178	SF45436_b52530	SF83666_b61270	SF25509_b61360	SS05631_b56010	SJ05684_b56670	subset I	FIG00984722: hypothetical protein	S					Y	Chromid	0.561813	0.0015701	0.0079381	-0.16453	0.516251	0.617854	0.322337	0.109137	0.191803	-0.216725	0.241739	0.302828	-2.31952	3.65e-23	3.26e-22	0.0316281	0.858772	0.975857	-0.910333	0.000190156	0.000745167	0.345057	0.0882786	0.212187	-0.426397	0.0361124	0.0600694	-1.0859	2.23e-09	1.06e-08	1023	978	465	305	472
OG0000179	SF45436_b52590	SF83666_b61210	SF25509_b61300	SS05631_b56070	SJ05684_b56600	subset I	Cellulose synthase catalytic subunit [UDP-forming] (EC 2.4.1.12)	N	K00694	Transporters			Y	Chromid	0.192621	0.261761	0.425102	-2.92898	6.27e-17	1.26e-15	-0.641649	0.00188325	0.00634843	-2.44809	6.25e-31	1.16e-29	-1.33545	3.03e-12	1.31e-11	0.0294795	0.860631	0.975857	-3.65723	1.47e-33	8.94e-32	0.0751446	0.710887	0.840475	-0.832624	5.55e-05	0.000161864	-0.554822	0.00134508	0.00284491	1770	1668	581	430	1141
OG0000180	SF45436_b52810	SF83666_b60990	SF25509_b61090	SS05631_b56300	SJ05684_b60090	subset I	putative nutrient deprivation-induced protein						Y	Chromid	-0.992028	0.0304746	0.0853317	0.208056	0.664147	0.746232	-1.70052	0.000947738	0.00350888	1.25249	0.00119214	0.00238378	0.49689	0.304754	0.358771	-0.475214	0.269876	0.762339	0.395152	0.37605	0.490855	-1.19206	0.0174485	0.0621162	2.61436	7.69e-11	5.24e-10	1.97671	2.85e-05	7.98e-05	176	135	26	15	84
OG0000181	SF45436_b52820	SF83666_b60980	SF25509_b61080	SS05631_b56310	SJ05684_b60080	subset I	hypothetical protein						Y	Chromid	-0.923378	8.36e-05	0.000693605	-0.398504	0.224638	0.320525	-1.66592	5.95e-06	3.83e-05	0.450356	0.214676	0.272375	0.106097	0.704602	0.745133	-0.0476196	0.83421	0.971052	0.189352	0.547794	0.650844	-1.21019	0.00102525	0.00617977	1.95862	1.03e-07	4.84e-07	1.68026	1.14e-09	5.62e-09	983	752	152	88	299
OG0000182	SF45436_b52980	SF83666_b60830	SF25509_b60930	SS05631_b56460	SJ05684_c12460	subset I	Triosephosphate isomerase (EC 5.3.1.1)	G	K01803	Exosome	GO:0005575,GO:0005622,GO:0005623,GO:0005737,GO:0044424,GO:0044464	cellular_component; intracellular; cell; cytoplasm; intracellular part; cell part	Y	cross	0.990641	0.000430249	0.00273499	0.993515	0.0113532	0.0252918	0.73543	0.0200698	0.0477774	1.57954	5.13e-09	1.89e-08	-2.42272	5.76e-06	1.42e-05	0.111316	0.708475	0.939022	1.22623	0.00161401	0.00490193	-0.103927	0.75774	0.870795	0.899333	0.00383358	0.00788124	-2.48854	1.04e-06	3.55e-06	318	264	198	108	64
OG0000183	SF45436_b52990	SF83666_b60820	SF25509_b60920	SS05631_b56470	SJ05684_c12450	subset I	Ribose 5-phosphate isomerase B (EC 5.3.1.6)	G	K01808,K17207	Carbon fixation in photosynthetic organisms; Transporters			Y	cross	0.446486	0.121577	0.243422	0.0220046	0.95758	0.970338	0.318835	0.304106	0.430017	0.605355	0.0436085	0.0653508	-2.22759	1.87e-06	4.85e-06	-0.680214	0.0188925	0.425571	0.240009	0.538144	0.643058	0.247407	0.426195	0.623391	0.093451	0.770935	0.820522	-2.93866	1.96e-11	1.14e-10	409	324	174	91	243
OG0000184	SF45436_b53160	SF83666_b60690	SF25509_b60780	SS05631_b56620	SJ05684_b56570	subset I	Nitrate/nitrite transporter	P	K02575	Transporters	GO:0003674,GO:0005215,GO:0005575,GO:0006807,GO:0006810,GO:0006811,GO:0006820,GO:0008150,GO:0008152,GO:0008509,GO:0009987,GO:0015075,GO:0015103,GO:0015113,GO:0015291,GO:0015514,GO:0015562,GO:0015698,GO:0015707,GO:0016020,GO:0022804,GO:0022857,GO:0022891,GO:0022892,GO:0034220,GO:0044699,GO:0044763,GO:0044765,GO:0051179,GO:0051234,GO:0055085,GO:0071705	molecular_function; transporter activity; cellular_component; nitrogen compound metabolic process; transport; ion transport; anion transport; biological_process; metabolic process; anion transmembrane transporter activity; cellular process; ion transmembrane transporter activity; inorganic anion transmembrane transporter activity; nitrite transmembrane transporter activity; secondary active trans…	Y	Chromid	-1.00063	0.00132268	0.00694737	0.971946	0.00524719	0.0127462	0.37131	0.275825	0.39912	-0.856574	0.0181356	0.0292647	-0.282727	0.41787	0.474483	-0.692339	0.0126348	0.396994	0.841686	0.0104332	0.0248628	-0.971487	0.00377332	0.0184642	-2.60138	1.49e-11	1.12e-10	-0.647381	0.046826	0.0725823	392	391	57	44	822
OG0000185	SF45436_b53390	SF83666_b60480	SF25509_b60610	SS05631_b56770	SJ05684_b56540	subset I	Transcriptional regulator2C LacI family	G	K02529,K10439	Transcription factors; Transporters			Y	Chromid	0.182208	0.268385	0.431771	-0.660111	0.00327996	0.00841189	0.149975	0.604664	0.717841	1.59047	8.74e-28	1.34e-26	0.144263	0.413481	0.469924	0.287846	0.107007	0.612224	1.22752	2.73e-08	2.22e-07	1.14068	0.000122889	0.000985454	1.52326	3.57e-19	5.41e-18	-1.18357	1.03e-08	4.55e-08	2227	1869	745	468	224
OG0000186	SF45436_b53430	SF83666_b60440	SF25509_b60570	SS05631_b56810	SJ05684_b56500	subset I	3-methyl-2-oxobutanoate hydroxymethyltransferase (EC 2.1.2.11)	H	K00606	Pantothenate and CoA biosynthesis	GO:0005575,GO:0005622,GO:0005623,GO:0005737,GO:0044424,GO:0044464	cellular_component; intracellular; cell; cytoplasm; intracellular part; cell part	Y	Chromid	-0.223312	0.497332	0.66113	-2.9589	6.4e-06	2.81e-05	-2.02428	0.000158693	0.000720383	2.15617	9.53e-23	1.09e-21	0.383565	0.246127	0.296729	0.442503	0.204293	0.717277	0.448826	0.276699	0.383515	-0.467681	0.386417	0.584712	3.22571	2.37e-33	9.08e-32	-0.116685	0.752764	0.79522	285	243	79	41	48
OG0000187	SF45436_b53450	SF83666_b60420	SF25509_b60550	SS05631_b56830	SJ05684_b41430	subset I	FIG00984035: hypothetical protein						Y	Chromid	0.310744	0.494496	0.658878	3.01162	0.0232258	0.0473817	1.78636	0.000156645	0.000712274	2.89729	2.3e-16	1.58e-15	1.71384	6.84e-05	0.000149171	-0.261478	0.587232	0.907532	0.63413	0.637035	0.728966	-0.608629	0.258068	0.450825	0.999357	0.0252451	0.043787	-0.666111	0.186508	0.245428	81	104	32	27	19
OG0000188	SF45436_b53480	SF83666_b60390	SF25509_b60520	SS05631_b56860	SJ05684_b41460	subset I	Alkanal monooxygenase alpha chain (EC 1.14.14.3)	HR					Y	Chromid	0.190741	0.68534	0.807817	1.24687	0.0133399	0.0290934	1.24706	0.000448264	0.00182412	0.945592	0.00506041	0.00917597	1.07233	0.0179902	0.0277463	-0.268257	0.573663	0.902357	1.04011	0.0358518	0.0724758	-0.0512614	0.896086	0.948519	0.429574	0.300559	0.378308	0.525231	0.256915	0.323988	93	118	51	16	46
OG0000189	SF45436_b53490	SF83666_b60380	SF25509_b60510	SS05631_b56870	SJ05684_b41470	subset I	Aldehyde dehydrogenase (EC 1.2.1.3)	C	K00128,K00130	Chloroalkane and chloroalkene degradation; Glycine, serine and threonine metabolism			Y	Chromid	-0.574378	0.11806	0.237958	1.13975	0.00160901	0.00441239	0.695788	0.034068	0.0746571	1.26472	1.88e-06	5.35e-06	1.26404	6.7e-05	0.000146418	0.437117	0.222925	0.734023	1.27546	0.000470942	0.00165998	0.416104	0.253	0.445831	0.536724	0.141049	0.197233	1.44644	1.82e-05	5.26e-05	150	151	37	17	39
OG0000190	SF45436_b53500	SF83666_b60370	SF25509_b60500	SS05631_b56880	SJ05684_b41480	subset I	FIG00984243: hypothetical protein						Y	Chromid	0.36879	0.52321	0.68322	0.469118	0.489864	0.592578	1.10549	0.0726079	0.137154	0.478585	0.389088	0.458733	-1.41892	0.113021	0.148996	-1.40062	0.0241873	0.445854	0.528115	0.398244	0.513863	-0.263616	0.685128	0.821625	0.375473	0.550565	0.627823	-1.3561	0.0973501	0.139067	61	51	17	19	34
OG0000191	SF45436_b53510	SF83666_b60360	SF25509_b60490	SS05631_b56890	SJ05684_b41490	subset I	ABC transporter2C periplasmic spermidine putrescine-binding protein potD	E	K02055	Transporters			Y	Chromid	0.180949	0.609354	0.751413	1.02472	0.0231313	0.0472279	1.51095	5.8e-08	5.47e-07	0.796029	0.0174364	0.0282806	0.902859	0.00436419	0.00748614	-0.0974905	0.781477	0.95879	1.35932	0.00162331	0.00492189	0.778563	0.00914324	0.0375988	0.176154	0.655893	0.72354	0.605266	0.0560978	0.0854908	165	114	57	27	66
OG0000192	SF45436_b53520	SF83666_b60350	SF25509_b60480	SS05631_b56900	SJ05684_b41500	subset I	Ribose ABC transport system2C permease protein RbsC (TC 3.A.1.2.1)	E	K02054,K11071,K11075	Transporters; Transporters; Transporters	GO:0005575,GO:0016020	cellular_component; membrane	Y	Chromid	-0.664259	0.247057	0.40833	-0.065028	0.927628	0.950637	-0.13095	0.817341	0.880485	-0.00426483	0.991675	0.993768	0.537877	0.293633	0.347435	-0.695453	0.218032	0.730953	0.735078	0.25251	0.356019	-0.307685	0.606737	0.767344	1.12038	0.0185273	0.0330899	0.817884	0.109162	0.153722	65	61	9	11	20
OG0000193	SF45436_b53530	SF83666_b60340	SF25509_b60470	SS05631_b56910	SJ05684_b41510	subset I	Putrescine transport system permease protein potI	E	K02053	Transporters	GO:0005575,GO:0016020	cellular_component; membrane	Y	Chromid	-0.388286	0.522429	0.682872	-0.718347	0.478401	0.580532	-0.296828	0.627587	0.736443	-1.43405	0.0247101	0.0388957	0.828753	0.169189	0.21373	-0.131655	0.825153	0.968121	0.226383	0.801664	0.862864	-0.198267	0.75624	0.8697	-2.73035	0.0200606	0.0354682	1.31181	0.0301732	0.0492009	64	42	17	5	19
OG0000194	SF45436_b53640	SF83666_b60200	SF25509_b60350	SS05631_b57050	SJ05684_b48440	subset I	Chemotaxis protein methyltransferase CheR (EC 2.1.1.80)	T					Y	Chromid	-0.129854	0.471114	0.638027	-0.249901	0.445082	0.547856	-1.33559	9.77e-16	2.63e-14	-1.48459	1.47e-06	4.23e-06	-0.5751	0.00306356	0.00537356	0.0316843	0.860429	0.975857	0.214142	0.511722	0.621385	0.112653	0.496786	0.683652	0.236118	0.444781	0.526881	0.726435	0.000170115	0.00042205	10881	10548	3685	1644	3381
OG0000195	SF45436_b53660	SF83666_b60180	SF25509_b60330	SS05631_b57070	SJ05684_b48460	subset I	CELL PROCESSES%3B Transport of small molecules%3B carbohydrates2C organic acids2C alcohols	G	K10439	Transporters			Y	Chromid	0.0582759	0.861813	0.929176	-0.042988	0.904768	0.932929	-0.0530798	0.881466	0.923223	-0.310584	0.430876	0.500791	0.0337475	0.918258	0.934778	-0.407186	0.220193	0.731474	-0.104141	0.765893	0.834382	-0.465038	0.190454	0.368297	1.00071	0.0111309	0.0207703	0.622476	0.054405	0.0831145	1218	1170	482	199	1183
OG0000196	SF45436_b53690	SF83666_b60150	SF25509_b60300	SS05631_b57100	SJ05684_b48490	subset I	Ribose ABC transport system2C permease protein RbsC (TC 3.A.1.2.1)	G	K10440,K10538,K10541,K10553,K17206,K17214	Transporters; Transporters; Transporters; Transporters; Transporters; Transporters			Y	Chromid	-0.175027	0.402549	0.573585	-0.861493	0.00154483	0.00425616	-0.658696	0.00215942	0.00715571	0.557186	0.00660492	0.0116779	-0.802952	4.38e-05	9.71e-05	-0.106038	0.604192	0.911693	-0.325426	0.190987	0.285957	-0.283628	0.181058	0.355284	0.703968	0.000837443	0.00197861	0.919108	2.87e-07	1.06e-06	1305	1106	410	170	641
OG0000197	SF45436_b53710	SF83666_b60130	SF25509_b60280	SS05631_b57120	SJ05684_b48510	subset I	Putative zinc metalloprotease MJ0392 (EC 3.4.24.-)	O	K06402,K16922	Peptidases; Peptidases			Y	Chromid	-1.20198	7.8e-11	2.89e-09	-0.983382	4.94e-06	2.22e-05	-1.797	2.84e-22	1.26e-20	-0.987402	0.000243514	0.000536634	-1.66021	6.24e-14	3.1e-13	0.0208697	0.908392	0.982951	-0.489244	0.0186459	0.0412485	-0.98703	8.57e-08	1.33e-06	-1.35555	1.38e-06	5.38e-06	0.0356034	0.867794	0.892161	4116	3280	591	273	1090
OG0000198	SF45436_b53740	SF83666_b60110	SF25509_b60250	SS05631_b57140	SJ05684_b48530	subset I	putative HTH transcriptional regulator	K	K02529	Transcription factors			Y	Chromid	0.0502096	0.795071	0.8858	-1.58955	5.86e-08	3.67e-07	-1.39356	1.38e-10	1.93e-09	-1.26742	1.38e-08	4.89e-08	-2.25501	5.75e-13	2.64e-12	0.218294	0.254687	0.752673	-0.571832	0.0280996	0.058813	-0.98993	4.16e-06	4.68e-05	-1.18788	1.1e-06	4.39e-06	-1.59997	4.16e-08	1.7e-07	1339	1337	502	243	495
OG0000199	SF45436_b53750	SF83666_b60100	SF25509_b60240	SS05631_b57160	SJ05684_b48540	subset I	Small Molecule Metabolism	R					Y	Chromid	-0.788704	0.0711859	0.162356	0.331479	0.549622	0.649018	-0.976831	0.0451603	0.0939864	2.01314	1.09e-12	5.62e-12	0.716896	0.080511	0.109381	-0.307411	0.424471	0.844265	0.221498	0.661981	0.750199	-0.520285	0.263495	0.457378	1.02691	0.00161858	0.00360199	-0.641427	0.121102	0.168253	127	85	20	12	67
OG0000200	SF45436_b53760	SF83666_b60090	SF25509_b60230	SS05631_b57170	SJ05684_b48550	subset I	Inosose isomerase (EC 5.3.99.-)	G					Y	Chromid	-0.566397	0.222991	0.38079	0.0886971	0.870289	0.905155	-0.933498	0.0464746	0.0962084	0.976715	0.0203176	0.0324221	0.834594	0.0759997	0.103835	-0.111959	0.798554	0.959626	-0.808422	0.120214	0.196774	-0.482705	0.293551	0.489789	1.18505	0.00849532	0.0163271	0.684516	0.142749	0.193455	141	104	30	14	74
OG0000201	SF45436_b53800	SF83666_b60050	SF25509_b60190	SS05631_b57210	SJ05684_b48590	subset I	Probable ABC transporter ATP-binding protein y4oS	G	K01990,K02052,K10112	Transporters; Transporters; Transporters			Y	Chromid	0.16315	0.597568	0.74199	-0.0314034	0.934699	0.955886	-0.679658	0.033671	0.0740247	0.380673	0.113562	0.154043	0.504506	0.0780247	0.106269	0.313027	0.312277	0.783026	0.101523	0.77898	0.845016	-0.881094	0.00807403	0.033891	0.937328	0.00057094	0.00139547	0.811113	0.00443319	0.00853532	307	285	131	50	111
OG0000202	SF45436_b53810	SF83666_b60030	SF25509_b60180	SS05631_b57220	SJ05684_b51490	subset I	Transcriptional regulator2C GntR family	K					Y	Chromid	0.402793	0.430317	0.599684	-0.860801	0.220772	0.316392	-0.833388	0.106863	0.188617	0.666029	0.104344	0.142998	0.216833	0.655661	0.701551	-0.95469	0.042233	0.481957	-2.07265	5.58e-05	0.000245759	-0.489011	0.275791	0.470801	-0.173746	0.67179	0.737648	-1.21356	0.00417592	0.00809724	93	47	44	8	161
OG0000203	SF45436_b53820	SF83666_b60020	SF25509_b60170	SS05631_b57230	SJ05684_b51500	subset I	Putative sugar ABC transport system2C permease protein YjfF	G	K02057	Transporters	GO:0003674,GO:0005215,GO:0005354,GO:0005575,GO:0005623,GO:0005886,GO:0006810,GO:0008150,GO:0008516,GO:0008643,GO:0008645,GO:0009987,GO:0015144,GO:0015145,GO:0015149,GO:0015291,GO:0015292,GO:0015749,GO:0015757,GO:0016020,GO:0022804,GO:0022857,GO:0022891,GO:0022892,GO:0034219,GO:0035428,GO:0044464,GO:0044699,GO:0044763,GO:0044765,GO:0050782,GO:0051119,GO:0051179,GO:0051234,GO:0055085,GO:0071702,GO:…	molecular_function; transporter activity; galactose transmembrane transporter activity; cellular_component; cell; plasma membrane; transport; biological_process; hexose uniporter activity; carbohydrate transport; hexose transmembrane transport; cellular process; carbohydrate transmembrane transporter activity; monosaccharide transmembrane transporter activity; hexose transmembrane transporter act…	Y	Chromid	-1.1419	0.243998	0.405274	-1.33068	0.109344	0.176996	-0.123378	0.824011	0.884941	-0.279261	0.624133	0.686006	1.01741	0.0586925	0.0818577	-1.01911	0.268929	0.761426	-3.13191	1.9e-06	1.13e-05	-0.0615687	0.905634	0.952347	-1.04026	0.0650831	0.10071	-0.279468	0.580172	0.641576	97	68	20	2	303
OG0000204	SF45436_b53830	SF83666_b60010	SF25509_b60160	SS05631_b57240	SJ05684_b51510	subset I	Putative sugar ABC transport system2C permease protein YtfT	G	K02057,K10440	Transporters; Transporters	GO:0003674,GO:0005215,GO:0005354,GO:0005575,GO:0005623,GO:0005886,GO:0006810,GO:0008150,GO:0008516,GO:0008643,GO:0008645,GO:0009987,GO:0015144,GO:0015145,GO:0015149,GO:0015291,GO:0015292,GO:0015749,GO:0015757,GO:0016020,GO:0022804,GO:0022857,GO:0022891,GO:0022892,GO:0034219,GO:0035428,GO:0044464,GO:0044699,GO:0044763,GO:0044765,GO:0050782,GO:0051119,GO:0051179,GO:0051234,GO:0055085,GO:0071702,GO:…	molecular_function; transporter activity; galactose transmembrane transporter activity; cellular_component; cell; plasma membrane; transport; biological_process; hexose uniporter activity; carbohydrate transport; hexose transmembrane transport; cellular process; carbohydrate transmembrane transporter activity; monosaccharide transmembrane transporter activity; hexose transmembrane transporter act…	Y	Chromid	-0.604864	0.359278	0.532371	-0.516363	0.559821	0.65761	-0.359809	0.581298	0.697072	1.02484	0.0888829	0.124076	0.831784	0.190688	0.237583	-0.590941	0.278155	0.766077	-2.7205	0.0001832	0.00072105	0.491939	0.400956	0.59842	0.666862	0.254103	0.32899	-0.869387	0.134984	0.184597	52	41	10	6	200
OG0000205	SF45436_b53840	SF83666_b60000	SF25509_b60150	SS05631_b57250	SJ05684_b51520	subset I	Putative sugar ABC transport system2C ATP-binding protein YtfR (EC 3.6.3.17)	G	K01995,K01996,K02056,K10441,K10539,K10548,K17210,K17215	Transporters; Transporters; Transporters; Transporters; Transporters; Transporters; Transporters; Transporters	GO:0003674,GO:0003824,GO:0005215,GO:0006139,GO:0006152,GO:0006163,GO:0006195,GO:0006200,GO:0006725,GO:0006753,GO:0006793,GO:0006796,GO:0006807,GO:0006810,GO:0008150,GO:0008152,GO:0008643,GO:0008645,GO:0009056,GO:0009116,GO:0009117,GO:0009119,GO:0009123,GO:0009125,GO:0009126,GO:0009128,GO:0009141,GO:0009143,GO:0009144,GO:0009146,GO:0009150,GO:0009154,GO:0009158,GO:0009161,GO:0009164,GO:0009166,GO:…	molecular_function; catalytic activity; transporter activity; nucleobase-containing compound metabolic process; purine nucleoside catabolic process; purine nucleotide metabolic process; purine nucleotide catabolic process; obsolete ATP catabolic process; cellular aromatic compound metabolic process; nucleoside phosphate metabolic process; phosphorus metabolic process; phosphate-containing compoun…	Y	Chromid	-0.327028	0.430923	0.600096	-0.514122	0.368496	0.47333	-0.281465	0.507042	0.63276	0.244866	0.551477	0.618263	-0.0455972	0.924696	0.938481	-0.46739	0.218672	0.730953	-2.12949	3.29e-05	0.000153216	0.586735	0.143968	0.304025	0.570466	0.159601	0.21944	-1.13762	0.0122263	0.0216281	223	123	46	26	356
OG0000206	SF45436_b53850	SF83666_b59990	SF25509_b60140	SS05631_b57260	SJ05684_b51530	subset I	Putative sugar ABC transport system2C periplasmic binding protein YtfQ precursor	G	K02058,K10439,K17208	Transporters; Transporters; Transporters	GO:0003674,GO:0005488,GO:0005534,GO:0005575,GO:0005623,GO:0006810,GO:0008150,GO:0008643,GO:0008645,GO:0015749,GO:0015757,GO:0030246,GO:0042597,GO:0044464,GO:0044699,GO:0044765,GO:0048029,GO:0051179,GO:0051234,GO:0071702	molecular_function; binding; galactose binding; cellular_component; cell; transport; biological_process; carbohydrate transport; hexose transmembrane transport; monosaccharide transmembrane transport; galactose transmembrane transport; carbohydrate binding; periplasmic space; cell part; monosaccharide binding; localization; establishment of localization; organic substance transport	Y	Chromid	0.182035	0.795407	0.8858	-0.389325	0.672586	0.752895	0.0357172	0.943869	0.967612	1.02407	0.0495528	0.0732875	0.908569	0.198738	0.245855	-0.966373	0.166109	0.676917	-3.02863	0.000905038	0.00295836	0.605183	0.22857	0.416629	0.521993	0.315406	0.394071	-1.43672	0.0412842	0.0649135	858	483	254	144	3215
OG0000207	SF45436_b53870	SF83666_b59980	SF25509_b60130	SS05631_b50020	SJ05684_c20840	subset I	HYPOTHETICAL/UNKNOWN PROTEIN						Y	cross	-0.0435781	0.841665	0.916015	-2.06011	2.08e-06	1.01e-05	-1.89818	5.87e-13	1.14e-11	2.77501	5.4e-30	9.36e-29	1.09741	4e-05	8.92e-05	-0.167541	0.420803	0.842028	-1.44347	1.52e-05	7.57e-05	-0.841415	0.000352301	0.0024729	3.15268	6.25e-37	3e-35	1.3594	2.2e-07	8.21e-07	463	452	137	94	278
OG0000208	SF45436_b53880	SF83666_b59970	SF25509_b60120	SS05631_b57270	SJ05684_b46050	subset I	Similar to Glutathione synthetase	HJ	K01920	Glutathione metabolism			Y	Chromid	-0.548147	0.0181666	0.0570628	-1.55869	0.000257188	0.000837645	-1.46202	3.7e-08	3.57e-07	-1.47751	3.37e-05	8.34e-05	-1.16864	2.9e-05	6.56e-05	-0.430381	0.0531292	0.520644	-0.988628	0.0118485	0.0278303	-0.633191	0.0132366	0.0499502	-0.509115	0.15448	0.213078	-0.52691	0.0426916	0.0668129	912	952	223	117	752
OG0000209	SF45436_b53890	SF83666_b59960	SF25509_b60110	SS05631_b57280	SJ05684_b46060	subset I	FIG01076455: hypothetical protein	S					Y	Chromid	-0.54031	0.0448345	0.114385	-1.87494	2.52e-09	1.9e-08	-1.58007	2.78e-11	4.31e-10	-1.31268	0.00261618	0.00493417	-2.24594	6.02e-16	3.44e-15	-0.0169908	0.948738	0.994342	-0.903001	0.000601715	0.00205768	-0.496614	0.0306515	0.0960856	-0.320333	0.468665	0.550138	0.385064	0.0979335	0.139717	1057	956	291	94	457
OG0000210	SF45436_b54750	SF83666_b59110	SF25509_b58940	SS05631_b57790	SJ05684_c15830	subset I	ATP-dependent DNA helicase UvrD/PcrA2C proteobacterial paralog	L	K03657	DNA repair and recombination proteins			Y	cross	0.462555	0.00917936	0.0334154	0.888701	8.89e-05	0.000317234	-0.658188	0.00781476	0.0216193	0.941214	5.54e-07	1.66e-06	0.137738	0.408839	0.465581	-0.0243498	0.890847	0.982156	0.317399	0.154519	0.241925	-0.858296	0.000547496	0.00361533	0.323211	0.106633	0.154202	0.320849	0.0465546	0.0722102	1183	1028	450	333	524
OG0000211	SF45436_b54810	SF83666_b59040	SF25509_b58880	SS05631_b57830	SJ05684_b51670	subset I	FIG00450648: hypothetical protein						Y	Chromid	-0.0234263	0.910717	0.953705	1.54532	2.31e-09	1.74e-08	0.93352	0.00461328	0.0137143	1.42792	6.4e-15	4.02e-14	-1.91305	1.91e-12	8.44e-12	-0.231392	0.262245	0.758138	0.489855	0.0570648	0.107194	0.142862	0.665033	0.806875	0.781156	2.93e-05	8.99e-05	-1.28884	4.91e-07	1.74e-06	2210	1747	751	309	1193
OG0000212	SF45436_b54830	SF83666_b58990	SF25509_b58830	SS05631_b57880	SJ05684_b51730	subset I	Transcriptional regulator YbiH2C TetR family	K					Y	Chromid	1.83393	0.0144504	0.0478037	2.69588	3.21e-13	3.9e-12	1.48875	1.62e-05	9.38e-05	-1.27831	0.0012881	0.00255842	-2.4896	1.11e-08	3.56e-08	-0.716424	0.343962	0.804321	0.328919	0.389341	0.504667	-0.209458	0.559128	0.73231	-1.35585	0.00242363	0.00521515	-1.40481	0.000585936	0.00132139	792	619	335	796	229
OG0000213	SF45436_b54840	SF83666_b58980	SF25509_b58820	SS05631_b57890	SJ05684_b51740	subset I	Predicted membrane fusion protein (MFP) component of efflux pump2C membrane anchor protein YbhG	V	K01993	Structural proteins	GO:0005575,GO:0005623,GO:0042597,GO:0044464	cellular_component; cell; periplasmic space; cell part	Y	Chromid	-0.60723	0.0908707	0.195184	1.33268	0.000577485	0.00175983	-0.318101	0.452527	0.58243	-2.07213	0.000252627	0.000555429	-1.57673	0.00024208	0.00049287	-0.711681	0.0450571	0.494615	0.323192	0.404549	0.519886	-1.06122	0.0135017	0.0507384	-1.96161	0.00109759	0.00252785	-1.31291	0.00138387	0.00292128	684	389	93	83	279
OG0000214	SF45436_b54850	SF83666_b58970	SF25509_b58810	SS05631_b57900	SJ05684_b51750	subset I	ABC transporter multidrug efflux pump2C fused ATP-binding domains	V	K01990	Transporters			Y	Chromid	0.233134	0.455829	0.624	1.07459	0.00725804	0.0169375	-0.222971	0.566668	0.684262	-0.859317	0.0208684	0.0332453	-1.96008	2.8e-05	6.36e-05	-0.112854	0.719738	0.943482	0.411944	0.302317	0.411315	-0.468707	0.23489	0.423659	-1.2425	0.00300682	0.00632112	-1.14471	0.00839703	0.0152696	504	395	165	109	221
OG0000215	SF45436_b54860	SF83666_b58960	SF25509_b58800	SS05631_b57910	SJ05684_b51760	subset I	ABC transport system2C permease component YbhS	V	K01992	Transporters	GO:0005575,GO:0005623,GO:0005886,GO:0016020,GO:0044464,GO:0071944	cellular_component; cell; plasma membrane; membrane; cell part; cell periphery	Y	Chromid	-0.345392	0.307196	0.4768	-0.194532	0.644636	0.728707	-0.733111	0.0768134	0.143608	-1.0422	0.0218334	0.0346316	-0.930424	0.0218105	0.0331803	-0.331339	0.30362	0.778985	0.0700591	0.851372	0.900922	-0.0730513	0.856839	0.92639	-1.72609	0.00106069	0.00245239	-0.756988	0.0401405	0.063313	201	226	53	35	136
OG0000216	SF45436_b54870	SF83666_b58950	SF25509_b58790	SS05631_b57920	SJ05684_b51770	subset I	ABC transport system2C permease component YbhR	V	K01992	Transporters	GO:0005575,GO:0005623,GO:0005886,GO:0006950,GO:0006974,GO:0008150,GO:0009987,GO:0016020,GO:0033554,GO:0044464,GO:0044699,GO:0044763,GO:0050896,GO:0051716,GO:0071944	cellular_component; cell; plasma membrane; response to stress; cellular response to DNA damage stimulus; biological_process; cellular process; membrane; cellular response to stress; cell part; response to stimulus; cellular response to stimulus; cell periphery	Y	Chromid	-1.41265	0.00026321	0.00182123	-0.987282	0.0318559	0.0624625	-1.70035	5.38e-05	0.00027734	-2.49006	2.22e-07	6.93e-07	-0.485444	0.225318	0.274835	-0.800117	0.0262107	0.449929	-0.645878	0.118918	0.195126	-1.01563	0.0121356	0.0466143	-2.00442	5.35e-05	0.000156536	-0.766839	0.047066	0.0729255	520	318	48	33	385
OG0000217	SF45436_b54880	SF83666_b58940	SF25509_b58780	SS05631_b57950	SJ05684_b51790	subset I	Carboxylesterase (EC 3.1.1.1)	R	K06999	Others	GO:0005575,GO:0005622,GO:0005623,GO:0005737,GO:0044424,GO:0044464	cellular_component; intracellular; cell; cytoplasm; intracellular part; cell part	Y	Chromid	-0.982899	0.00451052	0.0186566	-0.917463	0.0599038	0.106765	2.05994	6.85e-11	9.93e-10	0.904363	0.00163859	0.00320628	1.36956	1.44e-07	4.19e-07	0.476225	0.151733	0.658903	0.257308	0.562039	0.663971	0.653696	0.0556189	0.152477	0.54145	0.115707	0.165609	1.72883	3.43e-10	1.8e-09	329	236	52	24	53
OG0000218	SF45436_b54890	SF83666_b58930	SF25509_b58770	SS05631_b57960	SJ05684_b51800	subset I	Glyoxalase family protein	Q	K15975	Others			Y	Chromid	-0.557882	0.0488088	0.122166	-1.54759	9.47e-05	0.000335908	-0.225052	0.359538	0.48927	0.282897	0.184714	0.237854	1.22547	8.77e-08	2.59e-07	0.000710251	0.997949	0.999889	-0.423335	0.189932	0.284661	-0.183158	0.472459	0.662413	0.196496	0.438445	0.521196	0.983412	2.99e-05	8.35e-05	443	398	108	46	125
OG0000219	SF45436_b55090	SF83666_b58750	SF25509_b58630	SS05631_b58200	SJ05684_b51820	subset I	Oligopeptide transport system permease protein OppC (TC 3.A.1.5.1)	EP	K02034,K15582	Transporters; Transporters	GO:0005575,GO:0016020	cellular_component; membrane	Y	Chromid	-0.648716	0.0525832	0.128913	-2.84755	3.36e-09	2.5e-08	-1.73823	6.04e-06	3.88e-05	-1.90852	1.31e-06	3.78e-06	-2.48934	8.52e-10	3.01e-09	-1.0864	0.00110998	0.18933	-2.53449	3.1e-08	2.48e-07	-1.45197	0.000145747	0.00114521	-2.06248	2.86e-07	1.24e-06	-2.86125	6.51e-13	4.39e-12	2806	2462	529	345	2111
OG0000220	SF45436_b55100	SF83666_b58740	SF25509_b58620	SS05631_b58210	SJ05684_b51830	subset I	Oligopeptide transport system permease protein OppB (TC 3.A.1.5.1)	EP	K02033,K15581	Transporters; Transporters	GO:0005575,GO:0016020	cellular_component; membrane	Y	Chromid	-0.657898	0.0740855	0.167524	-2.78676	7.68e-09	5.41e-08	-1.31992	0.00196499	0.00657928	-1.05014	0.0136998	0.0227245	-1.60553	0.000198042	0.000406055	-1.0049	0.00609949	0.325221	-2.2266	6.97e-07	4.44e-06	-1.23969	0.00355871	0.0176034	-2.19512	6.32e-07	2.62e-06	-2.53451	3.42e-09	1.6e-08	1850	1785	389	221	1408
OG0000221	SF45436_b55110	SF83666_b58730	SF25509_b58610	SS05631_b58220	SJ05684_b51840	subset I	Oligopeptide ABC transporter2C periplasmic oligopeptide-binding protein OppA (TC 3.A.1.5.1)	E	K02035,K15580,K16199	Transporters; Transporters; Transporters			Y	Chromid	0.613065	0.250817	0.412395	-1.56631	0.000558937	0.00170716	0.479735	0.29641	0.421755	0.081761	0.853207	0.884001	-1.12167	0.00454896	0.00778164	-1.23235	0.0209922	0.431062	-2.12572	2.73e-06	1.58e-05	-0.234325	0.610069	0.770132	-0.162228	0.713656	0.77378	-2.37326	1.93e-09	9.26e-09	30463	29210	15198	8893	23131
OG0000222	SF45436_b55120	SF83666_b58720	SF25509_b58600	SS05631_b58230	SJ05684_b51860	subset I	Fructose-bisphosphate aldolase class II (EC 4.1.2.13)	G	K01624	Methane metabolism			Y	Chromid	-0.85793	1.45e-10	5.04e-09	-0.221514	0.278698	0.379564	-0.494554	0.0772368	0.144103	-1.44816	4.49e-17	3.24e-16	-1.36398	1.33e-20	1.02e-19	0.0253034	0.848721	0.975827	-0.735126	0.000311355	0.00115233	0.633531	0.0236313	0.0791722	-0.687632	9.49e-05	0.000265429	0.134467	0.347555	0.420249	9755	8523	1603	1026	2861
OG0000223	SF45436_b55130	SF83666_b58710	SF25509_b58590	SS05631_b58240	SJ05684_b51870	subset I	STRUCTURAL ELEMENTS%3B Cell Exterior%3B surface polysaccharides/antigens	V	K06147,K06148,K11085	Transporters; Transporters; Transporters			Y	Chromid	-1.15869	5.66e-10	1.74e-08	-2.03925	5.35e-15	8.18e-14	-1.07924	6.65e-08	6.2e-07	-1.64213	4.12e-13	2.22e-12	-2.83221	5.88e-44	1.39e-42	-0.108281	0.562582	0.899603	-2.4033	4.82e-20	1.29e-18	-0.446186	0.0274233	0.0886145	-1.07492	6.69e-06	2.3e-05	-1.90948	6.56e-22	9.07e-21	6009	5749	954	463	1148
OG0000224	SF45436_b55150	SF83666_b58690	SF25509_b58570	SS05631_b58260	SJ05684_b51890	subset I	STRUCTURAL ELEMENTS%3B Cell Exterior%3B surface polysaccharides/antigens	M					Y	Chromid	-0.910435	4.84e-06	5.66e-05	-2.30711	8.91e-15	1.33e-13	-0.630629	0.0065864	0.0186268	-2.35665	4.95e-22	5.4e-21	-2.90389	8.86e-25	8.67e-24	-0.198197	0.325683	0.792385	-2.48779	1.68e-16	3.38e-15	-0.421753	0.0743799	0.188662	-1.1739	6.52e-06	2.25e-05	-2.16586	1.92e-14	1.47e-13	5890	5477	1035	570	887
OG0000225	SF45436_b55160	SF83666_b58680	SF25509_b58560	SS05631_b58270	SJ05684_b51900	subset I	STRUCTURAL ELEMENTS%3B Cell Exterior%3B surface polysaccharides/antigens	M					Y	Chromid	-2.80356	5.54e-28	2.07e-25	-3.10403	4.03e-19	1e-17	-1.84042	3.65e-05	0.000197541	-3.37391	9.21e-27	1.29e-25	-2.16018	8.13e-14	3.98e-13	-0.514602	0.042489	0.483141	-2.27699	3.58e-11	4.18e-10	-0.293076	0.511105	0.694143	-3.26192	1.04e-22	2.12e-21	-1.8898	7.3e-11	4.05e-10	16740	14371	727	441	3002
OG0000226	SF45436_b55170	SF83666_b58670	SF25509_b58550	SS05631_b58280	SJ05684_b51910	subset I	probable MerR-family transcriptional regulator	K					Y	Chromid	0.397483	0.112274	0.228839	0.209284	0.537408	0.637663	0.263875	0.343785	0.473137	0.108016	0.664652	0.72147	1.87353	2.43e-18	1.64e-17	0.559402	0.0310252	0.462101	-0.225362	0.513829	0.622963	0.30819	0.289676	0.485103	0.176712	0.536994	0.615837	2.49491	1.2e-28	2.7e-27	763	691	282	210	120
OG0000227	SF45436_b55180	SF83666_b58660	SF25509_b58540	SS05631_b58300	SJ05684_b51920	subset I	Gamma-aminobutyrate:alpha-ketoglutarate aminotransferase (EC 2.6.1.19)	E	K00135,K00823,K07250	Nicotinate and nicotinamide metabolism; Amino acid related enzymes; Amino acid related enzymes	GO:0003674,GO:0003824,GO:0003867,GO:0005488,GO:0006576,GO:0006595,GO:0006598,GO:0006807,GO:0008150,GO:0008152,GO:0008483,GO:0009056,GO:0009308,GO:0009310,GO:0009445,GO:0009447,GO:0009987,GO:0016740,GO:0016769,GO:0030170,GO:0034641,GO:0042402,GO:0043167,GO:0043168,GO:0044106,GO:0044237,GO:0048037,GO:0071704,GO:1901564,GO:1901565,GO:1901575	molecular_function; catalytic activity; 4-aminobutyrate transaminase activity; binding; cellular biogenic amine metabolic process; polyamine metabolic process; polyamine catabolic process; nitrogen compound metabolic process; biological_process; metabolic process; transaminase activity; catabolic process; amine metabolic process; amine catabolic process; putrescine metabolic process; putrescine c…	Y	Chromid	0.300889	0.349567	0.522005	-0.0704678	0.853009	0.891474	0.272055	0.382731	0.512707	-3.41209	5.24e-18	4.09e-17	-2.0925	2.31e-12	1.02e-11	-0.428828	0.191171	0.708516	0.723306	0.0598488	0.111481	3.48343	2e-28	2.14e-26	-0.590647	0.146787	0.204366	-1.69461	5.02e-08	2.03e-07	15163	9748	6419	2123	606
OG0000228	SF45436_b55260	SF83666_b58590	SF25509_b58470	SS05631_b58320	SJ05684_b51960	subset I	Chaperone protein HtpG	O	K04079	Exosome	GO:0000166,GO:0000302,GO:0000303,GO:0001882,GO:0001883,GO:0003674,GO:0003824,GO:0005488,GO:0005515,GO:0005524,GO:0005575,GO:0005576,GO:0005618,GO:0005622,GO:0005623,GO:0005737,GO:0005829,GO:0005886,GO:0006139,GO:0006152,GO:0006163,GO:0006195,GO:0006200,GO:0006457,GO:0006725,GO:0006753,GO:0006793,GO:0006796,GO:0006807,GO:0006950,GO:0006974,GO:0006979,GO:0008150,GO:0008152,GO:0009056,GO:0009116,GO:…	nucleotide binding; response to reactive oxygen species; response to superoxide; nucleoside binding; purine nucleoside binding; molecular_function; catalytic activity; binding; protein binding; ATP binding; cellular_component; extracellular region; cell wall; intracellular; cell; cytoplasm; cytosol; plasma membrane; nucleobase-containing compound metabolic process; purine nucleoside catabolic pro…	Y	Chromid	-0.463154	0.015086	0.049315	1.13363	0.0018985	0.00514913	-1.35486	2.38e-05	0.000132996	-2.09308	5.28e-24	6.44e-23	-1.83366	9.09e-19	6.34e-18	0.121149	0.525154	0.888922	1.0481	0.00410611	0.011131	-1.39621	1.42e-05	0.000142056	-1.55207	6.11e-13	5.39e-12	-1.50349	2.87e-13	1.99e-12	7882	8464	1798	1272	1722
OG0000229	SF45436_b55670	SF83666_b57970	SF25509_b58280	SS05631_b58340	SJ05684_b58320	subset I	Glutaryl-CoA dehydrogenase (EC 1.3.99.7)	I	K00252	Benzoate degradation	GO:0008150,GO:0040007	biological_process; growth	Y	Chromid	0.369057	0.0161107	0.051924	5.29629	4.23e-95	1.9e-92	0.0302581	0.906038	0.942272	0.448674	0.0340579	0.0521409	1.29087	2.04e-16	1.21e-15	-0.0252823	0.871203	0.977005	6.86895	1.55e-156	1.67e-153	1.85287	5.43e-13	1.64e-11	-0.104503	0.638827	0.708167	-1.18189	1.71e-12	1.12e-11	2572	2383	1105	596	716
OG0000230	SF45436_b55690	SF83666_b57950	SF25509_b58250	SS05631_b58370	SJ05684_b51980	subset I	Phosphonate ABC transporter phosphate-binding periplasmic component (TC 3.A.1.9.1)	P	K02044	Transporters	GO:0003674,GO:0003824,GO:0005215,GO:0006139,GO:0006152,GO:0006163,GO:0006195,GO:0006200,GO:0006725,GO:0006753,GO:0006793,GO:0006796,GO:0006807,GO:0006810,GO:0008150,GO:0008152,GO:0009056,GO:0009116,GO:0009117,GO:0009119,GO:0009123,GO:0009125,GO:0009126,GO:0009128,GO:0009141,GO:0009143,GO:0009144,GO:0009146,GO:0009150,GO:0009154,GO:0009158,GO:0009161,GO:0009164,GO:0009166,GO:0009167,GO:0009169,GO:…	molecular_function; catalytic activity; transporter activity; nucleobase-containing compound metabolic process; purine nucleoside catabolic process; purine nucleotide metabolic process; purine nucleotide catabolic process; obsolete ATP catabolic process; cellular aromatic compound metabolic process; nucleoside phosphate metabolic process; phosphorus metabolic process; phosphate-containing compoun…	Y	Chromid	-1.07042	0.0702403	0.161068	-4.50681	3.18e-24	1.24e-22	-1.70788	0.000104349	0.000502069	-2.91591	3.34e-13	1.81e-12	-0.126555	0.723015	0.761464	-0.500952	0.396811	0.832832	-6.07076	6.1e-42	5.07e-40	0.619065	0.159429	0.324262	-1.27647	0.00145765	0.0032792	2.28448	1.55e-10	8.34e-10	33266	29014	6585	1860	12804
OG0000231	SF45436_b55700	SF83666_b57940	SF25509_b58240	SS05631_b58380	SJ05684_b51990	subset I	Phosphonate ABC transporter permease protein phnE2 (TC 3.A.1.9.1)	P	K02042	Transporters	GO:0005575,GO:0016020	cellular_component; membrane	Y	Chromid	-0.699653	0.0358149	0.096536	-5.7808	1.03e-31	6.68e-30	-2.55843	3.24e-08	3.18e-07	-3.70266	1.86e-19	1.65e-18	-1.53739	8.74e-05	0.000187566	-0.427857	0.19938	0.715299	-4.7673	6.45e-30	3.26e-28	0.420324	0.361895	0.561987	-1.80981	1.22e-05	4e-05	1.30414	0.000812029	0.00178327	6423	5851	1471	602	2237
OG0000232	SF45436_b55710	SF83666_b57930	SF25509_b58230	SS05631_b58390	SJ05684_b52000	subset I	Phosphonate ABC transporter permease protein phnE1 (TC 3.A.1.9.1)	P	K02042	Transporters	GO:0005575,GO:0006810,GO:0008150,GO:0015716,GO:0016020,GO:0044699,GO:0044765,GO:0051179,GO:0051234,GO:0071702	cellular_component; transport; biological_process; organic phosphonate transport; membrane; localization; establishment of localization; organic substance transport	Y	Chromid	-0.893228	0.0045638	0.0188279	-3.88787	2.94e-27	1.47e-25	-1.86535	1.74e-08	1.76e-07	-3.41843	3.62e-17	2.64e-16	-1.00584	0.00128814	0.00238421	-0.128531	0.682762	0.934856	-2.89641	4.79e-18	1.07e-16	0.661681	0.0448266	0.129899	-1.51599	0.000204137	0.000541893	1.76273	1.4e-08	6.03e-08	6785	5952	1453	471	2223
OG0000233	SF45436_b55730	SF83666_b57910	SF25509_b58210	SS05631_b58410	SJ05684_b52020	subset I	Metal-dependent hydrolase involved in phosphonate metabolism	P	K06162	Phosphonate and phosphinate metabolism	GO:0006793,GO:0008150,GO:0008152,GO:0009056,GO:0009987,GO:0019634,GO:0019637,GO:0019700,GO:0044237,GO:0046434,GO:0071704,GO:1901575	phosphorus metabolic process; biological_process; metabolic process; catabolic process; cellular process; organic phosphonate metabolic process; organophosphate metabolic process; organic phosphonate catabolic process; cellular metabolic process; organophosphate catabolic process; organic substance metabolic process; organic substance catabolic process	Y	Chromid	-0.26816	0.312654	0.481853	-0.99153	0.00140484	0.00391847	-1.30182	4.86e-06	3.2e-05	-1.76518	4.66e-07	1.42e-06	-1.26514	1.21e-06	3.21e-06	-0.290019	0.274797	0.763735	-1.95179	3.04e-10	3.19e-09	0.119939	0.673084	0.813751	-0.552347	0.116546	0.166626	0.12517	0.627847	0.685253	7347	6348	2125	958	2943
OG0000234	SF45436_b55740	SF83666_b57900	SF25509_b58200	SS05631_b58420	SJ05684_b52030	subset I	ATP-binding protein phnN%3B Guanylate kinase (EC 2.7.4.8)	G	K05774	Pentose phosphate pathway	GO:0003674,GO:0003824,GO:0005975,GO:0006015,GO:0006139,GO:0006725,GO:0006732,GO:0006733,GO:0006753,GO:0006793,GO:0006796,GO:0006807,GO:0008150,GO:0008152,GO:0009058,GO:0009108,GO:0009117,GO:0009165,GO:0009435,GO:0009987,GO:0016301,GO:0016310,GO:0016740,GO:0016772,GO:0016776,GO:0018130,GO:0019200,GO:0019359,GO:0019362,GO:0019363,GO:0019438,GO:0019634,GO:0019637,GO:0019674,GO:0019693,GO:0033863,GO:…	molecular_function; catalytic activity; carbohydrate metabolic process; 5-phosphoribose 1-diphosphate biosynthetic process; nucleobase-containing compound metabolic process; cellular aromatic compound metabolic process; coenzyme metabolic process; oxidoreduction coenzyme metabolic process; nucleoside phosphate metabolic process; phosphorus metabolic process; phosphate-containing compound metaboli…	Y	Chromid	-0.0115853	0.947514	0.972812	-0.0601451	0.804291	0.856473	-0.57166	0.0169927	0.0415944	-2.52213	4.47e-19	3.81e-18	-0.555239	0.00208052	0.00373192	-0.105626	0.550587	0.89431	-0.814045	0.000797707	0.00264596	0.623118	0.00934404	0.0382263	-0.561533	0.0491912	0.0789149	1.26506	7.92e-13	5.31e-12	3610	2874	1148	571	1002
OG0000235	SF45436_b55750	SF83666_b57890	SF25509_b58190	SS05631_b58430	SJ05684_b52040	subset I	Imidazolonepropionase (EC 3.5.2.7)	Q	K01468	Histidine metabolism	GO:0003674,GO:0003824,GO:0005575,GO:0005622,GO:0005623,GO:0005737,GO:0006082,GO:0006520,GO:0006547,GO:0006548,GO:0006725,GO:0006807,GO:0008150,GO:0008152,GO:0009056,GO:0009063,GO:0009987,GO:0016054,GO:0016787,GO:0016810,GO:0016812,GO:0019439,GO:0019752,GO:0034641,GO:0043436,GO:0044237,GO:0044238,GO:0044248,GO:0044270,GO:0044281,GO:0044282,GO:0044424,GO:0044464,GO:0044710,GO:0044712,GO:0046395,GO:…	molecular_function; catalytic activity; cellular_component; intracellular; cell; cytoplasm; organic acid metabolic process; cellular amino acid metabolic process; histidine metabolic process; histidine catabolic process; cellular aromatic compound metabolic process; nitrogen compound metabolic process; biological_process; metabolic process; catabolic process; cellular amino acid catabolic process…	Y	Chromid	0.476251	0.0442338	0.113186	1.51424	1.52e-06	7.56e-06	-0.160842	0.561453	0.679693	0.263628	0.247023	0.307903	-0.169343	0.517538	0.571009	-0.252826	0.256337	0.753582	1.53668	2.21e-07	1.58e-06	-0.584129	0.0294348	0.0935099	0.483627	0.0401008	0.0658958	-0.179169	0.424062	0.495212	254	255	123	65	201
OG0000236	SF45436_b55780	SF83666_b57860	SF25509_b58160	SS05631_b58460	SJ05684_b52070	subset I	Urocanate hydratase (EC 4.2.1.49)	E	K01712	Histidine metabolism	GO:0003674,GO:0003824,GO:0005575,GO:0005622,GO:0005623,GO:0005737,GO:0006082,GO:0006520,GO:0006547,GO:0006548,GO:0006725,GO:0006807,GO:0008150,GO:0008152,GO:0009056,GO:0009063,GO:0009987,GO:0016054,GO:0016153,GO:0016829,GO:0016835,GO:0016836,GO:0019439,GO:0019752,GO:0034641,GO:0043436,GO:0044237,GO:0044238,GO:0044248,GO:0044270,GO:0044281,GO:0044282,GO:0044424,GO:0044464,GO:0044710,GO:0044712,GO:…	molecular_function; catalytic activity; cellular_component; intracellular; cell; cytoplasm; organic acid metabolic process; cellular amino acid metabolic process; histidine metabolic process; histidine catabolic process; cellular aromatic compound metabolic process; nitrogen compound metabolic process; biological_process; metabolic process; catabolic process; cellular amino acid catabolic process…	Y	Chromid	0.162003	0.477336	0.643446	0.0876789	0.745976	0.810192	-0.575653	0.00975936	0.0261382	-0.512913	0.0534643	0.0782924	-0.429896	0.0311095	0.0460721	-0.183039	0.419037	0.841951	1.03318	5.74e-05	0.000251405	-0.912748	4.74e-05	0.000420346	-0.214297	0.437584	0.520693	-0.176636	0.350821	0.422947	966	970	420	172	454
OG0000237	SF45436_b56060	SF83666_b57650	SF25509_b57950	SS05631_b58660	SJ05684_b47150	subset I	L-proline glycine betaine ABC transport system permease protein ProW (TC 3.A.1.12.1)	E	K05845,K05846	Transporters; Transporters	GO:0005575,GO:0005623,GO:0005886,GO:0016020,GO:0044464,GO:0071944	cellular_component; cell; plasma membrane; membrane; cell part; cell periphery	Y	Chromid	-0.0536767	0.858688	0.927067	0.731117	0.0912755	0.152944	-1.31099	0.000476458	0.00192593	-0.847401	0.0101016	0.0172438	-0.908388	0.00974466	0.01576	-0.0861184	0.756375	0.953579	0.86016	0.0332221	0.0679028	-0.354659	0.299907	0.497053	-0.543421	0.118218	0.168746	-0.503194	0.0801142	0.117016	225	169	73	29	129
OG0000238	SF45436_b56070	SF83666_b57640	SF25509_b57940	SS05631_b58670	SJ05684_b47140	subset I	L-proline glycine betaine ABC transport system permease protein ProV (TC 3.A.1.12.1)	E	K05847	Transporters			Y	Chromid	0.537023	0.0390279	0.103008	0.592712	0.0571716	0.102533	0.257489	0.360451	0.490023	0.915852	0.00638975	0.0113227	-0.789205	0.0171042	0.0264454	0.322193	0.206277	0.718958	0.617337	0.0348457	0.0707394	0.20676	0.461103	0.653321	0.663375	0.0553653	0.087411	-0.48781	0.110476	0.155222	354	432	190	112	189
OG0000239	SF45436_b56080	SF83666_b57630	SF25509_b57930	SS05631_b58680	SJ05684_b47130	subset I	L-proline glycine betaine ABC transport system permease protein ProW (TC 3.A.1.12.1)	E	K02001,K02002,K05846	Transporters; Transporters; Transporters	GO:0005575,GO:0016020	cellular_component; membrane	Y	Chromid	-0.247369	0.275365	0.439987	0.855824	0.00188899	0.00512848	0.121788	0.709571	0.803642	0.167223	0.482728	0.552937	-0.644391	0.0105753	0.0170024	0.136707	0.523484	0.888841	1.16804	8.36e-06	4.4e-05	0.207897	0.522635	0.702686	0.349358	0.156699	0.21595	0.194326	0.394083	0.466328	579	577	149	104	325
OG0000240	SF45436_b56090	SF83666_b57620	SF25509_b57920	SS05631_b58690	SJ05684_b47120	subset I	Osmoprotectant ABC transporter binding protein YehZ	M	K05845	Transporters	GO:0005575,GO:0005623,GO:0042597,GO:0044464	cellular_component; cell; periplasmic space; cell part	Y	Chromid	0.394591	0.0455883	0.116028	1.45904	3e-08	1.95e-07	0.903522	0.00172129	0.00588603	1.66016	8.03e-10	3.19e-09	-0.273739	0.153784	0.196339	-0.116409	0.552828	0.89535	1.41237	6.8e-08	5.21e-07	0.288103	0.317575	0.516001	1.54134	1.28e-08	6.71e-08	0.145893	0.437077	0.508503	3173	3038	1562	667	2296
OG0000241	SF45436_b56110	SF83666_b57600	SF25509_b57900	SS05631_b58710	SJ05684_b47100	subset I	PF00070 family2C FAD-dependent NAD(P)-disulphide oxidoreductase	C	K00382,K00383,K00520	Exosome; Thyroid hormone synthesis; Enzymes with EC numbers	GO:0005575,GO:0005623,GO:0005886,GO:0016020,GO:0044464,GO:0071944	cellular_component; cell; plasma membrane; membrane; cell part; cell periphery	Y	Chromid	0.295909	0.144082	0.275611	0.00254355	0.992062	0.993719	1.16405	6.72e-05	0.00033762	0.663021	0.00132201	0.00262138	-0.643672	0.00124689	0.00231475	-0.355295	0.0786512	0.576822	0.106633	0.663881	0.751564	0.360793	0.219243	0.405487	0.461119	0.0312856	0.0528737	1.05934	1.21e-08	5.29e-08	1308	1246	473	337	719
OG0000242	SF45436_b56130	SF83666_b57570	SF25509_b57880	SS05631_b58740	SJ05684_b47010	subset I	NG2CNG-dimethylarginine dimethylaminohydrolase 1 (EC 3.5.3.18)	E	K01482	Exosome			Y	Chromid	0.271723	0.210671	0.365431	-0.852134	0.0251783	0.0508462	1.13386	1.62e-06	1.17e-05	1.2989	5.29e-12	2.56e-11	1.82094	8.63e-18	5.63e-17	0.449742	0.0372565	0.470776	-0.154886	0.653737	0.743039	0.355707	0.147642	0.308326	1.52349	1.4e-13	1.33e-12	-0.386711	0.0912029	0.131232	496	498	188	125	176
OG0000243	SF45436_b56140	SF83666_b57560	SF25509_b57870	SS05631_b58750	SJ05684_b47000	subset I	hypothetical membrane-anchored protein	R					Y	Chromid	0.664278	0.00155109	0.00787334	-3.05026	2.37e-12	2.65e-11	0.445961	0.0811016	0.149982	-0.186912	0.367129	0.436638	1.76668	4.83e-22	4.07e-21	0.191524	0.371162	0.821549	-1.06885	0.000519173	0.0018064	0.232487	0.373348	0.573034	0.0876122	0.702967	0.764808	1.55632	1.17e-16	1.08e-15	846	722	452	215	233
OG0000244	SF45436_b56210	SF83666_b57500	SF25509_b57800	SS05631_b58830	SJ05684_b46990	subset I	L-fucose mutarotase	G	K02431	Enzymes with EC numbers	GO:0003674,GO:0003824,GO:0005488,GO:0005575,GO:0005622,GO:0005623,GO:0005737,GO:0008150,GO:0008152,GO:0016853,GO:0016854,GO:0016857,GO:0030246,GO:0042806,GO:0044424,GO:0044464,GO:0048029	molecular_function; catalytic activity; binding; cellular_component; intracellular; cell; cytoplasm; biological_process; metabolic process; isomerase activity; racemase and epimerase activity; racemase and epimerase activity, acting on carbohydrates and derivatives; carbohydrate binding; fucose binding; intracellular part; cell part; monosaccharide binding	Y	Chromid	0.263136	0.315241	0.484194	0.297149	0.362244	0.466854	0.541504	0.0583538	0.11588	1.47106	6.99e-12	3.35e-11	2.81865	5.48e-45	1.33e-43	-0.391302	0.133718	0.645452	0.138629	0.653906	0.743075	-0.233828	0.422217	0.619504	0.812904	0.000499518	0.00123424	0.902894	1.45e-05	4.27e-05	453	422	201	84	237
OG0000245	SF45436_b56220	SF83666_b57490	SF25509_b57790	SS05631_b58840	SJ05684_b46980	subset I	Aldehyde dehydrogenase (EC 1.2.1.3)	C	K00128,K00138	Chloroalkane and chloroalkene degradation; Pyruvate metabolism			Y	Chromid	0.102512	0.567545	0.719544	0.905806	0.000185422	0.000625018	0.533833	0.00560813	0.0162128	2.35955	7.32e-49	3.34e-47	2.44675	2.73e-36	4.93e-35	-0.11233	0.531022	0.889216	0.245369	0.309776	0.419399	-0.198904	0.309128	0.506496	0.88542	1.4e-07	6.43e-07	-0.526159	0.00847367	0.0154025	2320	2053	808	438	929
OG0000246	SF45436_b56230	SF83666_b57480	SF25509_b57780	SS05631_b58850	SJ05684_b46970	subset I	Deoxyribose-phosphate aldolase (EC 4.1.2.4)	F	K01619	Pentose phosphate pathway	GO:0005575,GO:0005622,GO:0005623,GO:0005737,GO:0044424,GO:0044464	cellular_component; intracellular; cell; cytoplasm; intracellular part; cell part	Y	Chromid	0.357304	0.0341338	0.0928872	1.39542	6.38e-09	4.58e-08	1.17659	1.29e-09	1.58e-08	2.92028	3.25e-65	2.49e-63	2.28019	8.27e-39	1.67e-37	-0.301482	0.0760008	0.570802	0.204978	0.395355	0.511357	-1.16484	5.66e-09	1.09e-07	0.614452	0.0006005	0.0014602	-1.14133	4.38e-10	2.27e-09	2395	2365	949	637	983
OG0000247	SF45436_b56240	SF83666_b57470	SF25509_b57770	SS05631_b58860	SJ05684_b46960	subset I	Deoxyribose operon repressor2C DeoR family	KG	K11534	Transcription factors	GO:0000975,GO:0000976,GO:0000984,GO:0000986,GO:0000987,GO:0001017,GO:0001067,GO:0001159,GO:0003674,GO:0003676,GO:0003677,GO:0005488,GO:0006355,GO:0008150,GO:0009889,GO:0009890,GO:0009892,GO:0010468,GO:0010556,GO:0010558,GO:0010605,GO:0010629,GO:0019219,GO:0019222,GO:0031323,GO:0031324,GO:0031326,GO:0031327,GO:0031333,GO:0043254,GO:0043565,GO:0044087,GO:0044212,GO:0045892,GO:0045934,GO:0048519,GO:…	transcription regulatory region sequence-specific DNA binding; bacterial-type RNA polymerase regulatory region sequence-specific DNA binding; bacterial-type proximal promoter sequence-specific DNA binding; proximal promoter sequence-specific DNA binding; bacterial-type RNA polymerase regulatory region DNA binding; regulatory region nucleic acid binding; molecular_function; nucleic acid binding; D…	Y	Chromid	1.01747	0.00037505	0.00242578	2.49493	1.87e-16	3.54e-15	1.40478	2.8e-06	1.94e-05	3.56044	1.3e-37	3.36e-36	3.37962	6.64e-43	1.53e-41	-0.608807	0.0412538	0.480995	-0.0374971	0.906066	0.938568	-0.636831	0.0446585	0.129517	0.764221	0.0119224	0.0221083	0.593431	0.0229327	0.0382387	376	425	198	206	147
OG0000248	SF45436_b56320	SF83666_b57390	SF25509_b57690	SS05631_b58950	SJ05684_b46880	subset I	Multimodular transpeptidase-transglycosylase (EC 2.4.1.129) (EC 3.4.-.-)	M	K05367	Peptidoglycan biosynthesis and degradation proteins			Y	Chromid	0.465942	0.0206526	0.0632097	-0.0195008	0.940836	0.9604	0.193611	0.424468	0.554815	-2.60991	5.77e-17	4.15e-16	-0.876471	0.000747369	0.00143702	0.0811916	0.691028	0.936297	-0.652497	0.0121736	0.0284086	-0.257222	0.298809	0.495887	-2.41265	1.53e-11	1.14e-10	0.800712	0.00133828	0.00283328	1297	1090	550	318	332
OG0000249	SF45436_b56350	SF83666_b57360	SF25509_b57660	SS05631_b59000	SJ05684_b46850	subset I	Transcriptional regulator2C LysR family	K					Y	Chromid	-0.360116	0.0577032	0.138579	-1.71566	8.63e-10	6.94e-09	-0.520455	0.023972	0.0554238	-0.231121	0.194797	0.249082	-1.17231	1.03e-05	2.47e-05	0.259719	0.165866	0.676858	-0.217701	0.364157	0.478222	-0.374443	0.109101	0.246708	-0.35613	0.0772185	0.11701	-0.700785	0.00666707	0.0123927	1218	1325	347	182	415
OG0000250	SF45436_b56360	SF83666_b57330	SF25509_b57650	SS05631_b59040	SJ05684_b46660	subset I	XdhC protein (assists in molybdopterin insertion into xanthine dehydrogenase)	O	K07402	Protein processing			Y	Chromid	-0.0721487	0.675972	0.80139	-2.21354	3.54e-17	7.29e-16	-0.53106	0.00897963	0.0243848	-0.203409	0.195717	0.250123	-2.10419	9.68e-28	1.13e-26	-0.28314	0.0976595	0.606278	-1.45458	1.88e-10	2.03e-09	-0.388504	0.0554061	0.152047	-0.480944	0.00394833	0.00810312	-2.03734	7.11e-31	1.82e-29	2346	2223	778	387	1130
OG0000251	SF45436_b56390	SF83666_b57300	SF25509_b57620	SS05631_b59070	SJ05684_b46630	subset I	Transthyretin family protein	F	K07127	Transporters			Y	Chromid	-1.16453	0.0933924	0.199051	-2.85882	0.0197734	0.0411946	0.426445	0.41133	0.541271	-0.616188	0.287441	0.352182	-1.15671	0.124989	0.163096	-1.14611	0.135431	0.64675	-1.13512	0.205728	0.303475	-2.13777	0.00880346	0.0364486	-1.56329	0.135887	0.190925	0.109656	0.883379	0.90307	52	88	12	5	9
OG0000252	SF45436_b56400	SF83666_b57280	SF25509_b57600	SS05631_b59090	SJ05684_b46620	subset I	Uricase (urate oxidase) (EC 1.7.3.3) / 2-oxo-4-hydroxy-4-carboxy--5-ureidoimidazoline (OHCU) decarboxylase	F	K01452,K16842	Amino sugar and nucleotide sugar metabolism; Purine metabolism			Y	Chromid	-0.712442	0.148546	0.282025	-1.3566	0.078995	0.135205	1.71704	9.35e-05	0.000454929	1.49604	0.00137947	0.00272963	1.08234	0.0151354	0.0236786	0.52842	0.25035	0.751226	-0.313049	0.615238	0.711562	0.883116	0.062067	0.165988	1.41397	0.00670257	0.0131098	0.488773	0.296101	0.365471	98	82	19	10	20
OG0000253	SF45436_b56420	SF83666_b57270	SF25509_b57590	SS05631_b59100	SJ05684_b46610	subset I	Xanthine/uracil/thiamine/ascorbate permease family protein	F	K06901	Transporters	GO:0003674,GO:0005215,GO:0005345,GO:0005575,GO:0005623,GO:0005886,GO:0006810,GO:0006811,GO:0006812,GO:0006818,GO:0006863,GO:0008150,GO:0008324,GO:0009987,GO:0015075,GO:0015205,GO:0015207,GO:0015291,GO:0015293,GO:0015294,GO:0015295,GO:0015672,GO:0015851,GO:0015853,GO:0015931,GO:0015932,GO:0015992,GO:0016020,GO:0022804,GO:0022857,GO:0022891,GO:0022892,GO:0034220,GO:0044464,GO:0044699,GO:0044763,GO:…	molecular_function; transporter activity; purine nucleobase transmembrane transporter activity; cellular_component; cell; plasma membrane; transport; ion transport; cation transport; purine nucleobase transport; biological_process; cation transmembrane transporter activity; cellular process; ion transmembrane transporter activity; nucleobase transmembrane transporter activity; adenine transmembra…	Y	Chromid	-1.06145	0.00295576	0.0134247	-2.73623	3e-05	0.000117053	-0.837363	0.117725	0.204353	1.03734	0.000723571	0.00149858	0.423453	0.189575	0.236264	0.325803	0.334466	0.797308	-0.0818271	0.854332	0.902464	-0.0223583	0.966948	0.982602	1.62971	1.41e-06	5.49e-06	0.329888	0.321214	0.392465	292	228	40	25	90
OG0000254	SF45436_b56490	SF83666_b57170	SF25509_b57490	SS05631_b59200	SJ05684_b45060	subset I	Catalase (EC 1.11.1.6) / Peroxidase (EC 1.11.1.7)	P	K03782	Drug metabolism - other enzymes	GO:0003674,GO:0003824,GO:0004601,GO:0005575,GO:0005622,GO:0005623,GO:0005737,GO:0005829,GO:0008150,GO:0008152,GO:0016209,GO:0016491,GO:0016684,GO:0044424,GO:0044444,GO:0044464,GO:0044710,GO:0055114	molecular_function; catalytic activity; peroxidase activity; cellular_component; intracellular; cell; cytoplasm; cytosol; biological_process; metabolic process; antioxidant activity; oxidoreductase activity; oxidoreductase activity, acting on peroxide as acceptor; intracellular part; cytoplasmic part; cell part; oxidation-reduction process	Y	Chromid	-0.337185	0.034042	0.0927302	-0.576805	0.137876	0.215369	0.0107072	0.965939	0.980482	0.731383	0.0128322	0.0214351	-0.272054	0.514709	0.568175	0.244895	0.122873	0.634086	-0.455748	0.238908	0.341256	-0.240367	0.340576	0.540675	1.43994	1.13e-06	4.49e-06	2.54564	9.93e-10	4.93e-09	4647	4465	1212	695	1437
OG0000255	SF45436_b56770	SF83666_b56880	SF25509_b57170	SS05631_b59470	SJ05684_b46490	subset I	hypothetical nucleotide-binding protein						Y	Chromid	-0.289671	0.258421	0.421295	-1.0348	0.00667064	0.0157368	-0.911145	0.000735895	0.00281818	-0.255764	0.251136	0.312375	1.74062	2.56e-16	1.51e-15	0.162595	0.510012	0.880073	-1.87823	1.36e-07	1e-06	-0.598104	0.0252099	0.0830901	-0.428768	0.0981957	0.143974	0.721148	0.000959311	0.00207843	439	436	92	89	200
OG0000256	SF45436_b56780	SF83666_b56870	SF25509_b57160	SS05631_b59480	SJ05684_b46480	subset I	cAMP-binding proteins - catabolite gene activator and regulatory subunit of cAMP-dependent protein kinases	T					Y	Chromid	-1.38131	9.47e-20	1.67e-17	-1.36879	2.1e-09	1.6e-08	-1.34526	2.14e-08	2.13e-07	-1.72961	1.64e-17	1.24e-16	-0.767627	3.85e-08	1.18e-07	-0.252684	0.0862107	0.587662	-1.21971	3.53e-08	2.81e-07	-0.309882	0.19431	0.373374	-1.61987	4.23e-15	4.45e-14	-0.456894	0.000773116	0.00170728	6449	6187	824	461	4105
OG0000257	SF45436_b56790	SF83666_b56860	SF25509_b57150	SS05631_b59490	SJ05684_b46470	subset I	FIG00984639: hypothetical protein	V	K02021	Transporters			Y	Chromid	-0.252359	0.0687748	0.158496	-0.861277	7.35e-06	3.19e-05	-0.455534	0.0167151	0.0410992	-1.06606	7.51e-20	6.82e-19	-1.5908	1.15e-32	1.77e-31	-0.097652	0.479377	0.871219	-0.76636	5.04e-05	0.00022401	0.182169	0.338231	0.538664	-0.572129	1.81e-06	6.9e-06	-1.65113	1.54e-36	5.05e-35	10478	9948	2925	1625	4494
OG0000258	SF45436_b56810	SF83666_b56840	SF25509_b57130	SS05631_b59520	SJ05684_b46450	subset I	FIG00989085: hypothetical protein	R					Y	Chromid	0.0255113	0.927128	0.963212	-1.12504	0.00305905	0.00792272	-0.577744	0.0210213	0.0496742	1.3452	1.49e-10	6.33e-10	0.638898	0.00265644	0.00469919	-0.00732888	0.978769	0.99712	-0.727705	0.0278045	0.0583312	-0.620611	0.0139939	0.0520223	0.360723	0.130493	0.18439	0.35195	0.0951754	0.136318	505	397	187	65	194
OG0000259	SF45436_b56820	SF83666_b56830	SF25509_b57120	SS05631_b59530	SJ05684_b46440	subset I	Glycosyl transferase2C group 1 family protein	M	K16703	Glycosyltransferases			Y	Chromid	-0.101118	0.615553	0.755315	-0.746247	0.0370316	0.0709871	-0.887067	0.000651943	0.00253942	2.06351	3.33e-45	1.36e-43	-0.730881	0.00113651	0.00212706	-0.0352082	0.858123	0.975857	-0.877484	0.00863707	0.021095	-0.576106	0.0261615	0.0853963	2.32945	1.66e-48	1.23e-46	-0.600217	0.00409932	0.00796642	634	544	180	108	247
OG0000260	SF45436_b56830	SF83666_b56820	SF25509_b57110	SS05631_b59540	SJ05684_b46430	subset I	Mlr3248 protein	R					Y	Chromid	-0.0292274	0.872663	0.933843	0.0944403	0.695127	0.770619	0.111397	0.66142	0.763639	0.450368	0.00809884	0.0140936	-1.02079	8.4e-08	2.49e-07	0.135791	0.457302	0.86117	-0.0617767	0.795317	0.85757	0.441294	0.0847939	0.206354	0.854243	1.66e-06	6.38e-06	-0.603522	0.00113115	0.002429	2237	1892	720	361	702
OG0000261	SF45436_b56850	SF83666_b56800	SF25509_b57090	SS05631_b59550	SJ05684_b46420	subset I	Dipeptide transport system permease protein DppC (TC 3.A.1.5.2)	EP	K02034	Transporters	GO:0005575,GO:0016020	cellular_component; membrane	Y	Chromid	0.27934	0.0830633	0.182555	0.284921	0.210495	0.304085	-0.0769437	0.72809	0.816965	-0.628991	0.00576642	0.0102989	-0.912719	4.29e-05	9.53e-05	0.0841318	0.593702	0.90817	-0.304537	0.163592	0.252688	-0.00399922	0.985528	0.993167	-0.250455	0.287275	0.364097	-0.479226	0.021697	0.0363313	1169	1094	458	266	634
OG0000262	SF45436_b56860	SF83666_b56790	SF25509_b57080	SS05631_b59560	SJ05684_b46410	subset I	FIG01075993: hypothetical protein	EP	K02033	Transporters	GO:0005575,GO:0016020	cellular_component; membrane	Y	Chromid	0.389313	0.0224755	0.0673946	-0.0275047	0.905808	0.933645	-0.0280876	0.88431	0.925465	-0.595888	0.00037666	0.00080793	-0.513673	0.026507	0.0397285	-0.26838	0.108328	0.612596	-0.202699	0.349084	0.462947	-0.125044	0.512898	0.695738	-0.112678	0.515927	0.595127	-0.7265	0.00103506	0.00223365	1062	1042	456	270	738
OG0000263	SF45436_b56870	SF83666_b56780	SF25509_b57070	SS05631_b59570	SJ05684_b46400	subset I	Oligopeptide ABC transporter2C periplasmic oligopeptide-binding protein	E	K02035	Transporters	GO:0003674,GO:0003824,GO:0005215,GO:0006139,GO:0006152,GO:0006163,GO:0006195,GO:0006200,GO:0006725,GO:0006753,GO:0006793,GO:0006796,GO:0006807,GO:0006810,GO:0006857,GO:0008150,GO:0008152,GO:0009056,GO:0009116,GO:0009117,GO:0009119,GO:0009123,GO:0009125,GO:0009126,GO:0009128,GO:0009141,GO:0009143,GO:0009144,GO:0009146,GO:0009150,GO:0009154,GO:0009158,GO:0009161,GO:0009164,GO:0009166,GO:0009167,GO:…	molecular_function; catalytic activity; transporter activity; nucleobase-containing compound metabolic process; purine nucleoside catabolic process; purine nucleotide metabolic process; purine nucleotide catabolic process; obsolete ATP catabolic process; cellular aromatic compound metabolic process; nucleoside phosphate metabolic process; phosphorus metabolic process; phosphate-containing compoun…	Y	Chromid	-0.0655944	0.671869	0.798166	-0.0914156	0.697665	0.772639	-0.224665	0.242737	0.361984	-0.955349	5.61e-11	2.49e-10	-0.50868	0.00294477	0.00517562	-0.235946	0.123379	0.634291	0.0763698	0.740697	0.814842	-0.464888	0.0155487	0.0566075	-0.524355	0.000455556	0.00113566	-0.805904	1.61e-06	5.34e-06	3698	3743	1089	755	2197
OG0000264	SF45436_b56890	SF83666_b56760	SF25509_b57050	SS05631_b59590	SJ05684_b46380	subset I	FIG01074908: hypothetical protein						Y	Chromid	0.561677	8.27e-05	0.000688342	0.624168	0.00148239	0.00410718	0.360009	0.0643929	0.125327	-0.263586	0.144828	0.190734	-0.0192025	0.908577	0.926655	0.233138	0.108197	0.612596	0.552761	0.00495293	0.0131883	-0.0131404	0.946912	0.972794	0.515564	0.00567444	0.0113037	-0.0224334	0.894139	0.911289	4687	4512	2239	1336	1040
OG0000265	SF45436_b56900	SF83666_b56750	SF25509_b57040	SS05631_b59600	SJ05684_b46370	subset I	Adenylate cyclase (EC 4.6.1.1) / Guanylate cyclase (EC 4.6.1.2)	T	K01768	Longevity regulating pathway - multiple species			Y	Chromid	0.57326	0.00143953	0.0074138	0.410995	0.194822	0.286036	-1.40146	2.62e-08	2.6e-07	-2.89594	1.3e-34	2.93e-33	-0.281178	0.139799	0.18069	0.0384093	0.832982	0.970665	0.552182	0.0817846	0.143668	-1.21859	1.62e-06	1.98e-05	-1.125	3.63e-06	1.31e-05	0.11445	0.549659	0.615172	6455	5931	2877	1911	1052
OG0000266	SF45436_b56910	SF83666_b56740	SF25509_b57030	SS05631_b59630	SJ05684_b46360	subset I	UDP-glucose dehydrogenase (EC 1.1.1.22)	M	K02472,K02474,K13015	Biofilm formation - Vibrio cholerae; Lipopolysaccharide biosynthesis proteins; Lipopolysaccharide biosynthesis proteins			Y	Chromid	0.262064	0.178491	0.321558	-0.50614	0.0994621	0.1644	0.360247	0.0741128	0.139514	1.28012	2.61e-09	9.88e-09	-0.128095	0.550725	0.603043	0.0326561	0.871524	0.97712	-0.504876	0.0953743	0.163188	0.681973	0.00113084	0.00673555	1.74388	1.88e-14	1.87e-13	0.15686	0.470216	0.540705	1040	1136	459	239	265
OG0000267	SF45436_b56920	SF83666_b56730	SF25509_b57020	SS05631_b59640	SJ05684_b46350	subset I	Bll7778 protein						Y	Chromid	0.42394	0.0204046	0.0625747	-0.103338	0.680126	0.759288	0.357912	0.155861	0.255464	-0.00133762	0.994407	0.996085	0.179927	0.367984	0.423707	0.223522	0.221407	0.731474	-0.145359	0.553683	0.656396	-0.212686	0.402008	0.599498	0.457577	0.0196036	0.0347248	-0.377728	0.0585754	0.088708	2361	2174	1024	584	792
OG0000268	SF45436_b56930	SF83666_b56720	SF25509_b57010	SS05631_b59650	SJ05684_b46340	subset I	Metal-dependent hydrolases of the beta-lactamase superfamily I	P					Y	Chromid	0.189466	0.215566	0.371568	-0.38441	0.0669363	0.117661	-0.0951856	0.642205	0.748097	-1.57395	4.03e-27	5.78e-26	-1.45843	4.31e-12	1.85e-11	-0.030553	0.841892	0.974554	-0.644164	0.00199457	0.00591505	-0.297731	0.14724	0.307903	-0.822396	4.1e-08	2.02e-07	-1.02774	8.38e-07	2.9e-06	8892	9087	3532	1929	3315
OG0000269	SF45436_b57750	SF83666_b55960	SF25509_b56230	SS05631_c02660	SJ05684_c18750	subset I	FIG01074898: hypothetical protein						Y	cross	-0.332419	0.300217	0.46895	-0.623033	0.224307	0.320247	-0.145854	0.66863	0.770173	0.30851	0.255235	0.316395	-1.43725	0.00251406	0.00445999	0.134376	0.672661	0.933281	0.788015	0.0967223	0.164972	-0.433776	0.224171	0.410667	1.09035	0.00030475	0.000780614	-0.71895	0.109393	0.153949	297	278	61	55	66
OG0000270	SF45436_b57780	SF83666_b55940	SF25509_b56210	SS05631_c02630	SJ05684_c18710	subset I	RNA polymerase sigma-54 factor RpoN	K	K03088	Transcription machinery			Y	cross	0.753648	0.00242421	0.0114107	-0.770107	0.112127	0.180958	1.5681	6.14e-05	0.000311743	1.99465	1.02e-13	5.75e-13	0.277927	0.410965	0.467635	0.400655	0.118989	0.628498	-0.320502	0.479302	0.59119	0.411154	0.307716	0.50488	2.03871	1.43e-12	1.21e-11	0.665175	0.0476747	0.0738162	320	357	191	111	93
OG0000271	SF45436_b58070	SF83666_b55630	SF25509_b55920	SS05631_c31460	SJ05684_b56130	subset I	Adenylate cyclase (EC 4.6.1.1)	R	K01768,K08282	Longevity regulating pathway - multiple species; Enzymes with EC numbers			Y	cross	-0.640654	0.00910833	0.033214	-2.07257	4.71e-15	7.24e-14	-1.70714	1.76e-09	2.1e-08	-0.407366	0.0145261	0.0239863	-1.95386	9.99e-22	8.29e-21	-0.366265	0.133972	0.645452	-0.817531	0.000536999	0.00185765	-1.18582	2.8e-05	0.000263316	0.170159	0.33175	0.412106	-0.18551	0.320669	0.392019	2362	2390	628	220	849
OG0000272	SF45436_b58430	SF83666_b55370	SF25509_b55650	SS05631_b60110	SJ05684_b46310	subset I	Transcriptional regulator2C IclR family	K					Y	Chromid	0.358879	0.138739	0.267893	1.01942	0.000283647	0.00091718	1.07848	0.00014094	0.000650611	0.969767	1.96e-05	5.01e-05	1.1836	1.66e-08	5.25e-08	-0.161932	0.50757	0.878671	1.40665	2.41e-07	1.69e-06	0.073171	0.801769	0.896307	0.785322	0.00148597	0.00333501	0.820706	0.000109771	0.000279365	558	424	173	146	178
OG0000273	SF45436_b58450	SF83666_b55350	SF25509_b55630	SS05631_b60130	SJ05684_b46290	subset I	Amino acid ABC transporter2C ATP-binding protein	E	K02028,K02029,K09972,K10004,K10010,K10038,K16960	Transporters; Transporters; Transporters; Transporters; Transporters; Transporters; Transporters	GO:0005575,GO:0005623,GO:0005886,GO:0016020,GO:0044464,GO:0071944	cellular_component; cell; plasma membrane; membrane; cell part; cell periphery	Y	Chromid	0.346386	0.569407	0.721093	1.44054	0.014249	0.0308396	1.12143	0.0216086	0.0507327	-0.304134	0.628601	0.689748	0.870198	0.124753	0.162885	0.564697	0.389279	0.829406	2.46393	3.94e-05	0.00018023	1.78453	0.00154858	0.00865589	-0.731145	0.444131	0.526242	1.71213	0.00441611	0.00851371	38	40	12	13	9
OG0000274	SF45436_b58460	SF83666_b55340	SF25509_b55620	SS05631_b60140	SJ05684_b46280	subset I	Amino acid ABC transporter2C permease protein	E	K02029,K10009	Transporters; Transporters	GO:0005575,GO:0016020	cellular_component; membrane	Y	Chromid	-1.73871	0.0544809	0.132091	0.210736	0.783678	0.840656	-0.0401554	0.956196	0.974891	1.22533	0.0302496	0.0468237	0.850556	0.155322	0.198224	0.729928	0.357496	0.811562	3.08404	8.66e-06	4.54e-05	0.869366	0.267253	0.461127	1.15825	0.113804	0.16318	3.01509	1.28e-06	4.34e-06	33	47	2	4	4
OG0000275	SF45436_b58470	SF83666_b55330	SF25509_b55610	SS05631_b60150	SJ05684_b46270	subset I	Glutamine transport system permease protein glnP	E	K02029	Transporters	GO:0005575,GO:0016020	cellular_component; membrane	Y	Chromid	-0.29776	0.677954	0.802627	0.866666	0.249822	0.34778	0.840511	0.100771	0.179664	0.293986	0.608719	0.671344	0.140907	0.852862	0.877638	-0.49157	0.445952	0.855628	0.0462965	0.945449	0.966388	0.953118	0.0586083	0.158602	0.103938	0.875336	0.903689	1.41347	0.0320452	0.0518459	33	22	9	3	16
OG0000276	SF45436_b58480	SF83666_b55320	SF25509_b55600	SS05631_b60160	SJ05684_b46260	subset I	Glutamine ABC transporter2C periplasmic glutamine-binding protein (TC 3.A.1.3.2)	ET	K02030,K10001	Transporters; Transporters			Y	Chromid	-0.208602	0.604587	0.748049	1.92503	7.28e-07	3.82e-06	1.6159	2.29e-05	0.000128382	1.45698	1.71e-06	4.88e-06	-0.949058	0.0481121	0.068326	-0.0662951	0.869914	0.976749	1.05017	0.00867435	0.021157	1.41548	0.000371945	0.00259412	1.75092	2.38e-07	1.05e-06	-1.39006	0.00411818	0.00799951	212	191	62	31	84
OG0000277	SF45436_b58490	SF83666_b55310	SF25509_b55590	SS05631_b60170	SJ05684_b46250	subset I	low-specificity D-threonine aldolase	E					Y	Chromid	-0.271292	0.234515	0.394903	-0.385015	0.162465	0.245951	0.228136	0.362222	0.491655	1.70185	7.19e-19	6e-18	0.282205	0.219776	0.269206	-0.0614248	0.783764	0.95879	-0.966312	0.000250683	0.00094929	-0.394031	0.120385	0.265518	0.771149	0.000155197	0.000419006	-0.0757602	0.739825	0.783905	948	949	290	134	370
OG0000278	SF45436_b58510	SF83666_b55290	SF25509_b55570	SS05631_b60190	SJ05684_b46230	subset I	Sulfate transport system permease protein CysT	P	K02046,K15496	Transporters; Transporters	GO:0005575,GO:0005623,GO:0005886,GO:0006810,GO:0008150,GO:0016020,GO:0044464,GO:0051179,GO:0051234,GO:0071944	cellular_component; cell; plasma membrane; transport; biological_process; membrane; cell part; localization; establishment of localization; cell periphery	Y	Chromid	-1.08015	1.86e-09	5.29e-08	-1.23233	3.18e-05	0.000123782	0.217631	0.284756	0.408365	-1.05525	0.00511243	0.0092456	-0.391607	0.309184	0.363398	-0.129912	0.446872	0.856617	-1.36954	1.21e-06	7.45e-06	-0.122921	0.543227	0.719877	-0.832664	0.0274239	0.0469997	2.21459	6.38e-09	2.9e-08	2506	2501	348	262	2606
OG0000279	SF45436_b58520	SF83666_b55280	SF25509_b55560	SS05631_b60200	SJ05684_b46220	subset I	Sulfate transport system permease protein CysW	P	K02047	Transporters	GO:0005575,GO:0006810,GO:0008150,GO:0016020,GO:0051179,GO:0051234	cellular_component; transport; biological_process; membrane; localization; establishment of localization	Y	Chromid	-0.0112419	0.949547	0.973796	-1.62414	2.87e-07	1.61e-06	-0.984268	2.2e-05	0.000123982	-0.904681	0.00676588	0.0119225	-0.813535	0.0699222	0.0960438	-0.158805	0.358912	0.814364	-1.67924	1.09e-08	9.29e-08	-0.168573	0.458486	0.651058	-0.646488	0.053856	0.0853394	2.27992	2.71e-07	1e-06	1931	1875	587	395	1834
OG0000280	SF45436_b58550	SF83666_b55250	SF25509_b55530	SS05631_b60230	SJ05684_b46180	subset I	FIG01074507: hypothetical protein	S					Y	Chromid	0.359484	0.206144	0.359831	3.85523	1.57e-20	4.41e-19	0.698103	0.0216478	0.0508031	3.25939	2.69e-29	4.44e-28	1.51451	3.69e-06	9.31e-06	0.39537	0.169475	0.682695	1.21096	0.0041373	0.0111987	0.280437	0.369292	0.569369	1.04543	0.000717563	0.00171933	0.230555	0.492301	0.562243	720	530	238	173	127
OG0000281	SF45436_b58560	SF83666_b55240	SF25509_b55520	SS05631_b60240	SJ05684_b46170	subset I	FIG01075229: hypothetical protein	K					Y	Chromid	0.0805958	0.645077	0.77693	3.10647	1.52e-27	7.82e-26	0.90812	1.87e-05	0.000106858	2.62989	3.7e-21	3.76e-20	1.24501	5.81e-10	2.08e-09	-0.201286	0.241494	0.745817	1.34026	2.92e-06	1.68e-05	0.491267	0.0212614	0.0731623	1.05237	0.000201271	0.000535182	-1.04621	3.81e-07	1.37e-06	1358	1172	442	261	736
OG0000282	SF45436_b58570	SF83666_b55230	SF25509_b55510	SS05631_b60250	SJ05684_b46160	subset I	Methylglutaconyl-CoA hydratase (EC 4.2.1.18)	I	K01692,K13766,K15866,K18383	Caprolactam degradation; Valine, leucine and isoleucine degradation; Phenylalanine metabolism; Phenylalanine metabolism	GO:0005575,GO:0005623,GO:0005886,GO:0008150,GO:0008152,GO:0009056,GO:0009987,GO:0016020,GO:0044237,GO:0044248,GO:0044464,GO:0071944	cellular_component; cell; plasma membrane; biological_process; metabolic process; catabolic process; cellular process; membrane; cellular metabolic process; cellular catabolic process; cell part; cell periphery	Y	Chromid	-0.210134	0.43747	0.60619	0.0996688	0.726712	0.794381	-1.00451	0.000166321	0.000751264	0.959302	0.012852	0.0214531	0.437098	0.106172	0.140734	-0.0925571	0.721346	0.943482	0.418369	0.101975	0.172461	0.111723	0.658548	0.802215	1.04896	0.00739769	0.0143688	-0.151018	0.568331	0.631044	428	462	154	57	288
OG0000283	SF45436_b58580	SF83666_b55220	SF25509_b55500	SS05631_b60260	SJ05684_b46150	subset I	Hydroxymethylglutaryl-CoA lyase (EC 4.1.3.4)	E	K01640,K02594	Peroxisome; Pyruvate metabolism	GO:0003674,GO:0003824,GO:0004419,GO:0005488,GO:0006082,GO:0008150,GO:0008152,GO:0009056,GO:0009987,GO:0016054,GO:0016829,GO:0016830,GO:0016833,GO:0019752,GO:0043167,GO:0043169,GO:0043436,GO:0044237,GO:0044248,GO:0044281,GO:0044282,GO:0044710,GO:0044712,GO:0046395,GO:0046872,GO:0071704,GO:1901575	molecular_function; catalytic activity; hydroxymethylglutaryl-CoA lyase activity; binding; organic acid metabolic process; biological_process; metabolic process; catabolic process; cellular process; organic acid catabolic process; lyase activity; carbon-carbon lyase activity; oxo-acid-lyase activity; carboxylic acid metabolic process; ion binding; cation binding; oxoacid metabolic process; cellul…	Y	Chromid	0.258145	0.254457	0.416867	-1.19271	0.000595683	0.00180916	-1.05693	0.00155873	0.00541892	0.696859	0.00202312	0.00389768	1.11911	1.21e-06	3.22e-06	0.11782	0.593668	0.90817	-0.3605	0.200056	0.296298	-0.807984	0.0138941	0.0517922	0.261793	0.285845	0.362671	0.381161	0.0974514	0.139166	456	462	184	106	274
OG0000284	SF45436_b58590	SF83666_b55210	SF25509_b55490	SS05631_b60270	SJ05684_b46140	subset I	Methylcrotonyl-CoA carboxylase biotin-containing subunit (EC 6.4.1.4)	I	K01965,K01968	Valine, leucine and isoleucine degradation; Valine, leucine and isoleucine degradation	GO:0003674,GO:0003824,GO:0004485,GO:0005488,GO:0005575,GO:0005622,GO:0005623,GO:0005737,GO:0005739,GO:0005759,GO:0006082,GO:0006520,GO:0006551,GO:0006552,GO:0006766,GO:0006767,GO:0006768,GO:0006790,GO:0006807,GO:0008150,GO:0008152,GO:0009056,GO:0009063,GO:0009081,GO:0009083,GO:0009374,GO:0009987,GO:0016054,GO:0016421,GO:0016874,GO:0016885,GO:0019752,GO:0019842,GO:0031406,GO:0031974,GO:0032787,GO:…	molecular_function; catalytic activity; methylcrotonoyl-CoA carboxylase activity; binding; cellular_component; intracellular; cell; cytoplasm; mitochondrion; mitochondrial matrix; organic acid metabolic process; cellular amino acid metabolic process; leucine metabolic process; leucine catabolic process; vitamin metabolic process; water-soluble vitamin metabolic process; biotin metabolic process; …	Y	Chromid	-0.102648	0.644267	0.776553	0.280646	0.3839	0.488699	-0.854993	0.00136774	0.00485646	1.41876	1.66e-11	7.7e-11	0.739385	0.0014641	0.00268933	-0.22197	0.310927	0.782372	0.0335271	0.915723	0.944225	0.0476762	0.856583	0.92639	1.13504	1.13e-07	5.26e-07	-0.137211	0.553232	0.618536	1540	1601	539	252	1092
OG0000285	SF45436_b58600	SF83666_b55200	SF25509_b55480	SS05631_b60280	SJ05684_b46130	subset I	conserved hypothetical membrane-anchored protein	V					Y	Chromid	0.948078	0.036529	0.0980027	1.58624	0.000614469	0.00186098	0.0388856	0.928496	0.95616	2.07294	4.17e-11	1.87e-10	2.14898	3.41e-10	1.25e-09	0.0851163	0.847475	0.975827	1.1087	0.00954681	0.0230558	0.507	0.216581	0.401612	1.51265	1.21e-05	3.97e-05	0.97593	0.00417377	0.00809666	56	75	56	15	42
OG0000286	SF45436_b58630	SF83666_b55170	SF25509_b55460	SS05631_b60300	SJ05684_b46110	subset I	Isovaleryl-CoA dehydrogenase (EC 1.3.8.4)	I	K00253	Valine, leucine and isoleucine degradation	GO:0003674,GO:0003824,GO:0003995,GO:0006082,GO:0006520,GO:0006551,GO:0006552,GO:0006807,GO:0008150,GO:0008152,GO:0008470,GO:0009056,GO:0009063,GO:0009081,GO:0009083,GO:0009987,GO:0016054,GO:0016491,GO:0016627,GO:0019752,GO:0043436,GO:0044237,GO:0044238,GO:0044248,GO:0044281,GO:0044282,GO:0044710,GO:0044712,GO:0046395,GO:0055114,GO:0071704,GO:1901564,GO:1901565,GO:1901575,GO:1901605,GO:1901606	molecular_function; catalytic activity; acyl-CoA dehydrogenase activity; organic acid metabolic process; cellular amino acid metabolic process; leucine metabolic process; leucine catabolic process; nitrogen compound metabolic process; biological_process; metabolic process; isovaleryl-CoA dehydrogenase activity; catabolic process; cellular amino acid catabolic process; branched-chain amino acid me…	Y	Chromid	0.65887	0.00436174	0.0181477	-1.04336	0.000412607	0.00129164	-0.28567	0.473196	0.601378	1.00693	6.57e-05	0.000157151	-0.288012	0.277414	0.33044	-0.26665	0.249412	0.751226	-0.408051	0.163007	0.252137	-0.1163	0.770349	0.877164	0.0417284	0.869615	0.899347	-2.07946	6.29e-15	5.04e-14	8517	8608	4973	2349	3968
OG0000287	SF45436_b58760	SF83666_b55040	SF25509_b55320	SS05631_b60430	SJ05684_b46100	subset I	Transcriptional regulator2C Cro/CI family	K					Y	Chromid	-0.706539	7.85e-05	0.000658848	-2.05151	2.95e-27	1.47e-25	0.000452933	0.997702	0.998616	-1.97482	3.08e-18	2.44e-17	-1.32828	7.04e-11	2.75e-10	-0.184599	0.299794	0.778985	-2.34883	2.55e-37	1.83e-35	-0.120948	0.441959	0.637174	-1.33246	5.17e-09	2.85e-08	-0.745091	0.000224067	0.00054297	13968	11859	2963	1327	6565
OG0000288	SF45436_b58790	SF83666_b55010	SF25509_b55290	SS05631_b60460	SJ05684_b47280	subset I	putative transcriptional regulator2C AsnC family	K	K05800	Transcription factors			Y	Chromid	0.416681	0.115157	0.233366	-0.320221	0.382261	0.486842	0.580428	0.0200879	0.0477995	0.885315	1.14e-05	2.99e-05	3.70641	1.49e-108	2.6e-106	-0.27952	0.287634	0.770709	0.0535627	0.864916	0.908941	-0.210087	0.416367	0.614037	0.382447	0.107649	0.155388	2.80525	7.57e-57	5.79e-55	274	249	103	77	132
OG0000289	SF45436_b58800	SF83666_b55000	SF25509_b55280	SS05631_b60470	SJ05684_b47270	subset I	Branched-chain alpha-keto acid dehydrogenase2C E1 component2C alpha subunit (EC 1.2.4.4) / Branched-chain alpha-keto acid dehydrogenase2C E1 component2C beta subunit (EC 1.2.4.4)	C	K00167,K11381	Valine, leucine and isoleucine degradation; Valine, leucine and isoleucine degradation			Y	Chromid	-0.509806	0.123028	0.24552	1.83518	0.000321563	0.00103237	-0.477998	0.380824	0.511103	0.60451	0.16626	0.216202	1.87427	7.66e-08	2.28e-07	-1.36092	3.03e-05	0.0222304	0.61512	0.226571	0.32716	-1.53091	0.00491057	0.022842	0.559738	0.199806	0.266239	-0.75415	0.0303654	0.0494527	1812	1524	421	207	1268
OG0000290	SF45436_b58850	SF83666_b54950	SF25509_b55230	SS05631_b60530	SJ05684_b45990	subset I	Nitrite reductase [NAD(P)H] large subunit (EC 1.7.1.4)	C	K00360,K00362	Nitrogen metabolism; Nitrogen metabolism	GO:0008150,GO:0008152	biological_process; metabolic process	Y	Chromid	-0.143307	0.595901	0.740354	0.646435	0.0464122	0.085978	-0.452901	0.14071	0.236145	0.937972	0.00229246	0.00437401	0.691373	0.0295906	0.0440623	-0.625675	0.0150453	0.406223	0.740842	0.0162353	0.0364989	-1.5654	1.97e-07	2.89e-06	-1.39234	1.03e-05	3.45e-05	-0.885141	0.00442292	0.00851929	657	602	201	103	1334
OG0000291	SF45436_b58870	SF83666_b54930	SF25509_b55210	SS05631_b60550	SJ05684_b45950	subset I	Assimilatory nitrate reductase large subunit (EC:1.7.99.4)	C	K00123,K00372,K02567	Methane metabolism; Nitrogen metabolism; Nitrogen metabolism	GO:0003674,GO:0003824,GO:0006091,GO:0008150,GO:0008152,GO:0009987,GO:0015980,GO:0016491,GO:0016651,GO:0044237,GO:0044710,GO:0045333,GO:0055114	molecular_function; catalytic activity; generation of precursor metabolites and energy; biological_process; metabolic process; cellular process; energy derivation by oxidation of organic compounds; oxidoreductase activity; oxidoreductase activity, acting on NAD(P)H; cellular metabolic process; cellular respiration; oxidation-reduction process	Y	Chromid	-0.214422	0.469044	0.636213	1.64635	5.62e-06	2.5e-05	0.288019	0.354424	0.484362	0.736517	0.036667	0.0558473	0.642152	0.0417595	0.0599492	-0.509767	0.063545	0.553077	0.806308	0.0214085	0.0465215	-1.07301	0.000434433	0.00296555	-3.13086	1.36e-14	1.37e-13	-2.45074	7.07e-15	5.62e-14	386	341	108	58	713
OG0000292	SF45436_b58920	SF83666_b54880	SF25509_b55150	SS05631_b60620	SJ05684_b45840	subset I	Putative stomatin/prohibitin-family membrane protease subunit aq_911	O					Y	Chromid	-0.570488	0.0707169	0.161635	0.669114	0.134214	0.210807	-0.53435	0.0858666	0.157302	-0.391878	0.405767	0.475682	1.50713	5.98e-08	1.8e-07	-0.78379	0.00538081	0.322087	-0.925639	0.0297325	0.0616573	0.872889	0.0023694	0.0124536	-0.710608	0.133159	0.18771	1.58439	1.99e-09	9.51e-09	286	248	50	42	466
OG0000293	SF45436_b59000	SF83666_b54800	SF25509_b55070	SS05631_b60700	SJ05684_b45750	subset I	ABC-type hemin transport system2C ATPase component	PH	K02013	Transporters			Y	Chromid	0.0847801	0.834282	0.911105	0.843425	0.043045	0.0808565	0.0914904	0.821872	0.883752	1.3533	1.89e-05	4.84e-05	-0.942625	0.045954	0.0654747	0.123477	0.76144	0.95359	0.394394	0.339415	0.452107	-1.20776	0.00608528	0.0269476	2.00851	4.58e-09	2.54e-08	-1.12867	0.0145366	0.025225	192	189	43	56	44
OG0000294	SF45436_b59010	SF83666_b54790	SF25509_b55060	SS05631_b60710	SJ05684_b45740	subset I	Iron(III) dicitrate transport system permease protein FecD (TC 3.A.1.14.1)	P	K02015	Transporters			Y	Chromid	-1.37076	0.0250523	0.0731299	0.703368	0.164745	0.249055	-0.361012	0.527327	0.650176	1.24664	5.54e-05	0.00013384	1.35435	0.00208016	0.00373192	-0.258873	0.605829	0.911693	1.30502	0.00264542	0.00756235	-0.399362	0.482623	0.670808	1.7159	1.15e-06	4.59e-06	1.11055	0.0107304	0.0191922	60	64	4	8	31
OG0000295	SF45436_b59030	SF83666_b54770	SF25509_b55040	SS05631_b60730	SJ05684_b45720	subset I	Putative periplasmic substrate-binding transport protein	P	K02016	Transporters			Y	Chromid	-0.678948	0.0779283	0.173676	3.07346	3.29e-20	8.92e-19	0.729736	0.163594	0.266205	2.75392	7.24e-29	1.17e-27	0.948828	0.00399494	0.00689072	-0.523774	0.0919343	0.59951	1.42884	9.11e-06	4.76e-05	-0.629755	0.22603	0.413794	1.12948	1.74e-05	5.54e-05	-0.571704	0.0632426	0.0949839	107	105	23	12	106
OG0000296	SF45436_b59040	SF83666_b54760	SF25509_b55030	SS05631_b60740	SJ05684_b45710	subset I	3-demethylubiquinone-9 3-methyltransferase (EC 2.1.1.64)	H	K00570	Glycerophospholipid metabolism			Y	Chromid	0.302107	0.438944	0.607703	4.01168	1.31e-33	9.16e-32	1.7907	4.38e-07	3.55e-06	4.37058	1.8e-63	1.29e-61	1.94452	1.1e-08	3.53e-08	-0.0373811	0.910321	0.983984	1.9453	1.08e-09	1.03e-08	0.555198	0.106106	0.242243	3.02244	1.59e-31	5.63e-30	0.863499	0.00581497	0.0109489	66	70	27	17	71
OG0000297	SF45436_b59060	SF83666_b54740	SF25509_b55010	SS05631_b60760	SJ05684_b45700	subset I	MISCELLANEOUS%3B Hypothetical/Partial homology						Y	Chromid	-1.76091	8.05e-16	8.24e-14	-4.2099	1.57e-76	4.47e-74	-1.23587	0.000856455	0.0032145	-2.18659	5.52e-05	0.000133483	-3.66677	3.68e-124	1.23e-121	0.0632222	0.772491	0.957309	-3.24811	9.86e-47	1.07e-44	-0.0557288	0.880539	0.940314	0.227241	0.675264	0.740474	-1.59889	2.62e-25	4.73e-24	121386	115320	14055	5303	12219
OG0000298	SF45436_b59100	SF83666_b54710	SF25509_b54980	SS05631_b60790	SJ05684_b51060	subset I	Small Molecule Metabolism%3B Central intermediary metabolism%3B salvage of nucleosides and nucleotides	T	K00088	Exosome			Y	Chromid	0.70731	0.000145566	0.00110348	-0.519316	0.101807	0.167558	-1.09245	7.91e-06	4.97e-05	-1.30876	7.23e-05	0.00017188	-0.23923	0.330467	0.385707	-0.0350186	0.850996	0.975857	-0.132918	0.674623	0.761807	-0.43555	0.0747784	0.18897	0.616948	0.0615066	0.0958002	0.428676	0.0808063	0.117987	17446	17908	10807	4903	5987
OG0000299	SF45436_b59130	SF83666_b54680	SF25509_b54940	SS05631_b60820	SJ05684_b51080	subset I	Glycogen debranching enzyme (EC 3.2.1.-)	G	K02438	Starch and sucrose metabolism	GO:0005975,GO:0005976,GO:0005977,GO:0006073,GO:0006091,GO:0006112,GO:0008150,GO:0008152,GO:0009987,GO:0015980,GO:0043170,GO:0044042,GO:0044237,GO:0044238,GO:0044260,GO:0044262,GO:0044264,GO:0044710,GO:0055114,GO:0071704	carbohydrate metabolic process; polysaccharide metabolic process; glycogen metabolic process; cellular glucan metabolic process; generation of precursor metabolites and energy; energy reserve metabolic process; biological_process; metabolic process; cellular process; energy derivation by oxidation of organic compounds; macromolecule metabolic process; glucan metabolic process; cellular metabolic …	Y	Chromid	0.0453916	0.791423	0.88377	-1.30457	4.78e-07	2.59e-06	-1.27843	3.4e-05	0.000185606	-1.21925	0.000485262	0.00102651	-1.67258	9.43e-20	6.89e-19	-0.224762	0.189347	0.706099	-1.20674	2.2e-06	1.29e-05	-0.680963	0.0270063	0.0876301	0.122715	0.725726	0.78418	-0.795631	9.38e-06	2.81e-05	8243	8171	3008	1535	4387
OG0000300	SF45436_b59220	SF83666_b54590	SF25509_b54850	SS05631_b60900	SJ05684_b45640	subset I	Mlr6856 protein	S	K09003	Function unknown			Y	Chromid	0.172394	0.336383	0.506491	-0.18332	0.420843	0.525689	0.0920114	0.651127	0.755108	0.277946	0.135934	0.180472	-0.194947	0.378335	0.434706	0.169035	0.337315	0.801226	-0.236113	0.268477	0.375299	-0.614509	0.00282909	0.0144254	0.121723	0.535887	0.614717	0.0405451	0.850209	0.877811	1237	1114	463	242	544
OG0000301	SF45436_b59230	SF83666_b54580	SF25509_b54840	SS05631_b60910	SJ05684_b45630	subset I	DNA-3-methyladenine glycosylase II (EC 3.2.2.21)	L	K03652	DNA repair and recombination proteins			Y	Chromid	0.282754	0.521339	0.68204	0.552297	0.249599	0.34763	0.0800485	0.875697	0.919886	-1.15769	0.023543	0.0372066	0.368586	0.443252	0.499288	0.149502	0.736213	0.94826	1.13582	0.0151576	0.0343623	0.620306	0.229153	0.417273	0.13005	0.806113	0.847704	1.18014	0.0133737	0.0234294	276	274	127	55	41
OG0000302	SF45436_b59260	SF83666_b54550	SF25509_b54800	SS05631_b60940	SJ05684_b45620	subset I	Phospholipid-binding protein	R	K06910	Function unknown			Y	Chromid	-0.316492	0.091801	0.196589	-0.846938	0.001791	0.00487717	-1.22268	4.03e-08	3.88e-07	-1.50526	8.46e-10	3.35e-09	-2.42308	1.56e-27	1.8e-26	-0.754112	4.36e-05	0.0251333	-0.57354	0.0269777	0.0568172	-1.34124	1.13e-09	2.4e-08	-1.07068	1.59e-05	5.1e-05	-0.816583	3.15e-05	8.74e-05	2517	2295	671	357	1932
OG0000303	SF45436_b59290	SF83666_b54520	SF25509_b54770	SS05631_b60970	SJ05684_b45580	subset I	2-hydroxyhepta-22C4-diene-12C7-dioate isomerase (EC 5.3.3.-) / 5-carboxymethyl-2-oxo-hex-3- ene-12C7-dioate decarboxylase (EC 4.1.1.68)	Q	K01826,K16165,K18336	Tyrosine metabolism; Tyrosine metabolism; Fructose and mannose metabolism			Y	Chromid	-0.450633	0.021908	0.066099	-2.2253	6.8e-17	1.35e-15	-0.125719	0.53633	0.657883	0.243823	0.253941	0.315255	-0.319441	0.0909401	0.121916	-0.202907	0.302094	0.778985	-1.45032	7.45e-09	6.5e-08	-0.0456097	0.823935	0.90883	0.0560197	0.798983	0.842631	-0.345907	0.0674498	0.100506	4181	3800	1057	513	1301
OG0000304	SF45436_b59320	SF83666_b54500	SF25509_b54720	SS05631_c29230	SJ05684_b45080	subset I	Von Willebrand factor type A domain protein2C associated with Flp pilus assembly	UW					Y	cross	-0.68223	0.0503559	0.124954	0.712876	0.0761981	0.131083	-0.0534717	0.877837	0.921249	1.40271	5.16e-06	1.41e-05	-0.539847	0.173897	0.218727	0.327704	0.346048	0.804952	0.939202	0.0201837	0.0442339	0.168312	0.646848	0.793984	1.15993	0.000929793	0.00217517	0.949208	0.0145375	0.025225	376	248	55	44	49
OG0000305	SF45436_b59330	SF83666_b54490	SF25509_b54710	SS05631_c29240	SJ05684_b45090	subset I	Type IV prepilin peptidase TadV/CpaA	OT	K02278	Bacterial motility proteins			Y	cross	-2.28658	0.00567041	0.0226139	-2.6319	0.024121	0.0490597	-2.16178	0.0015476	0.00539206	0.118889	0.82937	0.863556	-0.27288	0.640253	0.687936	0.18877	0.774029	0.957648	0.444028	0.496078	0.607581	0.0229775	0.969088	0.983467	0.525527	0.409991	0.493049	0.409047	0.459459	0.530717	69	55	0	6	26
OG0000306	SF45436_b59340	SF83666_b54480	SF25509_b54700	SS05631_c29250	SJ05684_b45100	subset I	Flp pilus assembly protein RcpC/CpaB	UW	K02279	Bacterial motility proteins			Y	cross	-0.346038	0.375649	0.547678	-0.653846	0.352335	0.457908	-2.28908	0.00012402	0.000582352	-1.16971	0.00709611	0.0124536	-0.496929	0.29279	0.34656	0.231825	0.550221	0.894226	-0.940753	0.168735	0.25915	-0.929017	0.104385	0.239414	-0.297557	0.553112	0.629911	-0.436376	0.353684	0.426044	161	161	43	24	61
OG0000307	SF45436_b59350	SF83666_b54470	SF25509_b54690	SS05631_c29260	SJ05684_b45110	subset I	Type II/IV secretion system ATPase TadZ/CpaE2C associated with Flp pilus assembly	UW	K02282,K03609	Bacterial motility proteins; Cytoskeleton proteins			Y	cross	0.48147	0.0243141	0.071686	-0.342337	0.193588	0.284563	-0.68266	0.0111984	0.0293167	-0.785731	0.0715403	0.10224	-1.89837	3.7e-11	1.48e-10	-0.0646752	0.763613	0.95359	-0.57407	0.0228101	0.0491911	-0.736738	0.00648145	0.0282709	-0.324122	0.464904	0.546899	-1.51706	1.49e-08	6.41e-08	1046	1148	576	257	407
OG0000308	SF45436_b59360	SF83666_b54460	SF25509_b54680	SS05631_c29270	SJ05684_b45120	subset I	Similar to TadZ/CpaE2C associated with Flp pilus assembly	UW					Y	cross	-0.645348	0.260073	0.423337	-1.23691	0.0550181	0.0989666	-1.76632	0.00113469	0.00411184	-1.4278	0.00357655	0.00661411	-0.353553	0.431284	0.486941	-0.128335	0.810903	0.963546	-1.02462	0.0359785	0.0726296	-0.0781692	0.870626	0.934819	-1.80128	0.00238846	0.00515114	0.316733	0.420354	0.49207	112	99	35	4	76
OG0000309	SF45436_b59400	SF83666_b54420	SF25509_b54640	SS05631_c29310	SJ05684_b45160	subset I	Flp pilus assembly protein TadB	UW	K12510	Secretion system			Y	cross	-0.0733426	0.851529	0.923108	-2.67869	0.00142165	0.00396125	-0.121831	0.77075	0.846724	0.817765	0.012789	0.0213781	0.255166	0.613339	0.6636	0.410391	0.287236	0.770451	0.0374987	0.937292	0.959503	0.167206	0.698083	0.831095	-0.472331	0.298691	0.376456	0.394941	0.43169	0.503041	118	129	47	17	35
OG0000310	SF45436_b59410	SF83666_b54410	SF25509_b54630	SS05631_c29320	SJ05684_b45170	subset I	Type II/IV secretion system protein TadC2C associated with Flp pilus assembly	W	K12511	Secretion system			Y	cross	0.304555	0.295078	0.463433	-0.810224	0.0508367	0.0927107	-0.376859	0.267336	0.389624	-0.376266	0.253983	0.315255	-0.515052	0.157606	0.200669	-0.180748	0.534841	0.89114	-0.740163	0.0480741	0.0925821	-0.960463	0.00569751	0.025778	-1.45297	0.000240311	0.000628089	-0.552802	0.116889	0.163155	304	395	138	89	118
OG0000311	SF45436_b59440	SF83666_b54380	SF25509_b54600	SS05631_c29350	SJ05684_b45200	subset I	FIG01074132: hypothetical protein	NT	K03406	Bacterial motility proteins			Y	cross	-0.00306062	0.98627	0.992385	-1.86644	1.95e-13	2.47e-12	-0.575974	0.00682783	0.0192299	-2.60702	8.33e-44	3.24e-42	-1.9094	3.14e-19	2.24e-18	0.0519338	0.767492	0.954476	-1.62263	1.71e-12	2.33e-11	-0.474088	0.025396	0.0833465	-2.26555	3.83e-29	1.22e-27	-0.00133663	0.994531	0.995445	2517	2420	892	433	1229
OG0000312	SF45436_b59480	SF83666_b54350	SF25509_b54570	SS05631_c29380	SJ05684_b45230	subset I	two component transcriptional regulator2C LuxR family	TK					Y	cross	0.0237487	0.879969	0.93791	-1.81234	2.68e-15	4.23e-14	-0.36807	0.0762977	0.14279	-2.00188	7.05e-18	5.48e-17	-2.2002	2.47e-19	1.77e-18	-0.318984	0.0414529	0.480995	-1.53098	2.22e-12	2.98e-11	-0.533356	0.0101713	0.0409325	-1.05689	6.24e-06	2.16e-05	-0.624082	0.00834547	0.0151948	5718	5387	1888	1093	3281
OG0000313	SF45436_b59510	SF83666_b54310	SF25509_b54540	SS05631_b61320	SJ05684_c14670	subset I	FIG01074442: hypothetical protein	T					Y	cross	0.268962	0.181015	0.325273	0.415455	0.230005	0.326505	0.691894	0.0123559	0.0319184	-0.661574	0.177933	0.229996	-0.00795633	0.970597	0.97665	0.0708382	0.705177	0.938207	1.05053	0.0011723	0.00371284	0.292708	0.284826	0.480628	-0.688511	0.165255	0.226426	-0.0959489	0.619615	0.677456	440	467	184	105	389
OG0000314	SF45436_b59530	SF83666_b54300	SF25509_b54530	SS05631_b61340	SJ05684_b45570	subset I	Adenylate cyclase (EC 4.6.1.1) / Guanylate cyclase (EC 4.6.1.2)	T	K01768	Longevity regulating pathway - multiple species			Y	Chromid	-0.307506	0.0613804	0.145199	0.00792217	0.977478	0.984038	-1.3037	1.17e-05	7.07e-05	-2.19943	2.53e-34	5.58e-33	-1.36358	4.3e-16	2.48e-15	-0.0288296	0.859784	0.975857	0.0108896	0.968807	0.980611	-0.303926	0.305406	0.502356	-1.04757	1.3e-08	6.8e-08	-0.76403	2.4e-06	7.84e-06	4525	4443	1093	779	1675
OG0000315	SF45436_b59540	SF83666_b54290	SF25509_b54520	SS05631_b61350	SJ05684_b45560	subset I	Methylated-DNA--protein-cysteine methyltransferase (EC 2.1.1.63)	L	K00567,K13531	DNA repair and recombination proteins; DNA repair and recombination proteins	GO:0005575,GO:0005622,GO:0005623,GO:0005737,GO:0044424,GO:0044464	cellular_component; intracellular; cell; cytoplasm; intracellular part; cell part	Y	Chromid	-0.117248	0.630816	0.766111	-0.398684	0.279643	0.380466	-1.00275	0.000347224	0.0014508	-1.40267	5.8e-07	1.74e-06	-1.0691	0.000322585	0.000645912	0.232282	0.340646	0.803651	0.178716	0.624399	0.718464	-0.761431	0.00678621	0.029389	-0.036812	0.89711	0.918778	-0.161608	0.582084	0.6432	2669	2790	873	470	638
OG0000316	SF45436_b59650	SF83666_b54180	SF25509_b54420	SS05631_b61420	SJ05684_b49400	subset I	Aldehyde dehydrogenase (EC 1.2.1.3)	C	K00128	Chloroalkane and chloroalkene degradation			Y	Chromid	-0.340774	0.532211	0.690709	-0.757531	0.25584	0.353805	-0.556869	0.37579	0.505714	1.1011	0.0109125	0.0184885	1.9684	3.63e-05	8.14e-05	-0.099752	0.848055	0.975827	-0.410328	0.466701	0.58002	-1.0207	0.106085	0.242243	1.62812	0.000312784	0.000799469	0.547919	0.258732	0.325996	120	85	15	24	28
OG0000317	SF45436_b59660	SF83666_b54170	SF25509_b54410	SS05631_b61430	SJ05684_b49390	subset I	Tartrate dehydrogenase (EC 1.1.1.93) @ Tartrate decarboxylase (EC 4.1.1.73) @ D-malic enzyme (EC 1.1.1.83)	CE	K00052,K07246	Valine, leucine and isoleucine biosynthesis; Butanoate metabolism			Y	Chromid	-0.0372859	0.927385	0.963212	0.122631	0.808236	0.859825	0.342123	0.404105	0.533666	-0.182287	0.538782	0.606321	0.347086	0.481596	0.536928	0.0281245	0.942892	0.9933	0.0257583	0.95507	0.971512	-0.374811	0.374573	0.574429	0.670378	0.0401392	0.065936	-1.89135	0.000363755	0.000847983	141	104	30	30	59
OG0000318	SF45436_b59730	SF83666_b54100	SF25509_b54330	SS05631_b61480	SJ05684_b49320	subset I	Acetyltransferase (EC 2.3.1.-)	R					Y	Chromid	0.558568	0.101438	0.211441	-0.271302	0.587963	0.680746	0.343043	0.367633	0.497434	2.19943	9.54e-17	6.77e-16	-0.262933	0.647174	0.694516	-0.470362	0.171234	0.685149	-0.467923	0.295338	0.403958	-0.00229034	0.995258	0.997598	1.22786	3.87e-05	0.000116318	-0.668221	0.232852	0.297256	180	126	78	41	86
OG0000319	SF45436_b59740	SF83666_b54090	SF25509_b54320	SS05631_b61490	SJ05684_b49310	subset I	Adenosylmethionine-8-amino-7-oxononanoate aminotransferase (EC 2.6.1.62)	H	K00822,K00833,K12256,K16871	Amino acid related enzymes; Amino acid related enzymes; Amino acid related enzymes; Alanine, aspartate and glutamate metabolism			Y	Chromid	-0.0246487	0.930121	0.964008	-0.666811	0.162434	0.245951	0.152991	0.589231	0.704266	0.793161	0.000330119	0.000712606	0.510764	0.0810481	0.110075	-0.0757141	0.77578	0.958273	-0.0265893	0.947827	0.96717	-0.0938436	0.74252	0.861371	0.362866	0.163975	0.224858	0.125338	0.657372	0.712125	207	197	68	37	103
OG0000320	SF45436_b59750	SF83666_b54080	SF25509_b54310	SS05631_b61510	SJ05684_b49290	subset I	2-haloalkanoic acid dehalogenase	H	K07025	General function prediction only			Y	Chromid	0.177845	0.525807	0.68473	-1.33231	0.00157135	0.00432041	-0.329268	0.253538	0.374512	-0.875468	0.00187405	0.00361931	-1.69097	0.00182718	0.00331709	0.423028	0.128632	0.63963	-0.496664	0.163862	0.252887	0.296735	0.305269	0.502356	-0.334709	0.28828	0.364883	-1.23912	0.0168109	0.0287462	419	333	140	83	110
OG0000321	SF45436_b59760	SF83666_b54070	SF25509_b54300	SS05631_b61520	SJ05684_b49280	subset I	Oligopeptide ABC transporter2C periplasmic oligopeptide-binding protein OppA (TC 3.A.1.5.1)	E	K02035	Transporters			Y	Chromid	-1.29831	7.16e-14	5.1e-12	-1.25474	0.000150197	0.000515944	-2.08408	1.54e-19	5.73e-18	-2.54181	2.81e-52	1.42e-50	-3.12228	1.4e-36	2.59e-35	-0.360921	0.0327439	0.466268	-0.350804	0.28013	0.386979	-1.30376	1.01e-08	1.84e-07	-2.42784	3.06e-43	1.84e-41	-3.10774	3.61e-40	1.48e-38	5482	4780	739	375	3216
OG0000322	SF45436_b59770	SF83666_b54060	SF25509_b54290	SS05631_b61530	SJ05684_b49270	subset I	Peptide ABC transporter2C permease protein	EP	K02033	Transporters	GO:0005575,GO:0016020	cellular_component; membrane	Y	Chromid	-1.32356	5.84e-08	1.2e-06	-0.718632	0.0192124	0.0401809	-1.40284	4.81e-06	3.18e-05	-0.361777	0.0745314	0.105878	-0.661163	0.00681286	0.0112908	-0.521889	0.0188584	0.425571	-0.591055	0.0333562	0.0680995	-0.810018	0.0068871	0.0297316	-0.109503	0.617291	0.689444	-0.0629852	0.781485	0.819995	700	663	77	63	377
OG0000323	SF45436_b59780	SF83666_b54050	SF25509_b54280	SS05631_b61540	SJ05684_b49260	subset I	Dipeptide transport system permease protein dppC	EP	K02034	Transporters	GO:0005575,GO:0016020	cellular_component; membrane	Y	Chromid	-1.62158	4.26e-08	9.04e-07	-2.07246	6.58e-06	2.88e-05	-1.96099	3.3e-09	3.76e-08	-1.71148	2.53e-09	9.57e-09	-1.095	0.0180818	0.0278482	-0.376512	0.1212	0.633408	-0.42126	0.182253	0.275678	-0.505715	0.0893972	0.213841	-1.61684	9.38e-07	3.8e-06	-0.655861	0.133361	0.182664	347	348	35	24	220
OG0000324	SF45436_b59790	SF83666_b54040	SF25509_b54270	SS05631_b61550	SJ05684_b49250	subset I	ATPase components of various ABC-type transport systems2C contain duplicated ATPase	O	K02031,K02032,K10823,K10824,K13896,K15587	Transporters; Transporters; Transporters; Transporters; Transporters; Transporters			Y	Chromid	-0.33074	0.11239	0.228929	-0.957865	0.0012255	0.00344672	-0.727166	0.00350469	0.0108621	-0.0284706	0.909492	0.931864	-0.491731	0.0619487	0.0859861	-0.469374	0.0189437	0.425571	-0.749535	0.00299068	0.0084509	-0.487099	0.0473839	0.135549	0.244507	0.352019	0.432601	0.392214	0.110893	0.155706	599	590	142	103	301
OG0000325	SF45436_b59960	SF83666_b53870	SF25509_b54080	SS05631_c04400	SJ05684_b56370	subset I	Beta-carotene ketolase (EC 1.14.-.-)	I	K10255,K10256,K10257	Lipid biosynthesis proteins; Lipid biosynthesis proteins; Lipid biosynthesis proteins	GO:0005575,GO:0005623,GO:0005886,GO:0016020,GO:0044464,GO:0071944	cellular_component; cell; plasma membrane; membrane; cell part; cell periphery	Y	cross	-1.5795	3.57e-05	0.000331216	0.857657	0.463515	0.566157	-1.58467	0.00287709	0.00919894	-0.725468	0.0637142	0.0919413	1.56312	7.19e-07	1.96e-06	0.168088	0.616808	0.915475	-1.55399	0.188192	0.282498	-0.317836	0.540269	0.718036	-0.569368	0.19015	0.25538	0.798472	0.0135211	0.0236687	309	221	23	22	124
OG0000326	SF45436_b59970	SF83666_b53860	SF25509_b54070	SS05631_c04410	SJ05684_b56380	subset I	Miscellaneous%3B Unknown						Y	cross	1.38236	0.000123054	0.000956835	2.72797	0.00967514	0.0219152	0.611493	0.0637153	0.124401	-1.28825	0.00492708	0.00895816	0.41009	0.164	0.207899	-0.0932959	0.796692	0.959625	-1.55145	0.143156	0.226698	-0.0547669	0.869	0.934359	-0.469971	0.3117	0.390056	-1.47876	9.14e-07	3.15e-06	719	674	342	518	446
OG0000327	SF45436_b60030	SF83666_b53800	SF25509_b54010	SS05631_b61570	SJ05684_b49230	subset I	Small molecule metabolism%3B Degradation%3B amino acids	E					Y	Chromid	0.676292	0.00093939	0.00523304	-1.55025	8.02e-05	0.000288864	-1.55959	3.45e-08	3.37e-07	-0.12141	0.625036	0.686629	-1.03166	0.000504791	0.000986708	0.165492	0.426803	0.847065	-0.395239	0.253962	0.357693	-2.08679	1.09e-12	3.24e-11	-0.706476	0.0124608	0.0230437	-1.65355	2.14e-08	9.03e-08	692	658	378	197	222
OG0000328	SF45436_b60040	SF83666_b53790	SF25509_b54000	SS05631_b61580	SJ05684_b45540	subset I	FIG01074222: hypothetical protein						Y	Chromid	-0.178511	0.475719	0.642044	-2.60438	6.44e-17	1.28e-15	-1.10314	6.39e-08	5.99e-07	-3.10107	4.34e-33	8.99e-32	-3.68271	1.68e-17	1.07e-16	-0.395678	0.113872	0.620471	-1.12741	0.000287278	0.00107208	-0.547848	0.00723004	0.0309642	-1.34147	2.17e-07	9.6e-07	-0.863993	0.0454497	0.0706725	124152	109354	43813	14186	56869
OG0000329	SF45436_b60050	SF83666_b53780	SF25509_b53990	SS05631_b61590	SJ05684_b45530	subset I	protein secretion protein2C HlyD family	V	K02022,K12540,K16300	Structural proteins; Secretion system; Secretion system			Y	Chromid	0.140577	0.452902	0.62093	-1.59675	3.37e-10	2.85e-09	-0.609419	0.00166525	0.00571227	-0.431246	0.0165076	0.0268658	-1.28	1.49e-13	7.21e-13	0.131585	0.481497	0.871432	-1.16348	1.4e-06	8.49e-06	-0.523362	0.00707196	0.0304273	-1.00048	1.59e-07	7.22e-07	0.144443	0.380551	0.453146	3549	3128	1354	632	1189
OG0000330	SF45436_b60060	SF83666_b53770	SF25509_b53980	SS05631_b61600	SJ05684_b45520	subset I	CELL PROCESSES%3B Transport of small molecules%3B amino acids2C amines2C peptides	U	K06148,K12536,K12539,K16299	Transporters; Secretion system; Secretion system; Secretion system	GO:0000166,GO:0001882,GO:0001883,GO:0003674,GO:0003824,GO:0005215,GO:0005488,GO:0005524,GO:0005575,GO:0005623,GO:0005886,GO:0006139,GO:0006152,GO:0006163,GO:0006195,GO:0006200,GO:0006725,GO:0006753,GO:0006793,GO:0006796,GO:0006807,GO:0006810,GO:0008150,GO:0008152,GO:0009056,GO:0009116,GO:0009117,GO:0009119,GO:0009123,GO:0009125,GO:0009126,GO:0009128,GO:0009141,GO:0009143,GO:0009144,GO:0009146,GO:…	nucleotide binding; nucleoside binding; purine nucleoside binding; molecular_function; catalytic activity; transporter activity; binding; ATP binding; cellular_component; cell; plasma membrane; nucleobase-containing compound metabolic process; purine nucleoside catabolic process; purine nucleotide metabolic process; purine nucleotide catabolic process; obsolete ATP catabolic process; cellular aro…	Y	Chromid	-0.149083	0.284878	0.451098	-1.43077	2.28e-09	1.73e-08	-0.642558	0.00218982	0.00725202	-1.16352	2.44e-11	1.11e-10	-0.66354	0.0013839	0.00254738	-0.114461	0.408435	0.838369	-1.26338	4.66e-08	3.67e-07	-0.484944	0.0208068	0.0720063	-1.767	2.04e-21	3.57e-20	0.181337	0.375948	0.448389	5122	4495	1395	872	2113
OG0000331	SF45436_b60560	SF83666_b53170	SF25509_b53130	SS05631_b61620	SJ05684_b52710	subset I	Capsular polysaccharide export system protein KpsC	M	K07266	Structural proteins	GO:0005575,GO:0005622,GO:0005623,GO:0005737,GO:0005886,GO:0016020,GO:0044424,GO:0044464,GO:0071944	cellular_component; intracellular; cell; cytoplasm; plasma membrane; membrane; intracellular part; cell part; cell periphery	Y	Chromid	-0.959915	2.39e-09	6.59e-08	-2.04543	1.01e-15	1.66e-14	-0.988533	1.62e-06	1.17e-05	-2.29172	4.02e-47	1.75e-45	-1.4941	1.37e-19	9.98e-19	-0.328308	0.0370884	0.470776	-1.56878	6.3e-11	7.14e-10	-0.153634	0.453772	0.647011	-2.13887	3.31e-35	1.42e-33	-1.23488	7.25e-15	5.73e-14	4401	4243	669	479	2032
OG0000332	SF45436_b60570	SF83666_b53160	SF25509_b53120	SS05631_b61630	SJ05684_b52720	subset I	STRUCTURAL ELEMENTS%3B Cell Exterior%3B surface polysaccharides/antigens	GM	K01992,K09688	Transporters; Transporters	GO:0005575,GO:0005623,GO:0005886,GO:0016020,GO:0044464,GO:0071944	cellular_component; cell; plasma membrane; membrane; cell part; cell periphery	Y	Chromid	-0.245547	0.276953	0.441636	-1.26334	0.000329252	0.00105455	-0.714916	0.00442523	0.0132418	-1.60663	1.83e-10	7.73e-10	-1.78362	1.52e-06	3.98e-06	-0.450672	0.0421739	0.481957	-1.7701	1.36e-07	1e-06	-0.750419	0.00258616	0.013311	-1.28233	6.9e-07	2.83e-06	-2.07745	8.18e-09	3.67e-08	1581	1519	364	301	1213
OG0000333	SF45436_b60580	SF83666_b53150	SF25509_b53110	SS05631_b61640	SJ05684_b52730	subset I	Capsular polysaccharide ABC transporter2C ATP-binding protein KpsT	GM	K09689,K09691	Transporters; Transporters	GO:0003674,GO:0003824,GO:0005215,GO:0005319,GO:0005575,GO:0005623,GO:0005886,GO:0006139,GO:0006152,GO:0006163,GO:0006195,GO:0006200,GO:0006725,GO:0006753,GO:0006793,GO:0006796,GO:0006807,GO:0006810,GO:0006869,GO:0008150,GO:0008152,GO:0009056,GO:0009116,GO:0009117,GO:0009119,GO:0009123,GO:0009125,GO:0009126,GO:0009128,GO:0009141,GO:0009143,GO:0009144,GO:0009146,GO:0009150,GO:0009154,GO:0009158,GO:…	molecular_function; catalytic activity; transporter activity; lipid transporter activity; cellular_component; cell; plasma membrane; nucleobase-containing compound metabolic process; purine nucleoside catabolic process; purine nucleotide metabolic process; purine nucleotide catabolic process; obsolete ATP catabolic process; cellular aromatic compound metabolic process; nucleoside phosphate metabo…	Y	Chromid	0.736207	2.73e-07	4.6e-06	-0.943041	1.74e-06	8.6e-06	-0.0694967	0.832539	0.890074	-0.270414	0.365383	0.435106	-2.32437	8.32e-22	6.96e-21	-0.136866	0.343131	0.804321	-1.33655	3.6e-12	4.77e-11	0.0345727	0.916326	0.958631	0.976643	0.00112993	0.00259228	-0.437596	0.0588692	0.089122	4573	4359	2489	1441	1751
OG0000334	SF45436_b60590	SF83666_b53140	SF25509_b53100	SS05631_b61650	SJ05684_b52740	subset I	Capsular polysaccharide export system inner membrane protein KpsE	M	K01992,K10107	Transporters; Transporters	GO:0005575,GO:0005623,GO:0005886,GO:0016020,GO:0044464,GO:0071944	cellular_component; cell; plasma membrane; membrane; cell part; cell periphery	Y	Chromid	-0.0140933	0.923565	0.96085	-1.06199	7.56e-07	3.95e-06	-0.423141	0.0518882	0.105222	-0.964603	1.47e-10	6.26e-10	-1.60553	8.65e-24	7.93e-23	0.135382	0.356252	0.811168	-0.551638	0.00900725	0.0218603	0.339667	0.118701	0.262653	0.199571	0.190053	0.255321	-0.204298	0.189449	0.248474	9564	9172	3067	1821	3075
OG0000335	SF45436_b60940	SF83666_b52860	SF25509_b52580	SS05631_b53070	SJ05684_b47230	subset I	OsmC/Ohr family protein	R	K07397	Protein processing			Y	Chromid	-0.223626	0.482644	0.648533	-1.32219	0.00290807	0.00756799	0.318212	0.270141	0.392664	0.0681473	0.779077	0.8231	1.10322	0.00027777	0.000561338	0.145513	0.643095	0.922086	0.245302	0.510863	0.62104	0.389268	0.188535	0.365491	-0.384082	0.195341	0.261243	2.05947	1.08e-11	6.5e-11	353	352	129	39	120
OG0000336	SF45436_b61190	SF83666_b52580	SF25509_b52290	SS05631_b52990	SJ05684_b41540	subset I	5-dehydro-4-deoxyglucarate dehydratase (EC 4.2.1.41)	EM	K01707,K01714	Ascorbate and aldarate metabolism; Monobactam biosynthesis			Y	Chromid	0.0389138	0.910264	0.953705	0.213546	0.725651	0.793543	0.186486	0.578613	0.694615	2.06809	6.24e-19	5.27e-18	0.354906	0.363874	0.41964	0.0130874	0.968182	0.996794	0.658429	0.250147	0.353241	-0.788752	0.0232466	0.0781164	0.33936	0.239001	0.311904	-1.42508	0.000427245	0.000986491	161	143	36	42	87
OG0000337	SF45436_b61520	SF83666_b51210	SF25509_b51720	SS05631_b52240	SJ05684_b42440	subset I	FIG01076433: hypothetical protein	T					Y	Chromid	0.616503	0.00031722	0.00210981	-0.0226516	0.9242	0.947717	0.726218	0.0451857	0.0940035	0.371839	0.0377036	0.0572424	-1.59979	9.97e-09	3.21e-08	0.348109	0.0448945	0.494615	-0.805604	0.000683088	0.00230111	-0.283421	0.438354	0.6343	0.0368919	0.849162	0.883582	-1.24035	5e-06	1.57e-05	1700	1670	796	545	489
OG0000338	SF45436_b61530	SF83666_b51200	SF25509_b51710	SS05631_b52230	SJ05684_b42450	subset I	two-component response regulator	TK	K07684	Two-component system			Y	Chromid	0.212713	0.203251	0.356055	-0.723626	0.00618993	0.0147314	0.324759	0.164207	0.266885	-1.71468	1.17e-19	1.04e-18	-1.17798	2.25e-10	8.38e-10	0.149299	0.370709	0.821281	-0.598689	0.0168615	0.0377183	0.152635	0.517166	0.698898	-1.23296	4.61e-09	2.55e-08	-0.696578	5.4e-05	0.000145254	1571	1252	536	321	550
OG0000339	SF45436_b61570	SF83666_b51160	SF25509_b51600	SS05631_b52190	SJ05684_b47090	subset I	Transcriptional regulator2C ArsR family	S			GO:0005575,GO:0005623,GO:0005886,GO:0016020,GO:0044464,GO:0071944	cellular_component; cell; plasma membrane; membrane; cell part; cell periphery	Y	Chromid	-0.369093	0.111835	0.228238	-1.25232	1.62e-07	9.43e-07	-0.903796	0.000508324	0.0020363	0.104799	0.531078	0.598786	-1.09078	4.83e-06	1.2e-05	0.0807126	0.726905	0.944304	-0.817867	0.000401643	0.00144111	-0.557163	0.0319807	0.0994571	1.20876	8.51e-13	7.37e-12	-0.991164	2.69e-05	7.58e-05	4781	4381	1447	522	1760
OG0000340	SF45436_b61580	SF83666_b51150	SF25509_b51590	SS05631_b52180	SJ05684_b47020	subset I	Adenylate cyclase (EC 4.6.1.1) / Guanylate cyclase (EC 4.6.1.2)	T	K01768	Longevity regulating pathway - multiple species			Y	Chromid	-0.49292	0.0377424	0.100325	-2.11101	1.94e-08	1.29e-07	-1.84544	2.27e-12	4.01e-11	0.0990926	0.653707	0.711541	0.394143	0.100444	0.133793	-0.133235	0.569225	0.90158	0.212465	0.532928	0.638261	-1.94062	1.56e-13	5.12e-12	-1.42163	6.73e-09	3.63e-08	-0.729585	0.00253987	0.00510433	1824	1386	443	178	591
OG0000341	SF45436_b61960	SF83666_b50740	SF25509_b51210	SS05631_b51710	SJ05684_c20830	subset I	PROTEIN ERFK/SRFK	M	K16291	Peptidoglycan biosynthesis and degradation proteins	GO:0005575,GO:0005618,GO:0005623,GO:0030312,GO:0031160,GO:0044464,GO:0071944	cellular_component; cell wall; cell; external encapsulating structure; spore wall; cell part; cell periphery	Y	cross	-0.139319	0.647192	0.77788	-1.93549	5.29e-06	2.37e-05	-0.05174	0.884326	0.925465	-2.30776	2.31e-08	8e-08	2.16767	6.67e-15	3.54e-14	-0.202342	0.503726	0.878405	-1.42976	0.00011478	0.000470626	-0.301138	0.401452	0.598833	-0.237394	0.565614	0.642301	2.48375	8.1e-19	8.87e-18	633	663	161	138	335
OG0000342	SF45436_b62200	SF83666_b50480	SF25509_b50950	SS05631_b50670	SJ05684_b42690	subset I	Hydroxymethylpyrimidine phosphate synthase ThiC (EC 4.1.99.17)	H	K03147	Thiamine metabolism	GO:0003674,GO:0003824,GO:0005575,GO:0005622,GO:0005623,GO:0005737,GO:0005829,GO:0005886,GO:0006725,GO:0006766,GO:0006767,GO:0006772,GO:0006790,GO:0006807,GO:0008150,GO:0008152,GO:0009058,GO:0009110,GO:0009228,GO:0009987,GO:0016020,GO:0018130,GO:0019438,GO:0034641,GO:0040007,GO:0042364,GO:0042723,GO:0042724,GO:0044237,GO:0044249,GO:0044271,GO:0044272,GO:0044281,GO:0044283,GO:0044424,GO:0044444,GO:…	molecular_function; catalytic activity; cellular_component; intracellular; cell; cytoplasm; cytosol; plasma membrane; cellular aromatic compound metabolic process; vitamin metabolic process; water-soluble vitamin metabolic process; thiamine metabolic process; sulfur compound metabolic process; nitrogen compound metabolic process; biological_process; metabolic process; biosynthetic process; vitami…	Y	Chromid	-1.01045	3.71e-05	0.000342743	-0.443922	0.125341	0.198837	-1.77869	3.56e-09	4.02e-08	-0.824366	0.0153424	0.0251766	-1.86014	3.03e-20	2.3e-19	0.107157	0.661345	0.927991	-0.222046	0.442438	0.555706	-0.220291	0.464356	0.655766	-1.19984	0.000467029	0.00116243	-2.32168	2.07e-30	5.14e-29	13252	14665	1656	1765	3799
OG0000343	SF45436_b62230	SF83666_b50450	SF25509_b50920	SS05631_b50640	SJ05684_b42660	subset I	Thiazole biosynthesis protein ThiG	H	K03149	Thiamine metabolism	GO:0003674,GO:0003824,GO:0005575,GO:0005622,GO:0005623,GO:0005737,GO:0006725,GO:0006766,GO:0006767,GO:0006772,GO:0006790,GO:0006807,GO:0008150,GO:0008152,GO:0009058,GO:0009110,GO:0009228,GO:0009987,GO:0018130,GO:0019438,GO:0034641,GO:0042364,GO:0042723,GO:0042724,GO:0044237,GO:0044249,GO:0044271,GO:0044272,GO:0044281,GO:0044283,GO:0044424,GO:0044464,GO:0044710,GO:0044711,GO:0046483,GO:0071704,GO:…	molecular_function; catalytic activity; cellular_component; intracellular; cell; cytoplasm; cellular aromatic compound metabolic process; vitamin metabolic process; water-soluble vitamin metabolic process; thiamine metabolic process; sulfur compound metabolic process; nitrogen compound metabolic process; biological_process; metabolic process; biosynthetic process; vitamin biosynthetic process; th…	Y	Chromid	-0.659013	0.00305003	0.0137642	0.277768	0.375562	0.479895	-0.447424	0.192072	0.302278	-0.401879	0.34249	0.411456	-1.2642	4.04e-06	1.02e-05	0.488294	0.0292398	0.458285	0.397164	0.207959	0.306323	0.251551	0.469651	0.660431	-0.37493	0.396115	0.479152	-1.47184	2.03e-07	7.64e-07	1367	1454	264	197	217
OG0000344	SF45436_b62240	SF83666_b50440	SF25509_b50910	SS05631_b50630	SJ05684_b42650	subset I	Thiamin-phosphate pyrophosphorylase (EC 2.5.1.3)	H	K00788,K14153	Thiamine metabolism; Thiamine metabolism	GO:0003674,GO:0003824,GO:0004789,GO:0006725,GO:0006766,GO:0006767,GO:0006772,GO:0006790,GO:0006793,GO:0006796,GO:0006807,GO:0008150,GO:0008152,GO:0008972,GO:0009058,GO:0009110,GO:0009228,GO:0009987,GO:0016301,GO:0016310,GO:0016740,GO:0016765,GO:0016772,GO:0016776,GO:0018130,GO:0019438,GO:0034641,GO:0042364,GO:0042723,GO:0042724,GO:0044237,GO:0044249,GO:0044271,GO:0044272,GO:0044281,GO:0044283,GO:…	molecular_function; catalytic activity; thiamine-phosphate diphosphorylase activity; cellular aromatic compound metabolic process; vitamin metabolic process; water-soluble vitamin metabolic process; thiamine metabolic process; sulfur compound metabolic process; phosphorus metabolic process; phosphate-containing compound metabolic process; nitrogen compound metabolic process; biological_process; m…	Y	Chromid	-0.66693	0.00190125	0.00929387	-0.783819	0.00630482	0.0149653	-1.84137	3.23e-08	3.18e-07	0.236548	0.392334	0.461759	-1.39276	1.48e-08	4.7e-08	0.435822	0.0399728	0.478358	-0.85663	0.00227535	0.00661653	-0.443377	0.180046	0.353679	-0.515469	0.0790911	0.119467	-1.53679	3.5e-10	1.83e-09	1530	1787	315	227	399
OG0000345	SF45436_b62330	SF83666_b50360	SF25509_b64550	SS05631_b50530	SJ05684_b42640	subset I	Alpha-galactosidase (EC 3.2.1.22)	G	K07406	Glycosphingolipid biosynthesis - globo and isoglobo series	GO:0000166,GO:0003674,GO:0003824,GO:0004553,GO:0004557,GO:0005488,GO:0005575,GO:0005622,GO:0005623,GO:0005737,GO:0005829,GO:0005975,GO:0005984,GO:0005994,GO:0005995,GO:0008150,GO:0008152,GO:0009056,GO:0009311,GO:0009313,GO:0009987,GO:0015925,GO:0016052,GO:0016787,GO:0016798,GO:0030145,GO:0036094,GO:0043167,GO:0043168,GO:0043169,GO:0044237,GO:0044238,GO:0044262,GO:0044275,GO:0044424,GO:0044444,GO:…	nucleotide binding; molecular_function; catalytic activity; hydrolase activity, hydrolyzing O-glycosyl compounds; alpha-galactosidase activity; binding; cellular_component; intracellular; cell; cytoplasm; cytosol; carbohydrate metabolic process; disaccharide metabolic process; melibiose metabolic process; melibiose catabolic process; biological_process; metabolic process; catabolic process; oligo…	Y	Chromid	-0.439673	0.11641	0.235379	-0.221124	0.545543	0.645439	0.403149	0.224378	0.340617	-0.376093	0.224347	0.283432	-0.505523	0.122081	0.159972	-0.490816	0.0701298	0.563815	0.182979	0.592128	0.692098	-0.431803	0.197916	0.377848	-0.663802	0.0454228	0.0734716	-1.52498	2.48e-06	8.07e-06	497	510	104	86	317
OG0000346	SF45436_b62350	SF83666_b50340	SF25509_b64570	SS05631_b50510	SJ05684_b42620	subset I	ABC transporter2C permease protein	EP	K02034,K15582	Transporters; Transporters	GO:0005575,GO:0016020	cellular_component; membrane	Y	Chromid	-0.93166	0.0141162	0.0468713	-1.50802	0.0152163	0.0325934	-1.04897	0.0536565	0.107966	-0.807667	0.0195305	0.0312501	0.347593	0.388437	0.44514	-0.369939	0.255748	0.753582	0.0658786	0.882587	0.921317	-0.308269	0.556068	0.730149	-0.673772	0.085373	0.127938	-0.864766	0.0303797	0.0494527	134	144	22	16	91
OG0000347	SF45436_b62370	SF83666_b50330	SF25509_b64580	SS05631_b50500	SJ05684_b42610	subset I	ABC transporter2C permease protein	EP	K00759,K02033	Exosome; Transporters	GO:0005575,GO:0005622,GO:0005623,GO:0005737,GO:0016020,GO:0044424,GO:0044464	cellular_component; intracellular; cell; cytoplasm; membrane; intracellular part; cell part	Y	Chromid	-1.37898	0.00203045	0.00982699	1.2587	0.00149275	0.00413165	1.51917	1.28e-05	7.61e-05	0.794019	0.0149506	0.0245762	-0.176643	0.653231	0.699294	0.0618788	0.876443	0.978157	1.34183	0.000497023	0.00173492	1.17059	0.00113631	0.0067387	0.0981422	0.79646	0.841092	-0.214685	0.571825	0.634439	184	171	32	6	89
OG0000348	SF45436_b62380	SF83666_b50320	SF25509_b64590	SS05631_b50490	SJ05684_b42600	subset I	Periplasmic alpha-galactoside-binding protein precursor	E	K02035	Transporters			Y	Chromid	-0.430816	0.16446	0.303832	0.860104	0.0142657	0.0308634	1.28953	8.3e-05	0.000409675	1.77543	3.62e-07	1.11e-06	0.0988436	0.771065	0.806029	-0.531427	0.0767181	0.573525	0.239716	0.483887	0.596028	-0.637702	0.0551157	0.151478	0.787653	0.0270826	0.0465659	-1.28361	0.000149677	0.000373936	495	566	146	67	429
OG0000349	SF45436_b62390	SF83666_b50300	SF25509_b64600	SS05631_b50480	SJ05684_b42590	subset I	Alpha-galactosidase (EC 3.2.1.22)	G	K07406	Glycosphingolipid biosynthesis - globo and isoglobo series			Y	Chromid	-0.601106	0.00495264	0.0201874	-0.411588	0.144424	0.224042	0.0722291	0.778604	0.852437	1.5244	1.11e-19	1e-18	-1.46129	8.66e-08	2.56e-07	-0.225581	0.276461	0.765208	0.220935	0.406242	0.521442	-0.0147199	0.954448	0.975609	-0.329053	0.0800679	0.120712	-2.75353	1.19e-23	1.92e-22	1218	1072	285	123	584
OG0000350	SF45436_b62400	SF83666_b50290	SF25509_b64610	SS05631_b50470	SJ05684_b42580	subset I	Transcriptional regulator2C AraC family	K					Y	Chromid	-0.357428	0.143763	0.275083	1.27985	0.000114275	0.000400703	0.916555	0.000928348	0.00345583	1.85874	7.56e-14	4.3e-13	-0.328649	0.230028	0.279797	0.113995	0.64124	0.922086	0.851662	0.0107696	0.0255406	-0.294301	0.305955	0.502694	-0.0820467	0.768003	0.81807	-1.11387	8e-05	0.000207549	867	858	245	117	188
OG0000351	SF45436_b62410	SF83666_b50280	SF25509_b64620	SS05631_b50460	SJ05684_b42570	subset I	transcriptional regulator	K	K02529,K12113	Transcription factors; Transcription factors	GO:0006355,GO:0008150,GO:0009889,GO:0009890,GO:0009892,GO:0010468,GO:0010556,GO:0010558,GO:0010605,GO:0010629,GO:0019219,GO:0019222,GO:0031323,GO:0031324,GO:0031326,GO:0031327,GO:0045892,GO:0045934,GO:0048519,GO:0048523,GO:0050789,GO:0050794,GO:0051171,GO:0051172,GO:0051252,GO:0051253,GO:0060255,GO:0065007,GO:0080090,GO:2000112,GO:2000113,GO:2001141	regulation of transcription, DNA-templated; biological_process; regulation of biosynthetic process; negative regulation of biosynthetic process; negative regulation of metabolic process; regulation of gene expression; regulation of macromolecule biosynthetic process; negative regulation of macromolecule biosynthetic process; negative regulation of macromolecule metabolic process; negative regulat…	Y	Chromid	0.700013	0.0116111	0.040435	0.473749	0.144842	0.224496	0.816427	0.00146485	0.00515102	3.85253	1.79e-70	1.58e-68	1.40015	1.93e-07	5.56e-07	-0.125118	0.658163	0.926568	0.349185	0.254848	0.358566	-0.465376	0.089471	0.213849	3.55126	2.01e-53	1.94e-51	0.403057	0.144504	0.19559	292	300	126	117	108
OG0000352	SF45436_b62440	SF83666_b50250	SF25509_b64650	SS05631_b50420	SJ05684_b42360	subset I	ABC transporter sugar binding protein	G	K10188	Transporters			Y	Chromid	1.00997	0.00316911	0.0142106	1.50355	0.000764768	0.00225423	2.0407	3.98e-05	0.000213322	5.40874	1.14e-20	1.11e-19	0.915551	0.0116623	0.0186195	-0.824554	0.015533	0.40895	-0.368116	0.405796	0.520994	-0.111447	0.822825	0.908583	5.62442	3.29e-22	6.38e-21	-1.32179	0.000272261	0.000647512	420	474	332	156	572
OG0000353	SF45436_b62460	SF83666_b50230	SF25509_b64670	SS05631_b50400	SJ05684_b42380	subset I	Glycerol-3-phosphate ABC transporter2C permease protein UgpE (TC 3.A.1.1.3)	G	K02026,K10190,K10194	Transporters; Transporters; Transporters	GO:0005575,GO:0016020	cellular_component; membrane	Y	Chromid	0.858494	0.421698	0.591521	1.18679	0.266593	0.366218	1.23616	0.190232	0.300375	1.34769	0.18779	0.24124	2.0569	0.0233604	0.0353285	-1.79912	0.0989431	0.606278	1.51245	0.0853198	0.149103	1.04899	0.247799	0.439646	1.89408	0.0636259	0.0985838	0.0695754	0.937688	0.947477	13	9	5	5	19
OG0000354	SF45436_b62470	SF83666_b50220	SF25509_b64680	SS05631_b50390	SJ05684_b42390	subset I	Beta-galactosidase (EC 3.2.1.23)	G	K01190	Other glycan degradation			Y	Chromid	0.594506	0.014972	0.0489929	-0.482781	0.235463	0.331713	0.502358	0.0648938	0.125936	1.73554	1.79e-05	4.59e-05	0.314209	0.232773	0.282583	0.0950795	0.709001	0.939022	-0.0634509	0.865747	0.909499	-0.125521	0.664943	0.806875	3.25478	3.71e-15	3.92e-14	-0.314199	0.249954	0.316033	331	300	139	106	96
OG0000355	SF45436_b62480	SF83666_b50210	SF25509_b64690	SS05631_b50380	SJ05684_b42400	subset I	Various polyols ABC transporter2C ATP-binding component	G	K10111,K10191	Transporters; Transporters			Y	Chromid	-0.26333	0.440969	0.609442	-0.581835	0.242826	0.339705	0.608918	0.0808284	0.149578	2.00615	4.96e-06	1.36e-05	-0.104804	0.835192	0.86251	-0.0996823	0.761573	0.95359	-0.520919	0.232901	0.334841	0.352106	0.329041	0.527722	3.48513	9.97e-15	1.02e-13	-0.348278	0.482285	0.552251	179	139	42	27	71
OG0000356	SF45436_b64140	SF83666_b68130	SF25509_b67610	SS05631_b50330	SJ05684_b42490	subset I	oxidoreductase-like	R					Y	Chromid	-0.0595638	0.779015	0.874376	-1.63247	1.8e-05	7.3e-05	0.319889	0.123545	0.212631	1.15964	4.88e-11	2.17e-10	0.324782	0.203493	0.250882	0.162871	0.426523	0.846774	-1.46277	4.22e-06	2.34e-05	-0.724352	0.000882535	0.00543351	0.483675	0.0161193	0.0290404	-0.671967	0.00892222	0.016166	512	504	166	92	240
OG0000357	SF45436_b64160	SF83666_b68150	SF25509_b67630	SS05631_b50310	SJ05684_b42510	subset I	Ribose/xylose/arabinose/galactoside ABC-type transport systems2C permease components	G	K10440	Transporters			Y	Chromid	-1.12449	7.87e-06	8.64e-05	-2.33412	2.03e-07	1.17e-06	-1.48596	0.000217484	0.000954729	-2.28836	2.07e-08	7.17e-08	-0.65644	0.0539331	0.0758829	0.363139	0.121291	0.633408	-1.46029	7.51e-05	0.000321136	-1.91039	3.83e-06	4.34e-05	-1.24758	0.00437137	0.00889444	-1.37046	7.63e-05	0.000198502	582	549	72	61	191
OG0000358	SF45436_b64170	SF83666_b68160	SF25509_b67640	SS05631_b50300	SJ05684_b42520	subset I	Ribose/xylose/arabinose/galactoside ABC-type transport systems2C permease components	G	K10440	Transporters			Y	Chromid	-0.993913	8.09e-05	0.000674353	-2.60417	4.93e-06	2.22e-05	-2.35097	4.28e-11	6.37e-10	-1.67293	2.37e-10	9.96e-10	-0.85195	0.0028272	0.00498305	-0.222452	0.34487	0.804321	-1.91134	9.01e-05	0.000379337	-2.53607	1.23e-12	3.61e-11	-2.50173	3.47e-12	2.81e-11	-1.45626	2.06e-07	7.73e-07	569	541	82	62	261
OG0000359	SF45436_b64180	SF83666_b68170	SF25509_b67650	SS05631_b50290	SJ05684_b42530	subset I	Ribose ABC transport system2C ATP-binding protein RbsA (TC 3.A.1.2.1)	G	K01995,K01996,K02056,K10441,K10548	Transporters; Transporters; Transporters; Transporters; Transporters	GO:0005575,GO:0005623,GO:0005886,GO:0016020,GO:0044464,GO:0071944	cellular_component; cell; plasma membrane; membrane; cell part; cell periphery	Y	Chromid	0.0965333	0.620402	0.759129	-1.93389	2.18e-08	1.44e-07	0.172012	0.40303	0.532401	0.434259	0.00958758	0.0164314	0.0224941	0.948931	0.957945	0.206499	0.293564	0.777323	-1.06851	0.000481888	0.00169194	-1.0463	1.75e-06	2.12e-05	-0.0615198	0.752899	0.804572	-1.10188	0.00202672	0.00416529	1070	1048	324	256	321
OG0000360	SF45436_b64190	SF83666_b68180	SF25509_b67660	SS05631_b50280	SJ05684_b42540	subset I	Ribose ABC transporter2C periplasmic ribose-binding protein RbsB (TC 3.A.1.2.1)	G	K10439	Transporters			Y	Chromid	0.302176	0.0850649	0.185755	-2.02847	6.17e-15	9.38e-14	0.468967	0.0378891	0.0816335	-1.08188	1.83e-06	5.21e-06	-1.36179	2.58e-14	1.32e-13	0.0481553	0.784205	0.95879	-0.408344	0.107076	0.179179	-0.452083	0.0462416	0.132768	-1.12168	1.19e-06	4.71e-06	-2.41658	7.13e-41	3.01e-39	10188	9654	3478	2753	3335
OG0000361	SF45436_b64250	SF83666_b68240	SF25509_b67720	SS05631_b50240	SJ05684_b58290	subset I	ABC transporter (iron.B12.siderophore.hemin) 2C permease component	P	K02015	Transporters			Y	Chromid	0.0529787	0.841065	0.915833	-0.153532	0.65776	0.741216	-0.521561	0.112351	0.196713	1.19954	8.86e-08	2.88e-07	1.59909	3.3e-10	1.21e-09	-0.000970704	0.997401	0.999606	0.58432	0.0965828	0.164838	-1.04753	0.00585236	0.0262395	1.29292	6.94e-06	2.38e-05	2.63024	4.66e-21	6.06e-20	484	373	127	100	52
OG0000362	SF45436_b65050	SF83666_b69000	SF25509_b68520	SS05631_b50060	SJ05684_b42340	subset I	Tricarboxylate transport protein TctC	C					Y	Chromid	-0.12278	0.862186	0.92937	0.843072	0.0883679	0.148749	-0.802786	0.0604689	0.119472	4.09493	3.03e-21	3.08e-20	0.101597	0.809559	0.839671	-0.432353	0.539642	0.892003	-0.0189254	0.969222	0.980663	-1.78865	2.65e-05	0.000250675	2.26173	1.79e-07	8.05e-07	-1.78307	2.16e-05	6.14e-05	1231	880	455	104	1589
OG0000363	SF45436_b65070	SF83666_b69020	SF25509_b68540	SS05631_b50050	SJ05684_b42330	subset I	Tricarboxylate transport protein TctB						Y	Chromid	-2.21122	1.72e-10	5.85e-09	-1.39127	0.0011368	0.00321231	-1.64164	0.00471522	0.0139717	1.9141	4.92e-14	2.85e-13	-0.656157	0.0497305	0.0704866	0.0502901	0.841653	0.974505	-0.198372	0.537415	0.642329	-0.949194	0.0944322	0.222186	1.62561	1.11e-09	6.63e-09	-2.58479	1.98e-13	1.39e-12	327	259	20	13	179
OG0000364	SF45436_b65280	SF83666_b69210	SF25509_b68730	SS05631_b49780	SJ05684_c23300	subset I	Potassium efflux system KefA protein / Small-conductance mechanosensitive channel	M					Y	cross	-0.220188	0.388933	0.560866	-1.64536	0.000115868	0.000405236	-1.56548	6.5e-06	4.14e-05	0.737658	0.0437862	0.0655964	-0.0998093	0.715414	0.754736	-0.102209	0.677338	0.93419	-1.48238	3.51e-05	0.000162687	-1.22127	0.000295417	0.00211994	0.724244	0.0540093	0.0855008	0.250357	0.334996	0.407134	524	355	120	76	246
OG0000365	SF45436_b65370	SF83666_b69280	SF25509_b68790	SS05631_b64500	SJ05684_b60360	subset I	Translation elongation factor G-related protein	J	K02355	Mitochondrial biogenesis			Y	Chromid	0.294452	0.0765288	0.171279	0.649402	0.0156882	0.0334715	0.447631	0.0385921	0.0830385	0.349505	0.11131	0.151421	0.449828	0.000990723	0.00187261	-0.0757705	0.647558	0.922086	1.45576	4.29e-08	3.39e-07	-0.0910078	0.675561	0.815502	0.981183	9.76e-06	3.28e-05	0.40378	0.00276506	0.00553647	2688	2618	1150	591	1240
OG0000366	SF45436_b65390	SF83666_b69300	SF25509_b68810	SS05631_b64510	SJ05684_b60370	subset I	Histidine utilization repressor	K	K03710,K05836	Transcription factors; Transcription factors			Y	Chromid	0.644853	0.000194201	0.00141308	-0.303166	0.197572	0.289426	-0.16001	0.57036	0.687375	0.382872	0.0154366	0.0253049	-0.724461	0.00237853	0.0042299	0.055581	0.752707	0.951767	-0.0420234	0.851698	0.901091	0.26345	0.352663	0.553099	-0.0455881	0.798452	0.842631	-0.311725	0.181177	0.239426	1385	1292	678	419	416
OG0000367	SF45436_c00010	SF83666_c00010	SF25509_c00010	SS05631_c00010	SJ05684_c00010	subset I	Chromosomal replication initiator protein DnaA	L	K02313	Chromosome and associated proteins	GO:0000166,GO:0001882,GO:0001883,GO:0003674,GO:0003676,GO:0003677,GO:0003688,GO:0003824,GO:0005488,GO:0005524,GO:0005575,GO:0005618,GO:0005622,GO:0005623,GO:0005737,GO:0005886,GO:0006139,GO:0006152,GO:0006163,GO:0006164,GO:0006172,GO:0006195,GO:0006200,GO:0006259,GO:0006260,GO:0006261,GO:0006270,GO:0006275,GO:0006461,GO:0006725,GO:0006753,GO:0006793,GO:0006796,GO:0006807,GO:0008150,GO:0008152,GO:…	nucleotide binding; nucleoside binding; purine nucleoside binding; molecular_function; nucleic acid binding; DNA binding; DNA replication origin binding; catalytic activity; binding; ATP binding; cellular_component; cell wall; intracellular; cell; cytoplasm; plasma membrane; nucleobase-containing compound metabolic process; purine nucleoside catabolic process; purine nucleotide metabolic process;…	Y	Chromosome	-0.409079	0.0127601	0.0432957	0.828374	5.07e-05	0.000190567	0.0870411	0.690514	0.788395	0.00515957	0.982615	0.986771	0.513311	0.022357	0.0339052	0.115649	0.485282	0.873447	0.766381	0.000194774	0.000761609	0.0295895	0.893645	0.947806	-0.575551	0.0197432	0.0349461	0.299588	0.186472	0.245428	5419	4877	1137	851	949
OG0000368	SF45436_c00030	SF83666_c00030	SF25509_c00030	SS05631_c00020	SJ05684_c00020	subset I	RNA polymerase sigma-70 factor2C ECF subfamily	S					Y	Chromosome	-0.389323	0.125208	0.248527	-0.580919	0.0626413	0.110979	-0.446053	0.0783772	0.145882	-1.03286	0.00152064	0.00298781	0.52179	0.144515	0.185957	0.353588	0.162648	0.672752	-0.356857	0.227357	0.327744	0.290117	0.264447	0.458295	-0.846322	0.0227114	0.0397554	1.19355	0.000894656	0.00195389	630	527	113	109	143
OG0000369	SF45436_c00050	SF83666_c00050	SF25509_c00050	SS05631_c00040	SJ05684_c00040	subset I	Probable glutathione S-transferase-related transmembrane protein (EC 2.5.1.18)	S					Y	Chromosome	0.193859	0.541196	0.698675	-0.805521	0.105705	0.172449	-0.634556	0.17506	0.280929	1.05141	0.000144188	0.000328731	1.21094	1.56e-05	3.65e-05	-0.276247	0.385954	0.825802	-0.576433	0.174234	0.265481	-0.423596	0.366044	0.566119	0.990616	0.00168509	0.00373251	0.862722	0.00242604	0.00490499	157	181	60	41	77
OG0000370	SF45436_c00060	SF83666_c00060	SF25509_c00060	SS05631_c00050	SJ05684_c00050	subset I	Glyoxalase family protein	R	K04750	General function prediction only			Y	Chromosome	0.16397	0.463367	0.630644	-1.50265	0.000430773	0.00134228	-1.30822	1.05e-05	6.44e-05	0.418852	0.0675553	0.0969245	-0.0595043	0.805989	0.836915	-0.214278	0.352063	0.808483	-1.38212	0.000398172	0.00143151	-1.52693	7.95e-07	1.06e-05	-0.283684	0.303144	0.380854	0.477388	0.0446237	0.0695369	500	517	184	115	174
OG0000371	SF45436_c00080	SF83666_c00080	SF25509_c00110	SS05631_c00060	SJ05684_c00060	subset I	Radical SAM family enzyme2C similar to coproporphyrinogen III oxidase2C oxygen-independent2C clustered with nucleoside-triphosphatase RdgB	H	K02495	Porphyrin and chlorophyll metabolism	GO:0003674,GO:0003824,GO:0004109,GO:0005575,GO:0005622,GO:0005623,GO:0005737,GO:0006725,GO:0006778,GO:0006779,GO:0006807,GO:0008150,GO:0008152,GO:0009058,GO:0009987,GO:0016491,GO:0016627,GO:0016634,GO:0018130,GO:0019438,GO:0033013,GO:0033014,GO:0034641,GO:0044237,GO:0044249,GO:0044271,GO:0044424,GO:0044464,GO:0044710,GO:0046483,GO:0051186,GO:0051188,GO:0055114,GO:0071704,GO:1901360,GO:1901362,GO:…	molecular_function; catalytic activity; coproporphyrinogen oxidase activity; cellular_component; intracellular; cell; cytoplasm; cellular aromatic compound metabolic process; porphyrin-containing compound metabolic process; porphyrin-containing compound biosynthetic process; nitrogen compound metabolic process; biological_process; metabolic process; biosynthetic process; cellular process; oxidore…	Y	Chromosome	0.0880091	0.730736	0.840558	1.99056	9.86e-11	8.96e-10	0.215479	0.494078	0.620552	1.33658	2.43e-12	1.21e-11	1.1666	9.32e-07	2.51e-06	0.74012	0.00601236	0.325221	2.05421	1.58e-10	1.73e-09	0.446985	0.182186	0.356686	1.33874	3.45e-08	1.72e-07	2.05945	4.35e-16	3.86e-15	436	422	134	101	74
OG0000372	SF45436_c00090	SF83666_c00090	SF25509_c00120	SS05631_c00070	SJ05684_c00070	subset I	Nucleoside 5-triphosphatase RdgB (dHAPTP2C dITP2C XTP-specific) (EC 3.6.1.15)	F	K02428,K03742	Purine metabolism; Nicotinate and nicotinamide metabolism	GO:0000287,GO:0003674,GO:0003824,GO:0005488,GO:0006139,GO:0006725,GO:0006753,GO:0006793,GO:0006796,GO:0006807,GO:0008150,GO:0008152,GO:0009056,GO:0009141,GO:0009143,GO:0009987,GO:0016462,GO:0016787,GO:0016817,GO:0016818,GO:0019439,GO:0019637,GO:0034641,GO:0034655,GO:0043167,GO:0043169,GO:0044237,GO:0044238,GO:0044248,GO:0044270,GO:0044281,GO:0044710,GO:0046434,GO:0046483,GO:0046700,GO:0046872,GO:…	magnesium ion binding; molecular_function; catalytic activity; binding; nucleobase-containing compound metabolic process; cellular aromatic compound metabolic process; nucleoside phosphate metabolic process; phosphorus metabolic process; phosphate-containing compound metabolic process; nitrogen compound metabolic process; biological_process; metabolic process; catabolic process; nucleoside tripho…	Y	Chromosome	0.291499	0.24902	0.410398	0.496728	0.106763	0.173703	0.512942	0.0305888	0.0684053	2.00002	1.56e-27	2.36e-26	1.62411	1.29e-10	4.92e-10	0.362566	0.169438	0.682695	0.883569	0.00337358	0.00942437	0.620383	0.0154778	0.0564623	1.21423	1.96e-07	8.78e-07	1.78712	1.65e-11	9.69e-11	371	331	156	74	81
OG0000373	SF45436_c00100	SF83666_c00100	SF25509_c00130	SS05631_c00080	SJ05684_c00080	subset I	Glyoxalase family protein	Q			GO:0003674,GO:0003824,GO:0008150,GO:0008152,GO:0009636,GO:0016740,GO:0016765,GO:0042221,GO:0046677,GO:0050896	molecular_function; catalytic activity; biological_process; metabolic process; response to toxic substance; transferase activity; transferase activity, transferring alkyl or aryl (other than methyl) groups; response to chemical; response to antibiotic; response to stimulus	Y	Chromosome	-0.293575	0.238687	0.399702	0.0264444	0.928977	0.951532	-0.673621	0.00970151	0.025996	-0.628442	0.00595077	0.0105923	-0.0659881	0.786316	0.819416	0.372502	0.140181	0.647646	0.367004	0.21189	0.311094	-0.35227	0.192982	0.371348	-0.905839	0.00150329	0.00337069	0.354435	0.152036	0.204486	818	902	185	170	162
OG0000374	SF45436_c00110	SF83666_c00110	SF25509_c00140	SS05631_c00090	SJ05684_c00090	subset I	Ribonuclease PH (EC 2.7.7.56)	J	K00989,K02428	Transfer RNA biogenesis; Purine metabolism	GO:0003674,GO:0003824,GO:0004518,GO:0004527,GO:0004540,GO:0005575,GO:0005623,GO:0005886,GO:0006139,GO:0006364,GO:0006396,GO:0006399,GO:0006401,GO:0006725,GO:0006807,GO:0008033,GO:0008150,GO:0008152,GO:0009022,GO:0009056,GO:0009057,GO:0009987,GO:0010467,GO:0016020,GO:0016070,GO:0016072,GO:0016740,GO:0016772,GO:0016779,GO:0016787,GO:0016788,GO:0019439,GO:0022613,GO:0031123,GO:0031125,GO:0034470,GO:…	molecular_function; catalytic activity; nuclease activity; exonuclease activity; ribonuclease activity; cellular_component; cell; plasma membrane; nucleobase-containing compound metabolic process; rRNA processing; RNA processing; tRNA metabolic process; RNA catabolic process; cellular aromatic compound metabolic process; nitrogen compound metabolic process; tRNA processing; biological_process; me…	Y	Chromosome	0.733541	0.000915568	0.00510931	1.35547	5.34e-10	4.39e-09	1.04558	0.000872985	0.00326756	0.0194915	0.928524	0.946257	0.326738	0.105931	0.140517	0.325599	0.146798	0.65594	0.615198	0.00543775	0.0142716	0.654202	0.0389396	0.11652	0.304625	0.180132	0.243925	0.790447	0.000104535	0.000266819	2830	2727	1239	1088	517
OG0000375	SF45436_c00120	SF83666_c00120	SF25509_c00150	SS05631_c00110	SJ05684_c00100	subset I	Heat-inducible transcription repressor HrcA	K	K03705	Transcription factors	GO:0005575,GO:0005623,GO:0005886,GO:0006355,GO:0008150,GO:0009889,GO:0009890,GO:0009892,GO:0010468,GO:0010556,GO:0010558,GO:0010605,GO:0010629,GO:0016020,GO:0019219,GO:0019222,GO:0031323,GO:0031324,GO:0031326,GO:0031327,GO:0044464,GO:0045892,GO:0045934,GO:0048519,GO:0048523,GO:0050789,GO:0050794,GO:0051171,GO:0051172,GO:0051252,GO:0051253,GO:0060255,GO:0065007,GO:0071944,GO:0080090,GO:2000112,GO:…	cellular_component; cell; plasma membrane; regulation of transcription, DNA-templated; biological_process; regulation of biosynthetic process; negative regulation of biosynthetic process; negative regulation of metabolic process; regulation of gene expression; regulation of macromolecule biosynthetic process; negative regulation of macromolecule biosynthetic process; negative regulation of macrom…	Y	Chromosome	-0.112289	0.47384	0.640643	0.110456	0.630721	0.716447	-1.06401	4.17e-07	3.41e-06	-0.928	4.59e-08	1.53e-07	-0.811284	3.22e-07	9.07e-07	0.201538	0.196681	0.7127	0.42202	0.0627151	0.115505	0.159198	0.446643	0.640692	-0.965387	1.03e-07	4.84e-07	-0.152721	0.322811	0.394195	3582	3300	1059	619	1109
OG0000376	SF45436_c00140	SF83666_c00140	SF25509_c00160	SS05631_c00120	SJ05684_c00110	subset I	Heat shock protein GrpE	O	K03687	Mitochondrial biogenesis	GO:0005575,GO:0005622,GO:0005623,GO:0005737,GO:0006457,GO:0006950,GO:0008150,GO:0008152,GO:0009266,GO:0009408,GO:0009628,GO:0009987,GO:0019538,GO:0043170,GO:0043335,GO:0044237,GO:0044238,GO:0044260,GO:0044267,GO:0044424,GO:0044464,GO:0050896,GO:0071704	cellular_component; intracellular; cell; cytoplasm; protein folding; response to stress; biological_process; metabolic process; response to temperature stimulus; response to heat; response to abiotic stimulus; cellular process; protein metabolic process; macromolecule metabolic process; protein unfolding; cellular metabolic process; primary metabolic process; cellular macromolecule metabolic proc…	Y	Chromosome	0.348355	0.0583306	0.139716	1.88765	4.51e-09	3.3e-08	0.467235	0.0742416	0.139612	-0.0882692	0.711703	0.763987	0.892818	2.29e-06	5.93e-06	0.198378	0.283854	0.768133	1.33423	3.52e-05	0.000163033	0.147957	0.574353	0.744194	1.1242	3.3e-06	1.2e-05	1.23716	6.76e-11	3.75e-10	3902	3047	1498	837	891
OG0000377	SF45436_c00170	SF83666_c00170	SF25509_c00190	SS05631_c00160	SJ05684_c00120	subset I	PTS system nitrogen-specific IIA component2C PtsN	GT	K02806	Transporters	GO:0001932,GO:0001934,GO:0003674,GO:0003824,GO:0004857,GO:0005215,GO:0005575,GO:0005622,GO:0005623,GO:0005737,GO:0006807,GO:0006810,GO:0008047,GO:0008150,GO:0008152,GO:0008643,GO:0008982,GO:0009401,GO:0009893,GO:0009987,GO:0010562,GO:0010604,GO:0015144,GO:0016740,GO:0016772,GO:0016773,GO:0019207,GO:0019209,GO:0019220,GO:0019222,GO:0019887,GO:0022804,GO:0022857,GO:0022891,GO:0022892,GO:0022898,GO:…	regulation of protein phosphorylation; positive regulation of protein phosphorylation; molecular_function; catalytic activity; enzyme inhibitor activity; transporter activity; cellular_component; intracellular; cell; cytoplasm; nitrogen compound metabolic process; transport; enzyme activator activity; biological_process; metabolic process; carbohydrate transport; protein-N(PI)-phosphohistidine-su…	Y	Chromosome	-0.672105	2.38e-06	3.05e-05	-0.834691	4.83e-05	0.00018238	-1.10528	2.01e-12	3.6e-11	-1.8419	6.65e-42	2.29e-40	-1.38809	4.4e-15	2.37e-14	-0.0785977	0.578433	0.90496	-0.63628	0.00170372	0.00513398	-0.645992	3.85e-05	0.00035012	-1.23098	1.34e-18	1.95e-17	-0.561883	0.00128616	0.00273224	11549	9667	2111	1355	4358
OG0000378	SF45436_c00180	SF83666_c00180	SF25509_c00200	SS05631_c00170	SJ05684_c00130	subset I	Ribosomal subunit interface protein	J	K05808	Ribosome biogenesis			Y	Chromosome	-0.368643	0.0162555	0.0522737	-0.521323	0.077517	0.13314	-0.610274	5.8e-05	0.000297195	-0.884409	0.000786267	0.00161854	-1.21572	4.24e-21	3.38e-20	-0.293454	0.0556143	0.525189	-0.361157	0.220933	0.320958	-0.434487	0.0042082	0.0202042	-0.316586	0.229838	0.301021	0.103455	0.420174	0.491991	59930	50438	15064	7761	22854
OG0000379	SF45436_c00200	SF83666_c00200	SF25509_c00220	SS05631_c00190	SJ05684_c00150	subset I	Lipopolysaccharide ABC transporter2C ATP-binding protein LptB	M	K01990,K06861	Transporters; Transporters	GO:0003674,GO:0003824,GO:0005215,GO:0005319,GO:0005575,GO:0005622,GO:0005623,GO:0005737,GO:0005886,GO:0006139,GO:0006152,GO:0006163,GO:0006195,GO:0006200,GO:0006725,GO:0006753,GO:0006793,GO:0006796,GO:0006807,GO:0006810,GO:0006869,GO:0008150,GO:0008152,GO:0009056,GO:0009116,GO:0009117,GO:0009119,GO:0009123,GO:0009125,GO:0009126,GO:0009128,GO:0009141,GO:0009143,GO:0009144,GO:0009146,GO:0009150,GO:…	molecular_function; catalytic activity; transporter activity; lipid transporter activity; cellular_component; intracellular; cell; cytoplasm; plasma membrane; nucleobase-containing compound metabolic process; purine nucleoside catabolic process; purine nucleotide metabolic process; purine nucleotide catabolic process; obsolete ATP catabolic process; cellular aromatic compound metabolic process; n…	Y	Chromosome	0.866931	0.000141108	0.00107612	1.17864	1.95e-06	9.54e-06	0.365548	0.132106	0.225096	-0.155816	0.483985	0.554109	-0.423448	0.295284	0.349227	-0.22382	0.334409	0.797308	-0.112065	0.653383	0.742793	-0.376801	0.129222	0.279588	-0.210242	0.385581	0.468678	0.298075	0.455048	0.526459	881	807	412	364	379
OG0000380	SF45436_c00210	SF83666_c00210	SF25509_c00230	SS05631_c00200	SJ05684_c00160	subset I	OstA-like protein	M	K09774	Transporters			Y	Chromosome	0.518115	0.00037155	0.00240806	0.294237	0.158857	0.241914	0.123689	0.520317	0.644902	-0.191481	0.220959	0.27945	-0.179288	0.234414	0.28418	-0.147204	0.312856	0.783446	-0.202867	0.323513	0.434569	-0.0152293	0.937134	0.968383	-0.0577042	0.723479	0.782286	0.0463238	0.752877	0.79522	2719	2538	1222	752	1233
OG0000381	SF45436_c00220	SF83666_c00220	SF25509_c00240	SS05631_c00210	SJ05684_c00170	subset I	FIG00984261: hypothetical protein	S	K11719	Transporters			Y	Chromosome	0.879531	6.46e-07	9.93e-06	1.74314	2.34e-13	2.91e-12	1.06028	0.000103021	0.000496557	0.354883	0.0312232	0.0481114	-1.29382	1.13e-09	3.94e-09	0.0622601	0.727682	0.944304	0.370804	0.121537	0.198337	0.13191	0.631966	0.785785	-0.219365	0.219316	0.288273	-0.948657	3.38e-06	1.07e-05	1919	1891	1000	790	692
OG0000382	SF45436_c00230	SF83666_c00240	SF25509_c00250	SS05631_c00220	SJ05684_c00180	subset I	macromolecule metabolism%3B macromolecule degradation%3B degradation of proteins2C peptides2C glycopeptides	O	K04773	Peptidases	GO:0003674,GO:0003824,GO:0004175,GO:0005575,GO:0005618,GO:0005623,GO:0005886,GO:0005887,GO:0006465,GO:0006508,GO:0006518,GO:0006807,GO:0008150,GO:0008152,GO:0008233,GO:0009987,GO:0010467,GO:0016020,GO:0016021,GO:0016485,GO:0016787,GO:0019538,GO:0030312,GO:0031224,GO:0031226,GO:0034641,GO:0043170,GO:0043603,GO:0044237,GO:0044238,GO:0044260,GO:0044267,GO:0044425,GO:0044459,GO:0044464,GO:0051604,GO:…	molecular_function; catalytic activity; endopeptidase activity; cellular_component; cell wall; cell; plasma membrane; integral component of plasma membrane; signal peptide processing; proteolysis; peptide metabolic process; nitrogen compound metabolic process; biological_process; metabolic process; peptidase activity; cellular process; gene expression; membrane; integral component of membrane; pr…	Y	Chromosome	-0.097007	0.561309	0.715019	0.255875	0.211468	0.30492	-0.28117	0.113751	0.198654	0.875451	2.11e-08	7.31e-08	0.29146	0.0666135	0.0920087	0.113209	0.497952	0.877264	0.600878	0.00289477	0.00820563	-0.450216	0.0126001	0.0480848	0.734633	7.11e-06	2.43e-05	-0.233001	0.146898	0.198399	3041	2659	920	495	824
OG0000383	SF45436_c00240	SF83666_c00250	SF25509_c00260	SS05631_c00230	SJ05684_c00190	subset I	Integration host factor beta subunit	L	K03530,K05788	DNA repair and recombination proteins; DNA repair and recombination proteins	GO:0005575,GO:0005622,GO:0005623,GO:0005737,GO:0006139,GO:0006351,GO:0006725,GO:0006807,GO:0008150,GO:0008152,GO:0009058,GO:0009059,GO:0009987,GO:0010467,GO:0016070,GO:0018130,GO:0019438,GO:0032774,GO:0034641,GO:0034645,GO:0034654,GO:0043170,GO:0044237,GO:0044238,GO:0044249,GO:0044260,GO:0044271,GO:0044424,GO:0044464,GO:0046483,GO:0071704,GO:0090304,GO:1901360,GO:1901362,GO:1901576	cellular_component; intracellular; cell; cytoplasm; nucleobase-containing compound metabolic process; transcription, DNA-templated; cellular aromatic compound metabolic process; nitrogen compound metabolic process; biological_process; metabolic process; biosynthetic process; macromolecule biosynthetic process; cellular process; gene expression; RNA metabolic process; heterocycle biosynthetic proc…	Y	Chromosome	0.543752	0.000182585	0.00133468	0.848503	0.000763807	0.00225263	0.182959	0.435704	0.566654	-0.393462	0.0360639	0.0549815	-1.46238	5.56e-27	6.14e-26	-0.105544	0.467766	0.865091	0.213467	0.396261	0.512162	-0.33109	0.158895	0.323657	-0.299244	0.114707	0.164278	-1.15134	2.5e-18	2.64e-17	8852	7819	4116	2314	4099
OG0000384	SF45436_c00250	SF83666_c00260	SF25509_c00270	SS05631_c00240	SJ05684_c00200	subset I	Permeases of the major facilitator superfamily						Y	Chromosome	-0.273569	0.164486	0.303832	0.493236	0.0741733	0.12813	-0.332346	0.287447	0.411037	-0.980457	1.05e-06	3.06e-06	-1.01638	1.23e-05	2.91e-05	0.108223	0.579947	0.905677	0.33246	0.225549	0.32627	-0.805551	0.0104448	0.0418483	-0.86078	6.38e-05	0.000183768	-0.628536	0.00577718	0.0108872	2379	1942	497	409	687
OG0000385	SF45436_c00260	SF83666_c00270	SF25509_c00280	SS05631_c00250	SJ05684_c00210	subset I	carbon monoxide dehydrogenase G protein	C	K09386	Function unknown			Y	Chromosome	0.221936	0.319739	0.488829	-0.166258	0.556148	0.654862	-0.363261	0.149598	0.247066	0.271911	0.327739	0.396039	-0.530881	0.039397	0.0569329	-0.498748	0.0250362	0.446656	-0.319436	0.24244	0.344974	-1.08453	1.96e-05	0.000188911	0.210666	0.457662	0.539582	-1.06805	2.63e-05	7.42e-05	1338	1401	543	305	817
OG0000386	SF45436_c00270	SF83666_c00290	SF25509_c00290	SS05631_c00280	SJ05684_c00220	subset I	SAM dependent methyltransferase	J	K06969	Ribosome biogenesis	GO:0005575,GO:0005622,GO:0005623,GO:0005737,GO:0044424,GO:0044464	cellular_component; intracellular; cell; cytoplasm; intracellular part; cell part	Y	Chromosome	0.535389	0.0120642	0.0415341	-0.34281	0.233615	0.32975	-0.123445	0.641049	0.747389	-0.276597	0.275226	0.338526	1.74199	2.28e-16	1.35e-15	0.379453	0.0826283	0.580343	-0.165747	0.560934	0.663246	-0.247144	0.362582	0.562517	-0.679788	0.015641	0.0282753	2.39857	1.68e-28	3.77e-27	1698	1318	689	446	265
OG0000387	SF45436_c00280	SF83666_c00300	SF25509_c00300	SS05631_c00290	SJ05684_c00230	subset I	macromolecule metabolism%3B macromolecule synthesis2C modification%3B rna synthesis2C modification 2C dna transcription	J	K03437	Transfer RNA biogenesis			Y	Chromosome	0.290149	0.27555	0.440061	-0.0443473	0.898325	0.927525	-0.751034	0.0205322	0.0487081	0.461122	0.241917	0.30289	1.95959	4.45e-18	2.96e-17	0.637443	0.0189236	0.425571	0.246982	0.462744	0.575631	-0.175808	0.595483	0.76033	0.364585	0.386347	0.469369	2.55431	2.34e-27	4.89e-26	530	389	206	95	99
OG0000388	SF45436_c00290	SF83666_c00310	SF25509_c00310	SS05631_c00300	SJ05684_c00240	subset I	Lipoprotein signal peptidase (EC 3.4.23.36)	MU	K03101	Peptidases	GO:0005575,GO:0005623,GO:0005886,GO:0016020,GO:0044464,GO:0071944	cellular_component; cell; plasma membrane; membrane; cell part; cell periphery	Y	Chromosome	0.394545	0.194059	0.342975	-0.418837	0.346833	0.452063	0.394387	0.235495	0.354378	-0.0143144	0.961578	0.970777	2.217	3.43e-12	1.48e-11	-0.0225383	0.940722	0.992333	-1.11377	0.00575537	0.0149562	0.244581	0.472191	0.662377	-0.735383	0.0546523	0.0864858	2.67638	1.01e-16	9.42e-16	186	146	63	49	77
OG0000389	SF45436_c00330	SF83666_c00350	SF25509_c00370	SS05631_c00340	SJ05684_c00280	subset I	DNA mismatch repair protein MutS	L	K03555	DNA repair and recombination proteins	GO:0000018,GO:0000166,GO:0001882,GO:0001883,GO:0003674,GO:0003676,GO:0003677,GO:0003684,GO:0003690,GO:0003824,GO:0005488,GO:0005524,GO:0005575,GO:0005622,GO:0005623,GO:0006139,GO:0006152,GO:0006163,GO:0006195,GO:0006200,GO:0006259,GO:0006281,GO:0006298,GO:0006725,GO:0006753,GO:0006793,GO:0006796,GO:0006807,GO:0006950,GO:0006974,GO:0008094,GO:0008150,GO:0008152,GO:0008301,GO:0009056,GO:0009116,GO:…	regulation of DNA recombination; nucleotide binding; nucleoside binding; purine nucleoside binding; molecular_function; nucleic acid binding; DNA binding; damaged DNA binding; double-stranded DNA binding; catalytic activity; binding; ATP binding; cellular_component; intracellular; cell; nucleobase-containing compound metabolic process; purine nucleoside catabolic process; purine nucleotide metabo…	Y	Chromosome	0.325237	0.116542	0.23544	-0.179562	0.532635	0.632834	-0.445591	0.0608295	0.120011	-0.668971	0.00599801	0.0106684	-1.06791	2.35e-05	5.36e-05	0.237273	0.256419	0.753582	0.121608	0.667782	0.755347	-0.0614323	0.797864	0.894186	-0.274359	0.283086	0.359844	-1.15509	4.32e-06	1.36e-05	2011	1771	702	515	447
OG0000390	SF45436_c00340	SF83666_c00360	SF25509_c00380	SS05631_c00350	SJ05684_c00300	subset I	[Protein-PII] uridylyltransferase (EC 2.7.7.59)	OT	K00990	Two-component system	GO:0003674,GO:0003824,GO:0005575,GO:0005618,GO:0005623,GO:0005886,GO:0006082,GO:0006464,GO:0006520,GO:0006541,GO:0006542,GO:0006807,GO:0008150,GO:0008152,GO:0008652,GO:0008773,GO:0009058,GO:0009064,GO:0009084,GO:0009987,GO:0016020,GO:0016053,GO:0016740,GO:0016772,GO:0016779,GO:0019538,GO:0019752,GO:0030312,GO:0036211,GO:0043170,GO:0043412,GO:0043436,GO:0044237,GO:0044238,GO:0044249,GO:0044260,GO:…	molecular_function; catalytic activity; cellular_component; cell wall; cell; plasma membrane; organic acid metabolic process; cellular protein modification process; cellular amino acid metabolic process; glutamine metabolic process; glutamine biosynthetic process; nitrogen compound metabolic process; biological_process; metabolic process; cellular amino acid biosynthetic process; [protein-PII] ur…	Y	Chromosome	-0.131566	0.416085	0.587072	-0.544636	0.0159065	0.0339104	-0.75793	0.0035954	0.0110929	-0.961353	8.43e-06	2.24e-05	-0.757751	2.43e-05	5.54e-05	0.0750975	0.642955	0.922086	-0.826258	0.000211333	0.000819239	0.189136	0.467805	0.658932	-0.685862	0.00230177	0.00498426	0.686214	9.21e-05	0.000237496	3866	3099	977	666	983
OG0000391	SF45436_c00350	SF83666_c00370	SF25509_c00390	SS05631_c00360	SJ05684_c00310	subset I	Proposed peptidoglycan lipid II flippase MurJ	M	K03980	Transporters	GO:0000270,GO:0003674,GO:0005215,GO:0005319,GO:0005575,GO:0005623,GO:0005886,GO:0006022,GO:0006023,GO:0006024,GO:0006807,GO:0006810,GO:0006869,GO:0008150,GO:0008152,GO:0009058,GO:0009059,GO:0009252,GO:0009273,GO:0009405,GO:0009987,GO:0010876,GO:0015647,GO:0015648,GO:0015835,GO:0015836,GO:0016020,GO:0016043,GO:0016044,GO:0022892,GO:0030203,GO:0033036,GO:0034204,GO:0034645,GO:0042546,GO:0043170,GO:…	peptidoglycan metabolic process; molecular_function; transporter activity; lipid transporter activity; cellular_component; cell; plasma membrane; aminoglycan metabolic process; aminoglycan biosynthetic process; glycosaminoglycan biosynthetic process; nitrogen compound metabolic process; transport; lipid transport; biological_process; metabolic process; biosynthetic process; macromolecule biosynth…	Y	Chromosome	-1.04008	3.53e-06	4.3e-05	-0.881573	0.00338985	0.00865904	-1.27161	0.000261907	0.00112887	-1.73815	4.97e-07	1.5e-06	-0.666188	0.00803897	0.0131478	0.10828	0.603595	0.911693	-0.841699	0.00218098	0.00637989	-0.0948796	0.782604	0.883534	-1.92511	1.02e-06	4.08e-06	0.646678	0.00605939	0.0113796	734	648	109	67	229
OG0000392	SF45436_c00360	SF83666_c00380	SF25509_c00400	SS05631_c00370	SJ05684_c00320	subset I	Glyoxalase family protein	Q					Y	Chromosome	0.0604005	0.865821	0.931124	-0.334556	0.483192	0.585424	-0.126503	0.759547	0.838205	-2.57578	1.18e-08	4.21e-08	0.29803	0.46041	0.516081	0.245588	0.508275	0.878671	-0.774773	0.102318	0.172931	0.555723	0.196171	0.375759	-1.82286	0.00274393	0.00582447	1.93212	1.46e-06	4.89e-06	215	151	53	44	42
OG0000393	SF45436_c00370	SF83666_c00390	SF25509_c00410	SS05631_c00380	SJ05684_c00330	subset I	Tryptophanyl-tRNA synthetase (EC 6.1.1.2)	J	K01867	Transfer RNA biogenesis	GO:0005575,GO:0005622,GO:0005623,GO:0005737,GO:0044424,GO:0044464	cellular_component; intracellular; cell; cytoplasm; intracellular part; cell part	Y	Chromosome	0.21496	0.299175	0.467783	0.642688	0.0143939	0.0310536	0.751954	0.00180986	0.00613511	-1.56738	1.79e-12	9.05e-12	0.763072	0.00494821	0.00839539	-0.0335256	0.876365	0.978157	-0.165982	0.538983	0.643829	0.453336	0.0700711	0.18084	-0.889743	0.000715696	0.00171572	0.890606	0.00128423	0.00272945	1354	991	487	239	247
OG0000394	SF45436_c00380	SF83666_c00400	SF25509_c00420	SS05631_c00390	SJ05684_c00340	subset I	Universal stress protein UspA and related nucleotide-binding proteins	T					Y	Chromosome	1.08896	8.47e-12	3.84e-10	0.512667	0.0170284	0.0360461	1.06424	0.00109825	0.00399568	-0.0474736	0.798646	0.837673	0.710098	0.000110738	0.000234216	0.235022	0.145171	0.654054	-0.571558	0.00776727	0.0192931	0.437648	0.181267	0.35544	0.286888	0.136471	0.191576	0.756567	3.75e-05	0.000102956	2305	2378	1593	1015	955
OG0000395	SF45436_c00390	SF83666_c00410	SF25509_c00430	SS05631_c00400	SJ05684_c00350	subset I	NifU-like protein	O					Y	Chromosome	0.0471732	0.792842	0.884849	2.53195	6.81e-27	3.37e-25	0.297983	0.203515	0.316096	0.385643	0.123538	0.165683	-2.54837	2.67e-25	2.71e-24	0.0632061	0.725335	0.944304	1.17992	5.81e-07	3.78e-06	-0.100383	0.668865	0.810265	1.70203	1.14e-11	8.75e-11	-0.969891	7.17e-05	0.000187661	41653	36802	14454	7275	6701
OG0000396	SF45436_c00410	SF83666_c00430	SF25509_c00440	SS05631_c00410	SJ05684_c00360	subset I	TsaB protein2C required for threonylcarbamoyladenosine (t(6)A) formation in tRNA	J	K01409,K14742	Transfer RNA biogenesis; Transfer RNA biogenesis			Y	Chromosome	-0.657756	0.00214511	0.0103282	2.01141	1.05e-15	1.71e-14	-0.485587	0.0907256	0.164329	2.39122	1.96e-22	2.21e-21	-0.747831	0.000999014	0.00188535	0.32578	0.12956	0.64034	1.16385	4.12e-06	2.3e-05	-0.559939	0.0531345	0.147144	2.69806	1.35e-27	3.9e-26	0.217655	0.338366	0.410086	6145	5009	1136	709	781
OG0000397	SF45436_c00420	SF83666_c00450	SF25509_c00450	SS05631_c00430	SJ05684_c00370	subset I	Ribosomal-protein-S18p-alanine acetyltransferase (EC 2.3.1.-)	J	K03789	Ribosome biogenesis	GO:0003674,GO:0003824,GO:0004596,GO:0008080,GO:0008150,GO:0008152,GO:0008999,GO:0016407,GO:0016410,GO:0016740,GO:0016746,GO:0016747,GO:0034212	molecular_function; catalytic activity; peptide alpha-N-acetyltransferase activity; N-acetyltransferase activity; biological_process; metabolic process; ribosomal-protein-alanine N-acetyltransferase activity; acetyltransferase activity; N-acyltransferase activity; transferase activity; transferase activity, transferring acyl groups; transferase activity, transferring acyl groups other than amino-…	Y	Chromosome	0.303217	0.281962	0.44743	2.64482	1.86e-13	2.37e-12	0.173338	0.595269	0.708999	1.5351	2.57e-05	6.46e-05	-1.02833	0.00344678	0.00600704	0.748705	0.00943585	0.356372	1.3335	0.000277913	0.00104001	-0.175428	0.602339	0.764615	1.97532	1.3e-07	6e-07	0.251719	0.474095	0.54416	1391	1428	582	338	138
OG0000398	SF45436_c00430	SF83666_c00460	SF25509_c00460	SS05631_c00440	SJ05684_c00380	subset I	1-acyl-sn-glycerol-3-phosphate acyltransferase (EC 2.3.1.51)	I	K00655	Lipid biosynthesis proteins			Y	Chromosome	-0.214045	0.438217	0.606961	2.47339	4.07e-09	3.01e-08	-0.101069	0.752073	0.833754	2.98002	1.83e-32	3.69e-31	0.814767	0.00293966	0.00516872	0.0555725	0.842156	0.974554	0.562968	0.189607	0.284252	-0.145697	0.657846	0.801995	1.76342	5.58e-11	3.91e-10	1.29322	3.25e-06	1.03e-05	721	580	172	118	128
OG0000399	SF45436_c00440	SF83666_c00470	SF25509_c00470	SS05631_c00450	SJ05684_c00390	subset I	tRNA-i(6)A37 methylthiotransferase	J	K06168	Transfer RNA biogenesis	GO:0003674,GO:0003824,GO:0005575,GO:0005622,GO:0005623,GO:0005737,GO:0006139,GO:0006396,GO:0006399,GO:0006400,GO:0006725,GO:0006807,GO:0008033,GO:0008150,GO:0008152,GO:0009451,GO:0009987,GO:0010467,GO:0016070,GO:0016740,GO:0016782,GO:0034470,GO:0034641,GO:0034660,GO:0035596,GO:0035597,GO:0035600,GO:0043170,GO:0043412,GO:0044237,GO:0044238,GO:0044260,GO:0044424,GO:0044464,GO:0046483,GO:0050497,GO:…	molecular_function; catalytic activity; cellular_component; intracellular; cell; cytoplasm; nucleobase-containing compound metabolic process; RNA processing; tRNA metabolic process; tRNA modification; cellular aromatic compound metabolic process; nitrogen compound metabolic process; tRNA processing; biological_process; metabolic process; RNA modification; cellular process; gene expression; RNA me…	Y	Chromosome	1.69438	3.81e-24	1.15e-21	1.60121	1.12e-10	1.01e-09	1.51401	0.00414945	0.0125541	0.0868549	0.636884	0.696904	-1.55885	4.37e-05	9.69e-05	0.199236	0.240006	0.745817	-0.307364	0.219868	0.319851	0.649652	0.219339	0.405487	0.0694564	0.715449	0.775192	-0.688677	0.0685712	0.101967	3984	3302	3546	2518	1280
OG0000400	SF45436_c00450	SF83666_c00480	SF25509_c00480	SS05631_c00460	SJ05684_c00400	subset I	Phosphate starvation-inducible protein PhoH2C predicted ATPase	T	K06217	Signaling proteins	GO:0005575,GO:0005622,GO:0005623,GO:0005737,GO:0044424,GO:0044464	cellular_component; intracellular; cell; cytoplasm; intracellular part; cell part	Y	Chromosome	0.633432	8.28e-05	0.000688342	-0.210758	0.361875	0.466745	-0.0144621	0.957114	0.975361	0.247615	0.165785	0.215702	-1.51514	1.94e-13	9.25e-13	0.0767743	0.633334	0.920434	-0.816551	0.000387855	0.00139814	0.367659	0.171571	0.341205	0.562755	0.00172452	0.00381274	-0.735646	0.000305724	0.000721973	12030	11321	6116	3473	6042
OG0000401	SF45436_c00470	SF83666_c00500	SF25509_c00500	SS05631_c00480	SJ05684_c00420	subset I	Magnesium and cobalt efflux protein CorC	R	K06189	Transporters	GO:0001897,GO:0001906,GO:0001907,GO:0008150,GO:0009405,GO:0019836,GO:0031640,GO:0035821,GO:0044003,GO:0044004,GO:0044179,GO:0044364,GO:0044403,GO:0044419,GO:0051701,GO:0051704,GO:0051715,GO:0051801,GO:0051817,GO:0051818,GO:0051883,GO:0052331,GO:0065007,GO:0065008	cytolysis by symbiont of host cells; cell killing; killing by symbiont of host cells; biological_process; pathogenesis; hemolysis by symbiont of host erythrocytes; killing of cells of other organism; modification of morphology or physiology of other organism; modification by symbiont of host morphology or physiology; disruption by symbiont of host cell; hemolysis in other organism; disruption of …	Y	Chromosome	0.000154735	0.999268	0.999268	-0.601735	0.00740643	0.0172243	-1.90965	1.69e-22	7.76e-21	-0.687799	0.00010809	0.000249911	-0.123348	0.522868	0.576159	0.160506	0.3383	0.801237	-0.788584	0.000352386	0.00128486	-0.886844	4.29e-06	4.8e-05	-0.352618	0.0499077	0.0798556	0.617657	0.00124054	0.00264693	6310	5269	1830	1182	2747
OG0000402	SF45436_c00490	SF83666_c00520	SF25509_c00520	SS05631_c00500	SJ05684_c00440	subset I	Apolipoprotein N-acyltransferase (EC 2.3.1.-) / Copper homeostasis protein CutE	M	K03820	Enzymes with EC numbers	GO:0003674,GO:0003824,GO:0005575,GO:0005623,GO:0005886,GO:0005887,GO:0006464,GO:0006497,GO:0008150,GO:0008152,GO:0009058,GO:0009059,GO:0009987,GO:0016020,GO:0016021,GO:0016410,GO:0016740,GO:0016746,GO:0016747,GO:0019538,GO:0031224,GO:0031226,GO:0034645,GO:0036211,GO:0042157,GO:0042158,GO:0043170,GO:0043412,GO:0044237,GO:0044238,GO:0044249,GO:0044260,GO:0044267,GO:0044425,GO:0044459,GO:0044464,GO:…	molecular_function; catalytic activity; cellular_component; cell; plasma membrane; integral component of plasma membrane; cellular protein modification process; protein lipidation; biological_process; metabolic process; biosynthetic process; macromolecule biosynthetic process; cellular process; membrane; integral component of membrane; N-acyltransferase activity; transferase activity; transferase…	Y	Chromosome	-0.379581	0.0088752	0.0325322	-0.757497	0.000381082	0.00120061	0.345028	0.0472323	0.0973709	-0.0405314	0.809464	0.846748	-1.44844	3.01e-16	1.76e-15	0.0785095	0.592641	0.907979	-0.460502	0.028791	0.0601204	0.393732	0.0263929	0.0861	0.740772	2.41e-05	7.51e-05	-0.593395	0.000676067	0.00150743	4245	3827	996	626	868
OG0000403	SF45436_c00500	SF83666_c00530	SF25509_c00530	SS05631_c00510	SJ05684_c00450	subset I	Transcriptional regulator	K					Y	Chromosome	0.414103	0.0383346	0.101644	3.83312	1.57e-66	3.39e-64	1.2244	1.06e-07	9.55e-07	2.31983	2.95e-14	1.76e-13	-0.703644	0.00428579	0.00736615	0.0796177	0.681751	0.93419	2.83805	2.1e-37	1.53e-35	-0.676071	0.00374698	0.0183683	0.873489	0.00478261	0.00966082	-1.30458	2e-08	8.45e-08	701	855	339	208	585
OG0000404	SF45436_c00510	SF83666_c00540	SF25509_c00540	SS05631_c00520	SJ05684_c00460	subset I	S-adenosylmethionine synthetase (EC 2.5.1.6)	H	K00789	Cysteine and methionine metabolism	GO:0005575,GO:0005622,GO:0005623,GO:0005737,GO:0044424,GO:0044464	cellular_component; intracellular; cell; cytoplasm; intracellular part; cell part	Y	Chromosome	0.285301	0.0485716	0.121765	-0.068759	0.770948	0.829968	-0.290546	0.228313	0.344996	-0.127835	0.457805	0.527826	-0.812103	2.18e-08	6.83e-08	0.299219	0.0383804	0.474705	-0.764455	0.00115206	0.00365949	0.590566	0.0142994	0.0529052	0.541873	0.00183929	0.00404013	-0.572543	6.21e-05	0.000164679	7774	6456	2681	1807	2930
OG0000405	SF45436_c00520	SF83666_c00550	SF25509_c00550	SS05631_c00530	SJ05684_c00470	subset I	tRNA (guanine46-N7-)-methyltransferase (EC 2.1.1.33)	J	K03439	Transfer RNA biogenesis	GO:0008150,GO:0040007	biological_process; growth	Y	Chromosome	0.279051	0.207859	0.361828	-0.704718	0.0579816	0.103848	-0.468921	0.0753821	0.141319	0.861426	0.000151187	0.000343699	0.773874	0.00289052	0.00508848	0.380179	0.0951977	0.603426	-0.0923445	0.793393	0.856008	0.298249	0.26817	0.462271	0.629984	0.0143929	0.0262589	0.738539	0.00547517	0.0103629	603	596	224	154	134
OG0000406	SF45436_c00530	SF83666_c00560	SF25509_c00560	SS05631_c00540	SJ05684_c00480	subset I	FIG00983952: hypothetical protein	S					Y	Chromosome	-0.0860094	0.593065	0.738144	-0.590078	0.0146953	0.031628	0.318366	0.279223	0.402543	-1.3711	1.25e-09	4.87e-09	-1.4989	6.22e-12	2.63e-11	-0.0781673	0.628995	0.918876	0.386099	0.104013	0.174867	0.286275	0.33249	0.531536	-0.527238	0.0230909	0.0404048	-0.321969	0.131638	0.180873	4408	4274	1266	858	1313
OG0000407	SF45436_c00540	SF83666_c00570	SF25509_c00570	SS05631_c00550	SJ05684_c00490	subset I	Small heat shock protein	O	K04081	Chaperones and folding catalysts	GO:0005575,GO:0005622,GO:0005623,GO:0005737,GO:0044424,GO:0044464	cellular_component; intracellular; cell; cytoplasm; intracellular part; cell part	Y	Chromosome	-0.101551	0.61737	0.756364	0.474036	0.0984936	0.163099	-1.05187	0.000120545	0.000568479	-1.89619	2.62e-17	1.94e-16	-2.67085	1.55e-30	2.14e-29	0.377817	0.062991	0.552638	0.727303	0.0111644	0.0264072	-0.755294	0.00579187	0.0260969	-0.204616	0.362784	0.444151	-1.6123	2.04e-12	1.32e-11	15896	14941	4915	2717	3864
OG0000408	SF45436_c00550	SF83666_c00580	SF25509_c00580	SS05631_c00560	SJ05684_c00500	subset I	Inosine-uridine preferring nucleoside hydrolase (EC 3.2.2.1)	F	K01239,K01250	Nicotinate and nicotinamide metabolism; Enzymes with EC numbers	GO:0006139,GO:0006725,GO:0006753,GO:0006793,GO:0006796,GO:0006807,GO:0008150,GO:0008152,GO:0009117,GO:0009987,GO:0019637,GO:0034641,GO:0044237,GO:0044238,GO:0044281,GO:0044710,GO:0046483,GO:0055086,GO:0071704,GO:1901360	nucleobase-containing compound metabolic process; cellular aromatic compound metabolic process; nucleoside phosphate metabolic process; phosphorus metabolic process; phosphate-containing compound metabolic process; nitrogen compound metabolic process; biological_process; metabolic process; nucleotide metabolic process; cellular process; organophosphate metabolic process; cellular nitrogen compoun…	Y	Chromosome	-0.0813444	0.612469	0.753514	0.165904	0.482279	0.584449	0.442852	0.0343693	0.0751363	0.143992	0.393211	0.462676	-0.182878	0.288646	0.342212	0.0102746	0.949794	0.994463	0.342577	0.144065	0.227938	0.288938	0.176109	0.348003	0.858155	1.58e-06	6.09e-06	0.376855	0.0287938	0.0471634	2398	2026	648	436	521
OG0000409	SF45436_c00570	SF83666_c00590	SF25509_c00600	SS05631_c00570	SJ05684_c00510	subset I	Methyl-accepting chemotaxis protein I (serine chemoreceptor protein)	NT	K03406,K03776,K05874,K05875,K05876,K05877	Bacterial motility proteins; Bacterial motility proteins; Bacterial motility proteins; Bacterial motility proteins; Bacterial motility proteins; Bacterial motility proteins	GO:0003674,GO:0004871,GO:0004872,GO:0005575,GO:0005623,GO:0005886,GO:0006935,GO:0007154,GO:0007165,GO:0008150,GO:0009605,GO:0009987,GO:0016020,GO:0023052,GO:0040011,GO:0042221,GO:0042330,GO:0044464,GO:0044699,GO:0044700,GO:0044763,GO:0050789,GO:0050794,GO:0050896,GO:0051716,GO:0060089,GO:0065007,GO:0071944	molecular_function; obsolete signal transducer activity; cellular_component; cell; plasma membrane; chemotaxis; cell communication; signal transduction; biological_process; response to external stimulus; cellular process; membrane; signaling; locomotion; response to chemical; taxis; cell part; regulation of biological process; regulation of cellular process; response to stimulus; cellular respons…	Y	Chromosome	-0.473085	0.256202	0.418605	1.51028	0.000147984	0.000509312	0.0489915	0.901728	0.939221	0.966679	0.0268167	0.0419337	1.20187	0.00308185	0.00540129	0.43525	0.28209	0.768133	1.71676	1.77e-05	8.69e-05	-0.529387	0.222575	0.409127	-0.233774	0.662342	0.72896	1.46716	0.000442172	0.00101718	165	102	35	16	33
OG0000410	SF45436_c00580	SF83666_c00600	SF25509_c00610	SS05631_c00580	SJ05684_c00520	subset I	Ribokinase (EC 2.7.1.15)	G	K00852	Pentose phosphate pathway			Y	Chromosome	-0.158634	0.332213	0.503028	-0.458706	0.0362406	0.0696935	0.730899	0.000571291	0.00225747	0.383825	0.0102782	0.0175264	-0.61652	0.0191359	0.0293264	-0.11758	0.478265	0.871219	-0.471528	0.0289913	0.0603986	0.591974	0.00604594	0.0268579	0.0463277	0.779734	0.827846	-0.80445	0.00236262	0.0047901	2736	2301	785	414	636
OG0000411	SF45436_c00590	SF83666_c00610	SF25509_c00620	SS05631_c00590	SJ05684_c00530	subset I	DNA recombination protein RmuC	L	K09760	Replication and repair			Y	Chromosome	0.623036	0.00320716	0.0143407	0.371404	0.161892	0.245497	1.74452	2.5e-16	7.04e-15	0.35943	0.0965427	0.133629	0.429882	0.192188	0.239041	0.0481209	0.81846	0.965333	-0.441165	0.0859915	0.150034	0.974806	5.62e-06	6.15e-05	-0.345541	0.133781	0.188413	-0.0663993	0.83911	0.868203	939	821	382	308	435
OG0000412	SF45436_c00620	SF83666_c00630	SF25509_c00650	SS05631_c00600	SJ05684_c00540	subset I	Peptide deformylase (EC 3.5.1.88)	J	K01462	Enzymes with EC numbers			Y	Chromosome	-0.232585	0.356905	0.529728	0.317252	0.337856	0.443037	0.618614	0.0357262	0.0775441	-0.451056	0.142802	0.188537	0.50239	0.0511626	0.0722578	-0.188047	0.448322	0.857483	-0.479622	0.13995	0.222667	0.662796	0.0265569	0.0864802	-1.61951	1.44e-05	4.68e-05	-0.12888	0.619825	0.677516	459	469	113	90	205
OG0000413	SF45436_c00630	SF83666_c00640	SF25509_c00660	SS05631_c00610	SJ05684_c00550	subset I	Methionyl-tRNA formyltransferase (EC 2.1.2.9)	J	K00604	Aminoacyl-tRNA biosynthesis	GO:0003674,GO:0003824,GO:0004479,GO:0006082,GO:0006139,GO:0006396,GO:0006399,GO:0006400,GO:0006412,GO:0006413,GO:0006418,GO:0006431,GO:0006464,GO:0006520,GO:0006725,GO:0006807,GO:0008033,GO:0008150,GO:0008152,GO:0009058,GO:0009059,GO:0009451,GO:0009987,GO:0010467,GO:0016070,GO:0016740,GO:0016741,GO:0016742,GO:0019538,GO:0019752,GO:0019988,GO:0034470,GO:0034641,GO:0034645,GO:0034660,GO:0036211,GO:…	molecular_function; catalytic activity; methionyl-tRNA formyltransferase activity; organic acid metabolic process; nucleobase-containing compound metabolic process; RNA processing; tRNA metabolic process; tRNA modification; translation; translational initiation; tRNA aminoacylation for protein translation; methionyl-tRNA aminoacylation; cellular protein modification process; cellular amino acid m…	Y	Chromosome	0.604935	0.0137959	0.0460953	0.662769	0.058874	0.105202	0.940838	0.000149792	0.000685103	0.698344	0.00589264	0.0105046	0.923935	8.27e-05	0.000177846	0.365376	0.151508	0.658903	-0.528499	0.142411	0.225916	-0.186818	0.489518	0.676603	0.616784	0.0333955	0.0560804	0.629591	0.00994819	0.0178887	358	388	161	130	106
OG0000414	SF45436_c00640	SF83666_c00650	SF25509_c00670	SS05631_c00620	SJ05684_c00560	subset I	tRNA pseudouridine synthase A (EC 4.2.1.70)	J	K06173	Transfer RNA biogenesis	GO:0000049,GO:0001522,GO:0003674,GO:0003676,GO:0003723,GO:0003824,GO:0005488,GO:0006139,GO:0006396,GO:0006399,GO:0006400,GO:0006725,GO:0006807,GO:0008033,GO:0008150,GO:0008152,GO:0009451,GO:0009982,GO:0009987,GO:0010467,GO:0016070,GO:0016853,GO:0016866,GO:0031119,GO:0034470,GO:0034641,GO:0034660,GO:0043170,GO:0043412,GO:0044237,GO:0044238,GO:0044260,GO:0046483,GO:0071704,GO:0090304,GO:0097159,GO:…	tRNA binding; pseudouridine synthesis; molecular_function; nucleic acid binding; RNA binding; catalytic activity; binding; nucleobase-containing compound metabolic process; RNA processing; tRNA metabolic process; tRNA modification; cellular aromatic compound metabolic process; nitrogen compound metabolic process; tRNA processing; biological_process; metabolic process; RNA modification; pseudourid…	Y	Chromosome	-0.127246	0.682626	0.806116	-1.57257	0.00152325	0.00420314	-0.347849	0.320099	0.447532	-0.829459	0.00893416	0.0153893	-1.04946	0.0045875	0.00784448	0.430369	0.165038	0.674522	-1.38984	0.00186148	0.00555799	-0.89071	0.0152249	0.0558007	-0.545414	0.139294	0.19525	-0.390886	0.266582	0.334436	365	334	121	52	78
OG0000415	SF45436_c00660	SF83666_c00670	SF25509_c00690	SS05631_c00640	SJ05684_c00580	subset I	N-succinyl-L2CL-diaminopimelate desuccinylase (EC 3.5.1.18)	E	K01439	Lysine biosynthesis	GO:0003674,GO:0003824,GO:0006082,GO:0006520,GO:0006553,GO:0006807,GO:0008150,GO:0008152,GO:0008652,GO:0009014,GO:0009058,GO:0009066,GO:0009067,GO:0009085,GO:0009089,GO:0009987,GO:0016053,GO:0016787,GO:0016810,GO:0016811,GO:0019752,GO:0043436,GO:0043648,GO:0044237,GO:0044238,GO:0044249,GO:0044281,GO:0044283,GO:0044710,GO:0044711,GO:0046394,GO:0046451,GO:0071704,GO:1901564,GO:1901566,GO:1901576,GO:…	molecular_function; catalytic activity; organic acid metabolic process; cellular amino acid metabolic process; lysine metabolic process; nitrogen compound metabolic process; biological_process; metabolic process; cellular amino acid biosynthetic process; succinyl-diaminopimelate desuccinylase activity; biosynthetic process; aspartate family amino acid metabolic process; aspartate family amino aci…	Y	Chromosome	0.223027	0.255044	0.417614	0.209733	0.450008	0.553289	-0.121578	0.590923	0.705362	-0.404288	0.0473674	0.0704062	0.316394	0.152909	0.195546	0.0351127	0.860539	0.975857	-0.540979	0.0518402	0.0985694	0.307513	0.182229	0.356686	-0.355874	0.127103	0.179968	-0.174777	0.439315	0.510971	1039	846	322	242	295
OG0000416	SF45436_c00680	SF83666_c00690	SF25509_c00710	SS05631_c00660	SJ05684_c00600	subset I	RND efflux system2C membrane fusion protein CmeA	MV	K03585,K18298,K18900,K18901	Antimicrobial resistance genes; Antimicrobial resistance genes; Antimicrobial resistance genes; Antimicrobial resistance genes	GO:0006810,GO:0006855,GO:0008150,GO:0009636,GO:0009987,GO:0015893,GO:0042221,GO:0042493,GO:0044699,GO:0044763,GO:0044765,GO:0046677,GO:0050896,GO:0051179,GO:0051234,GO:0055085	transport; drug transmembrane transport; biological_process; response to toxic substance; cellular process; drug transport; response to chemical; response to drug; response to antibiotic; response to stimulus; localization; establishment of localization; transmembrane transport	Y	Chromosome	0.284836	0.134623	0.262422	0.799368	0.00141322	0.00393978	0.263159	0.347404	0.476797	0.992873	7.87e-05	0.000186045	2.05652	6.5e-20	4.79e-19	0.0448419	0.814797	0.964426	-0.181024	0.471554	0.5835	-1.25097	9.75e-06	0.000101075	-0.455798	0.0771093	0.116882	-1.66929	4.93e-13	3.36e-12	5764	4529	1985	1274	1170
OG0000417	SF45436_c00690	SF83666_c00700	SF25509_c00720	SS05631_c00670	SJ05684_c00610	subset I	Esterase/lipase	I	K01066	Enzymes with EC numbers			Y	Chromosome	0.981569	1.68e-07	3.01e-06	1.15047	8.36e-06	3.59e-05	1.57113	1.58e-08	1.62e-07	2.262	1.56e-23	1.85e-22	2.44072	8.94e-18	5.82e-17	0.123942	0.510676	0.8801	-0.376912	0.145592	0.229681	-0.89831	0.00130843	0.00754162	1.05052	4.11e-06	1.46e-05	-0.159282	0.57674	0.638592	7891	6404	4231	3019	1991
OG0000418	SF45436_c00700	SF83666_c00710	SF25509_c00730	SS05631_c00680	SJ05684_c00620	subset I	Transcriptional regulator2C LysR family	K					Y	Chromosome	-0.422297	0.0188651	0.0588491	1.45975	8.58e-07	4.44e-06	-1.93153	1.6e-08	1.63e-07	-2.329	9.68e-20	8.74e-19	-2.10434	1.35e-18	9.33e-18	0.246017	0.168119	0.680184	1.17458	7.52e-05	0.000321692	-0.673594	0.0475995	0.135773	-1.58644	2.86e-09	1.63e-08	-2.62724	2.2e-28	4.89e-27	3290	3097	700	524	939
OG0000419	SF45436_c00710	SF83666_c00720	SF25509_c00740	SS05631_c00690	SJ05684_c00630	subset I	FIG003033: Helicase domain protein	L	K05592	Ribosome biogenesis			Y	Chromosome	0.172747	0.477182	0.643374	0.389423	0.382086	0.486734	0.380942	0.266539	0.388774	0.354554	0.115386	0.156145	1.55293	3.13e-11	1.25e-10	0.179504	0.471738	0.866672	-0.411402	0.360907	0.475109	0.573214	0.100636	0.232672	0.89611	0.000260925	0.000677862	2.24496	7.5e-21	9.61e-20	1044	839	269	260	202
OG0000420	SF45436_c00720	SF83666_c00730	SF25509_c00750	SS05631_c00700	SJ05684_c00640	subset I	protein of unknown function DUF805	S					Y	Chromosome	-1.30563	0.00114535	0.00616911	-0.623174	0.22243	0.31801	-0.975844	0.0242342	0.0559826	-0.045414	0.9149	0.936392	0.26667	0.46208	0.517554	0.108079	0.752125	0.951767	-0.590064	0.187668	0.281972	0.310702	0.456492	0.649701	0.0809388	0.862827	0.894469	0.242044	0.493486	0.563301	182	128	22	11	66
OG0000421	SF45436_c00730	SF83666_c00740	SF25509_c00760	SS05631_c00710	SJ05684_c00650	subset I	22C32C42C5-tetrahydropyridine-22C6-dicarboxylate N-succinyltransferase (EC 2.3.1.117)	E	K00674	Lysine biosynthesis	GO:0003674,GO:0003824,GO:0005575,GO:0005622,GO:0005623,GO:0005737,GO:0006082,GO:0006520,GO:0006553,GO:0006807,GO:0008150,GO:0008152,GO:0008652,GO:0008666,GO:0009058,GO:0009066,GO:0009067,GO:0009085,GO:0009987,GO:0016053,GO:0016410,GO:0016740,GO:0016746,GO:0016747,GO:0016748,GO:0016749,GO:0019752,GO:0043436,GO:0044237,GO:0044238,GO:0044249,GO:0044281,GO:0044283,GO:0044424,GO:0044464,GO:0044710,GO:…	molecular_function; catalytic activity; cellular_component; intracellular; cell; cytoplasm; organic acid metabolic process; cellular amino acid metabolic process; lysine metabolic process; nitrogen compound metabolic process; biological_process; metabolic process; cellular amino acid biosynthetic process; 2,3,4,5-tetrahydropyridine-2,6-dicarboxylate N-succinyltransferase activity; biosynthetic pr…	Y	Chromosome	0.523015	0.00256391	0.0119706	0.441342	0.059923	0.106765	0.714505	0.002353	0.00771755	0.198822	0.15709	0.205232	0.649604	5.98e-05	0.0001314	-0.00597631	0.972781	0.997026	-0.431684	0.0651892	0.119289	0.215324	0.364427	0.564258	-0.0532582	0.731541	0.788311	-0.275119	0.0950504	0.136184	1974	1936	809	629	703
OG0000422	SF45436_c00750	SF83666_c00760	SF25509_c00780	SS05631_c00720	SJ05684_c00660	subset I	Decarboxylase family protein	R	K06966	Pyrimidine metabolism			Y	Chromosome	0.194661	0.295897	0.464353	0.213985	0.380148	0.484893	0.617369	0.00316698	0.00993086	0.75641	5.6e-06	1.52e-05	0.645929	0.0011691	0.00218149	0.148633	0.433907	0.848114	-0.180983	0.459481	0.572628	0.42601	0.0472363	0.135219	0.890725	8.04e-07	3.27e-06	0.508778	0.0120751	0.021404	1720	1731	598	424	379
OG0000423	SF45436_c00760	SF83666_c00770	SF25509_c00790	SS05631_c00730	SJ05684_c00670	subset I	Pyridoxal-5'-phosphate phosphatase (EC 3.1.3.74)2C Alphaproteobacterial type	H	K07025	General function prediction only			Y	Chromosome	0.510623	0.0107137	0.0378033	0.374477	0.206721	0.30003	0.677451	0.0018824	0.00634843	-0.378697	0.13237	0.176283	0.744089	0.000107428	0.000227437	-0.000438287	0.998262	0.999911	-0.519393	0.0783572	0.138685	0.429454	0.0512932	0.142914	0.480708	0.0618329	0.0961507	0.521999	0.00662755	0.0123297	1532	1366	705	389	653
OG0000424	SF45436_c00780	SF83666_c00790	SF25509_c00810	SS05631_c00760	SJ05684_c00690	subset I	ADA regulatory protein / Methylated-DNA--protein-cysteine methyltransferase (EC 2.1.1.63)	L	K00567,K10778,K13531	DNA repair and recombination proteins; DNA repair and recombination proteins; DNA repair and recombination proteins	GO:0005575,GO:0005622,GO:0005623,GO:0005737,GO:0044424,GO:0044464	cellular_component; intracellular; cell; cytoplasm; intracellular part; cell part	Y	Chromosome	0.447264	0.0137168	0.0458793	-0.965819	0.000663873	0.00199051	0.424049	0.220995	0.336828	-0.583781	0.000692741	0.00143786	-0.663505	0.0167088	0.0259076	-0.00382339	0.983358	0.997244	-1.35994	3.67e-07	2.5e-06	0.389842	0.263214	0.457187	-0.656754	0.000994515	0.00231148	-1.55546	2.49e-08	1.04e-07	1041	987	424	293	389
OG0000425	SF45436_c00790	SF83666_c00800	SF25509_c00820	SS05631_c00770	SJ05684_c00700	subset I	Probable carboxyvinyl-carboxyphosphonate phosphorylmutase (EC 2.7.8.23)	G					Y	Chromosome	0.0478755	0.757501	0.859965	-1.75146	1.79e-10	1.57e-09	-0.0715351	0.789757	0.859821	-1.35694	1.94e-16	1.34e-15	-1.31187	3.22e-10	1.18e-09	-0.1411	0.358987	0.814364	-1.80043	2.74e-12	3.67e-11	-0.355389	0.186254	0.362332	-1.42291	2.31e-15	2.49e-14	-1.59309	4.43e-15	3.63e-14	2700	2355	899	487	1186
OG0000426	SF45436_c00810	SF83666_c00820	SF25509_c00830	SS05631_c00780	SJ05684_c00710	subset I	Acetylglutamate kinase (EC 2.7.2.8)	E	K00930,K12659,K14682	Arginine biosynthesis; Arginine biosynthesis; Arginine biosynthesis	GO:0005575,GO:0005618,GO:0005622,GO:0005623,GO:0005737,GO:0005886,GO:0008150,GO:0016020,GO:0030312,GO:0040007,GO:0044424,GO:0044464,GO:0071944	cellular_component; cell wall; intracellular; cell; cytoplasm; plasma membrane; biological_process; membrane; external encapsulating structure; growth; intracellular part; cell part; cell periphery	Y	Chromosome	-0.31704	0.170243	0.311384	0.107093	0.693673	0.769323	-0.147589	0.654187	0.75789	0.216256	0.402245	0.472486	0.28533	0.245008	0.295706	0.263185	0.257525	0.753625	-0.00986163	0.971076	0.981792	0.724696	0.0288691	0.0921955	0.481348	0.0733414	0.111921	1.64377	2.26e-11	1.3e-10	2145	1802	480	337	345
OG0000427	SF45436_c00860	SF83666_c00870	SF25509_c00880	SS05631_c00810	SJ05684_c00730	subset I	FIG01075580: hypothetical protein	S					Y	Chromosome	-0.658515	0.000137369	0.00105013	0.483307	0.115856	0.185755	-1.51845	1.5e-09	1.81e-08	-1.34452	2.59e-05	6.49e-05	-1.26556	1.76e-11	7.18e-11	-0.132144	0.428135	0.847588	1.93868	1.58e-10	1.73e-09	-0.729366	0.00314302	0.0157758	-1.1714	0.000280288	0.000723418	-0.993156	2.02e-08	8.54e-08	2500	2419	546	285	1900
OG0000428	SF45436_c00870	SF83666_c00880	SF25509_c00890	SS05631_c00820	SJ05684_c00740	subset I	GTP-binding protein EngB	D	K03978	Chromosome and associated proteins	GO:0000910,GO:0005575,GO:0005622,GO:0005623,GO:0005737,GO:0005829,GO:0007049,GO:0008150,GO:0009987,GO:0022402,GO:0044424,GO:0044444,GO:0044464,GO:0044699,GO:0044763,GO:0051301	cytokinesis; cellular_component; intracellular; cell; cytoplasm; cytosol; cell cycle; biological_process; cellular process; cell cycle process; intracellular part; cytoplasmic part; cell part; cell division	Y	Chromosome	0.582112	0.00663912	0.025608	0.355495	0.27027	0.369952	0.994394	2.54e-05	0.000141001	1.26747	3.84e-06	1.06e-05	1.32529	2.48e-10	9.22e-10	-0.2463	0.262783	0.758138	0.0933894	0.767509	0.835931	0.0277339	0.909815	0.954133	1.21244	2.29e-05	7.14e-05	0.423643	0.0492863	0.0760682	707	600	308	201	274
OG0000429	SF45436_c00880	SF83666_c00890	SF25509_c00900	SS05631_c00830	SJ05684_c00750	subset I	Inner membrane protein translocase component YidC2C long form	M	K03217	Secretion system	GO:0003674,GO:0005215,GO:0005575,GO:0005623,GO:0005886,GO:0005887,GO:0006457,GO:0006461,GO:0006810,GO:0008104,GO:0008150,GO:0008152,GO:0008565,GO:0009987,GO:0015031,GO:0016020,GO:0016021,GO:0016043,GO:0016044,GO:0019538,GO:0022607,GO:0022892,GO:0031224,GO:0031226,GO:0032977,GO:0033036,GO:0034613,GO:0040007,GO:0043170,GO:0043933,GO:0044085,GO:0044237,GO:0044238,GO:0044260,GO:0044267,GO:0044425,GO:…	molecular_function; transporter activity; cellular_component; cell; plasma membrane; integral component of plasma membrane; protein folding; transport; protein localization; biological_process; metabolic process; protein transporter activity; cellular process; protein transport; membrane; integral component of membrane; cellular component organization; protein metabolic process; cellular componen…	Y	Chromosome	-0.406999	0.0107667	0.0379314	0.659992	0.0153891	0.0328971	-0.0609538	0.842366	0.897242	-0.337245	0.101596	0.139808	0.263644	0.178877	0.224278	-0.172558	0.280574	0.768007	0.344841	0.205745	0.303475	-0.214074	0.486083	0.673731	-0.660658	0.00179567	0.00396266	-0.113904	0.563128	0.626704	8280	7546	1765	1300	2170
OG0000430	SF45436_c00930	SF83666_c00940	SF25509_c00950	SS05631_c00880	SJ05684_c00780	subset I	Mercuric ion reductase (EC 1.16.1.1)	C	K00382,K00383	Exosome; Thyroid hormone synthesis	GO:0005575,GO:0005623,GO:0005886,GO:0016020,GO:0044464,GO:0071944	cellular_component; cell; plasma membrane; membrane; cell part; cell periphery	Y	Chromosome	-0.32325	0.22332	0.380905	-0.315007	0.32809	0.432646	-0.461539	0.212559	0.32735	-0.906837	0.000970714	0.00196501	-2.44629	2.44e-08	7.62e-08	0.316539	0.233402	0.73924	0.21184	0.494372	0.606469	-0.0999621	0.790066	0.888499	-0.27693	0.364077	0.445504	-1.73626	2.89e-05	8.08e-05	690	710	219	87	152
OG0000431	SF45436_c00940	SF83666_c00950	SF25509_c00960	SS05631_c00890	SJ05684_c00790	subset I	Sensor histidine kinase in cluster with mercury reductase	T	K01768,K07708	Longevity regulating pathway - multiple species; Two-component system			Y	Chromosome	-0.300349	0.0764271	0.171172	0.180564	0.465046	0.567643	-1.05028	0.000165209	0.00074748	0.786105	6.16e-05	0.000147833	-0.607435	0.000937941	0.00177833	0.00494482	0.976196	0.997026	0.431539	0.0733253	0.131329	-1.11621	6e-05	0.000520316	-0.221012	0.280089	0.356714	-0.510816	0.00398046	0.00775273	2204	1797	537	316	915
OG0000432	SF45436_c00960	SF83666_c00970	SF25509_c00980	SS05631_c00920	SJ05684_c00810	subset I	Uncharacterized protein Mlr1045	J	K19055	Transfer RNA biogenesis			Y	Chromosome	-0.41426	0.0100232	0.0358496	-1.71967	2.06e-10	1.8e-09	-1.31838	5.01e-14	1.1e-12	-2.50426	1.81e-36	4.47e-35	-2.67863	3.15e-77	2.21e-75	0.124474	0.438247	0.850018	-0.329106	0.21709	0.316578	0.0718131	0.680854	0.819516	-0.634484	0.00146971	0.00330319	-1.20265	1.37e-18	1.47e-17	13361	11918	3398	1691	3825
OG0000433	SF45436_c01010	SF83666_c01020	SF25509_c01030	SS05631_c00960	SJ05684_c00850	subset I	FIG000605: protein co-occurring with transport systems (COG1739)	R	K00560,K01271	Antifolate resistance; Peptidases			Y	Chromosome	0.453348	0.235913	0.396627	0.796441	0.0720751	0.125243	0.316065	0.49994	0.626329	0.762664	0.0862364	0.120737	3.03408	9.26e-34	1.49e-32	0.783066	0.0632798	0.552638	1.25207	0.00587971	0.015228	-0.0638962	0.903818	0.951365	1.30175	0.0134915	0.0247761	2.73211	8.13e-18	8.2e-17	118	105	46	33	20
OG0000434	SF45436_c01040	SF83666_c01040	SF25509_c01050	SS05631_c00990	SJ05684_c00870	subset I	Ferredoxin	R	K06940	Function unknown			Y	Chromosome	0.44971	0.0294646	0.0831271	-0.562283	0.0694029	0.121483	0.306631	0.242047	0.36127	-0.394894	0.149435	0.196204	-2.02546	7.33e-08	2.19e-07	-0.299257	0.13909	0.647646	-0.836065	0.00356786	0.00988113	-0.287144	0.271309	0.465811	-1.1025	0.000115762	0.000319252	-2.02854	6.38e-09	2.9e-08	867	846	380	234	766
OG0000435	SF45436_c01080	SF83666_c01090	SF25509_c01090	SS05631_c01040	SJ05684_c00890	subset I	FIG01074187: hypothetical protein						Y	Chromosome	0.278677	0.178188	0.321194	-0.107087	0.706676	0.778786	-0.208109	0.323086	0.4509	1.63493	2.51e-21	2.58e-20	0.19664	0.339484	0.395596	-0.0557884	0.786895	0.959464	0.441025	0.103984	0.174867	-0.84048	9.1e-05	0.000747479	1.59595	9.07e-19	1.33e-17	0.286805	0.155556	0.208991	1035	980	441	215	383
OG0000436	SF45436_c01100	SF83666_c01110	SF25509_c01110	SS05631_c01060	SJ05684_c00910	subset I	FIG01074319: hypothetical protein	T					Y	Chromosome	-0.114804	0.442329	0.61076	0.144719	0.510743	0.6133	-0.688289	0.000217781	0.000955262	-0.158808	0.246077	0.306804	-1.59629	1.85e-06	4.81e-06	-0.105343	0.479548	0.871219	-0.571697	0.00887697	0.0215926	-0.967856	2.85e-07	4.09e-06	-0.0368192	0.803283	0.846039	-1.37585	3.1e-05	8.61e-05	2624	2416	770	455	917
OG0000437	SF45436_c01110	SF83666_c01120	SF25509_c01120	SS05631_c01070	SJ05684_c00920	subset I	Mll8168 protein	S	K15977	Others	GO:0005575,GO:0005623,GO:0005886,GO:0016020,GO:0044464,GO:0071944	cellular_component; cell; plasma membrane; membrane; cell part; cell periphery	Y	Chromosome	-2.17004	1.37e-15	1.34e-13	-1.79413	8.96e-08	5.43e-07	-2.34042	1.26e-09	1.56e-08	-0.833143	2.06e-07	6.45e-07	-1.12601	0.00994388	0.0160584	-0.186748	0.46602	0.864703	-0.0317567	0.917713	0.945805	-0.553549	0.145641	0.306159	-0.238767	0.192891	0.258258	-0.48134	0.267364	0.335224	1620	1410	74	92	423
OG0000438	SF45436_c01120	SF83666_c01130	SF25509_c01130	SS05631_c01080	SJ05684_c00930	subset I	Fucose operon fucU protein	G	K02431	Enzymes with EC numbers			Y	Chromosome	-0.544274	0.237868	0.398646	-0.138605	0.843564	0.885202	-0.307539	0.561368	0.679693	1.37469	7.86e-06	2.1e-05	2.5824	2.07e-19	1.49e-18	-0.240145	0.570954	0.901764	0.252783	0.69035	0.774224	-0.612143	0.25464	0.447351	0.490717	0.204491	0.271644	1.44632	2.51e-06	8.13e-06	88	81	17	13	47
OG0000439	SF45436_c01130	SF83666_c01140	SF25509_c01140	SS05631_c01090	SJ05684_c00940	subset I	Transcriptional regulator FrcR for fructose utilization2C ROK family	KG					Y	Chromosome	-0.171242	0.515872	0.677682	0.233615	0.473954	0.575912	0.283303	0.311091	0.437514	1.43308	6.56e-09	2.39e-08	1.42117	6.72e-09	2.2e-08	-0.0788856	0.768325	0.95495	0.831506	0.00744947	0.0186409	-0.692869	0.0230561	0.0777219	0.415716	0.158703	0.218395	-0.00873696	0.973977	0.977792	368	344	107	60	116
OG0000440	SF45436_c01140	SF83666_c01150	SF25509_c01150	SS05631_c01100	SJ05684_c00950	subset I	Fructose ABC transporter2C substrate-binding component FrcB	G	K10439,K10552	Transporters; Transporters			Y	Chromosome	0.0942225	0.760508	0.862144	0.640088	0.0783368	0.134292	0.550654	0.130433	0.222871	2.85855	1.65e-14	9.99e-14	1.63129	1.63e-06	4.26e-06	-0.51552	0.0956654	0.605786	0.437947	0.226891	0.327422	-0.17283	0.635979	0.788083	2.06913	3.12e-08	1.56e-07	-0.314893	0.356889	0.429311	3138	2648	1041	590	1605
OG0000441	SF45436_c01180	SF83666_c01190	SF25509_c01190	SS05631_c01130	SJ05684_c00970	subset I	Fructose ABC transporter2C ATP-binding component FrcA	G	K02056,K10545,K10554	Transporters; Transporters; Transporters			Y	Chromosome	-0.0635369	0.774747	0.872427	-0.67613	0.00361179	0.00916527	0.201686	0.374854	0.504828	-0.186541	0.2846	0.349061	-0.0403363	0.823417	0.852776	-0.322452	0.143973	0.653987	-0.131703	0.539569	0.644333	-0.536084	0.0196923	0.0686716	-1.22157	8.98e-10	5.4e-09	-1.41646	1.48e-14	1.14e-13	1538	1440	565	218	679
OG0000442	SF45436_c01190	SF83666_c01200	SF25509_c01200	SS05631_c01140	SJ05684_c00980	subset I	Fructokinase (EC 2.7.1.4)	H					Y	Chromosome	0.46462	0.0166374	0.0532616	-0.20539	0.435776	0.538857	0.602766	0.0136131	0.0346903	-0.118274	0.508352	0.577137	-0.554199	0.0180184	0.02778	0.0692752	0.72294	0.944304	0.0295705	0.904979	0.937982	-0.22881	0.360049	0.560403	-0.406165	0.0488827	0.0785066	-0.963583	2.98e-05	8.32e-05	875	817	421	205	340
OG0000443	SF45436_c01210	SF83666_c01220	SF25509_c01220	SS05631_c01170	SJ05684_c01000	subset I	Orotate phosphoribosyltransferase (EC 2.4.2.10)	F	K00762	Pyrimidine metabolism			Y	Chromosome	0.200114	0.385685	0.557569	0.159327	0.658376	0.7416	0.275119	0.542956	0.663775	1.18293	8.55e-07	2.52e-06	0.500663	0.0420184	0.0602614	0.166525	0.480457	0.871432	0.480467	0.16944	0.259936	0.319236	0.485997	0.673731	0.792097	0.0033943	0.0070545	0.87763	0.000396335	0.000917552	493	431	169	108	118
OG0000444	SF45436_c01220	SF83666_c01230	SF25509_c01230	SS05631_c01180	SJ05684_c01010	subset I	Fructokinase (EC 2.7.1.4)	G	K00847	Amino sugar and nucleotide sugar metabolism	GO:0003674,GO:0003824,GO:0004396,GO:0005975,GO:0005996,GO:0006000,GO:0006013,GO:0006793,GO:0006796,GO:0008150,GO:0008152,GO:0008865,GO:0008959,GO:0009056,GO:0009987,GO:0016301,GO:0016310,GO:0016407,GO:0016740,GO:0016746,GO:0016747,GO:0016772,GO:0016773,GO:0019200,GO:0019318,GO:0044237,GO:0044238,GO:0044248,GO:0044262,GO:0044723,GO:0046835,GO:0071704	molecular_function; catalytic activity; hexokinase activity; carbohydrate metabolic process; monosaccharide metabolic process; fructose metabolic process; mannose metabolic process; phosphorus metabolic process; phosphate-containing compound metabolic process; biological_process; metabolic process; fructokinase activity; phosphate acetyltransferase activity; catabolic process; cellular process; k…	Y	Chromosome	0.0058199	0.976686	0.987448	0.418344	0.0828261	0.141003	0.43636	0.143207	0.239176	0.864677	2.9e-07	8.98e-07	0.144423	0.491149	0.546041	0.292628	0.150563	0.657029	0.398863	0.096393	0.164566	0.35327	0.247714	0.439638	1.28985	1.38e-11	1.04e-10	0.758069	0.000328046	0.000770511	838	807	280	157	187
OG0000445	SF45436_c01240	SF83666_c01250	SF25509_c01250	SS05631_c01190	SJ05684_c01020	subset I	Glucose-6-phosphate isomerase (EC 5.3.1.9)	G	K01810,K13810	Exosome; Amino sugar and nucleotide sugar metabolism	GO:0003674,GO:0003824,GO:0004347,GO:0005575,GO:0005622,GO:0005623,GO:0005737,GO:0005886,GO:0005975,GO:0005996,GO:0006006,GO:0006007,GO:0006091,GO:0006096,GO:0008150,GO:0008152,GO:0009056,GO:0009987,GO:0016020,GO:0016052,GO:0016853,GO:0016860,GO:0016861,GO:0019318,GO:0019320,GO:0040007,GO:0044237,GO:0044238,GO:0044424,GO:0044464,GO:0044723,GO:0044724,GO:0046365,GO:0071704,GO:0071944,GO:1901575	molecular_function; catalytic activity; glucose-6-phosphate isomerase activity; cellular_component; intracellular; cell; cytoplasm; plasma membrane; carbohydrate metabolic process; monosaccharide metabolic process; glucose metabolic process; glucose catabolic process; generation of precursor metabolites and energy; glycolytic process; biological_process; metabolic process; catabolic process; cell…	Y	Chromosome	-0.491521	0.00137787	0.00717193	-1.03627	4.87e-05	0.000183827	0.0929531	0.761885	0.839744	-0.462018	0.105237	0.144025	-1.25654	9.92e-09	3.19e-08	0.00135984	0.992973	0.998384	-0.667254	0.00845053	0.0207234	0.274363	0.372764	0.572779	-0.5484	0.0589479	0.0924822	-0.895094	4.44e-05	0.000120985	7910	6849	1578	1125	1610
OG0000446	SF45436_c01250	SF83666_c01260	SF25509_c01260	SS05631_c01200	SJ05684_c01030	subset I	Long-chain-fatty-acid--CoA ligase (EC 6.2.1.3)	IQ	K00666,K01897	Lipid biosynthesis proteins; Exosome	GO:0001676,GO:0003674,GO:0003824,GO:0004467,GO:0005488,GO:0005504,GO:0005575,GO:0005622,GO:0005623,GO:0005737,GO:0005829,GO:0005886,GO:0006082,GO:0006629,GO:0006631,GO:0006635,GO:0006637,GO:0006644,GO:0006732,GO:0006793,GO:0006796,GO:0008150,GO:0008152,GO:0008289,GO:0008610,GO:0008654,GO:0009056,GO:0009058,GO:0009062,GO:0009898,GO:0009987,GO:0015645,GO:0016020,GO:0016042,GO:0016054,GO:0016874,GO:…	long-chain fatty acid metabolic process; molecular_function; catalytic activity; long-chain fatty acid-CoA ligase activity; binding; fatty acid binding; cellular_component; intracellular; cell; cytoplasm; cytosol; plasma membrane; organic acid metabolic process; lipid metabolic process; fatty acid metabolic process; fatty acid beta-oxidation; acyl-CoA metabolic process; phospholipid metabolic pro…	Y	Chromosome	0.086886	0.621298	0.759271	-0.233868	0.516407	0.617903	0.379526	0.120081	0.207914	0.481223	0.0964335	0.133517	0.373166	0.0218998	0.0332929	-0.331194	0.0570301	0.528615	0.482929	0.173076	0.264239	0.356691	0.143813	0.303815	0.976349	0.000789077	0.00187554	0.09342	0.559972	0.624628	2296	2264	780	489	1456
OG0000447	SF45436_c01270	SF83666_c01280	SF25509_c01280	SS05631_c01210	SJ05684_c01060	subset I	putative permease transmembrane transport protein	R					Y	Chromosome	-0.168142	0.418727	0.588965	-1.19087	4.32e-06	1.98e-05	-0.572125	0.0222091	0.0519611	-1.0588	0.000108575	0.000250789	-0.573055	0.0422093	0.0604954	-0.262639	0.204846	0.717277	-0.869709	0.000525605	0.00182643	-0.00924275	0.970488	0.98379	-0.51052	0.0649944	0.100606	0.124338	0.656852	0.71174	4165	3589	1175	652	2040
OG0000448	SF45436_c01290	SF83666_c01300	SF25509_c01300	SS05631_c01230	SJ05684_c01070	subset I	CDP-diacylglycerol--glycerol-3-phosphate 3-phosphatidyltransferase (EC 2.7.8.5)	I	K00995	Glycerophospholipid metabolism			Y	Chromosome	-0.441573	0.36102	0.533953	-1.61601	0.0384228	0.0733674	-0.689435	0.145746	0.242215	-0.308542	0.666522	0.722839	3.47428	2.61e-46	6.97e-45	0.859809	0.0782344	0.576822	0.36293	0.561983	0.663971	0.537257	0.282473	0.478321	0.60532	0.441294	0.523403	4.51621	8.34e-49	4.98e-47	98	105	31	10	21
OG0000449	SF45436_c01310	SF83666_c01320	SF25509_c01320	SS05631_c01250	SJ05684_c01090	subset I	Phosphatidate cytidylyltransferase (EC 2.7.7.41)	R	K00981	Phosphatidylinositol signaling system			Y	Chromosome	-1.14847	0.00033741	0.00222543	-1.70024	0.000928416	0.00267527	-2.96632	6.17e-12	1.04e-10	-3.23529	6.86e-15	4.27e-14	-0.293391	0.392804	0.449343	-0.0691476	0.816246	0.964806	-1.62536	0.000358834	0.00130485	-1.04154	0.00647945	0.0282709	-3.07972	3.91e-08	1.93e-07	0.816631	0.0131129	0.0230289	375	317	56	27	149
OG0000450	SF45436_c01360	SF83666_c01370	SF25509_c01840	SS05631_c01270	SJ05684_c01110	subset I	Dioxygenases related to 2-nitropropane dioxygenase	R	K00459	Nitrogen metabolism			Y	Chromosome	-0.0819733	0.80996	0.896936	0.566562	0.257052	0.35528	0.394423	0.254089	0.375021	-0.916663	0.0834599	0.117229	0.072215	0.867063	0.88973	-0.757255	0.0271932	0.449929	1.43825	0.0035437	0.00983348	1.12839	0.00116286	0.00684311	0.784705	0.141062	0.197233	-1.06285	0.0147161	0.0255145	634	565	173	120	318
OG0000451	SF45436_c01380	SF83666_c01390	SF25509_c01860	SS05631_c01290	SJ05684_c01140	subset I	UDP-galactose-lipid carrier transferase (EC 2.-.-.-)	C			GO:0003674,GO:0003824,GO:0006793,GO:0006796,GO:0008150,GO:0008152,GO:0008976,GO:0009987,GO:0016301,GO:0016310,GO:0016740,GO:0016772,GO:0016776,GO:0044237	molecular_function; catalytic activity; phosphorus metabolic process; phosphate-containing compound metabolic process; biological_process; metabolic process; polyphosphate kinase activity; cellular process; kinase activity; phosphorylation; transferase activity; transferase activity, transferring phosphorus-containing groups; phosphotransferase activity, phosphate group as acceptor; cellular meta…	Y	Chromosome	0.182284	0.309908	0.479719	0.285462	0.207248	0.300542	1.15226	8.4e-10	1.07e-08	1.50734	7.34e-11	3.2e-10	0.581399	0.00206471	0.00370967	-0.167407	0.350619	0.807419	0.0905124	0.684066	0.769414	1.04828	3.01e-08	5.12e-07	1.68277	6.75e-13	5.9e-12	0.324558	0.0848833	0.12332	2294	2142	860	475	1034
OG0000452	SF45436_c01390	SF83666_c01400	SF25509_c01870	SS05631_c01300	SJ05684_c01160	subset I	Phosphate regulon sensor protein PhoR (SphS) (EC 2.7.13.3)	T	K07636,K11383	Two-component system; Two-component system			Y	Chromosome	-0.0824959	0.671722	0.798142	-1.06721	4.72e-05	0.000178262	-0.463059	0.0481688	0.098928	-0.156434	0.509553	0.578224	-1.13148	9.66e-06	2.33e-05	0.118699	0.545253	0.89254	-0.3675	0.137679	0.219766	0.294667	0.212808	0.397043	0.98022	6.2e-05	0.00017899	0.106948	0.666969	0.719911	1766	1494	509	300	377
OG0000453	SF45436_c01430	SF83666_c01440	SF25509_c01910	SS05631_c01340	SJ05684_c01210	subset I	Phosphate transport ATP-binding protein PstB (TC 3.A.1.7.1)	P	K02036	Transporters	GO:0005575,GO:0005623,GO:0005886,GO:0016020,GO:0044464,GO:0071944	cellular_component; cell; plasma membrane; membrane; cell part; cell periphery	Y	Chromosome	-0.312123	0.0982769	0.206822	-1.98594	6.28e-13	7.47e-12	-1.0015	0.00292326	0.00930843	-2.45592	9.25e-21	9.07e-20	-1.15376	6.56e-05	0.000143625	-0.196756	0.296046	0.778985	-3.12224	4.14e-30	2.11e-28	0.115856	0.730419	0.852676	-2.01866	2.62e-14	2.58e-13	-0.634127	0.0276209	0.0453787	12948	11521	3578	1728	6766
OG0000454	SF45436_c01440	SF83666_c01450	SF25509_c01920	SS05631_c01350	SJ05684_c01220	subset I	Phosphate transport system regulatory protein PhoU	P	K02039	Others	GO:0003674,GO:0005488,GO:0005515,GO:0005575,GO:0005622,GO:0005623,GO:0005737,GO:0005829,GO:0005886,GO:0008150,GO:0009636,GO:0009892,GO:0009987,GO:0010563,GO:0010966,GO:0016020,GO:0019220,GO:0019222,GO:0022611,GO:0031323,GO:0031324,GO:0032502,GO:0032879,GO:0034762,GO:0034763,GO:0034765,GO:0034766,GO:0042221,GO:0042802,GO:0042803,GO:0043269,GO:0043271,GO:0044070,GO:0044424,GO:0044444,GO:0044464,GO:…	molecular_function; binding; protein binding; cellular_component; intracellular; cell; cytoplasm; cytosol; plasma membrane; biological_process; response to toxic substance; negative regulation of metabolic process; cellular process; negative regulation of phosphorus metabolic process; regulation of phosphate transport; membrane; regulation of phosphate metabolic process; regulation of metabolic p…	Y	Chromosome	-0.0362402	0.818643	0.901364	-1.6862	8.36e-12	8.68e-11	-0.781106	0.0146304	0.0368356	-1.94224	2.1e-16	1.44e-15	-1.5074	1.09e-07	3.21e-07	-0.0726462	0.645034	0.922086	-2.84805	2.99e-31	1.65e-29	0.29822	0.350863	0.551282	-1.10878	3.28e-06	1.2e-05	-0.742964	0.00837476	0.0152354	9505	8628	3111	1613	4162
OG0000455	SF45436_c01450	SF83666_c01460	SF25509_c01930	SS05631_c01360	SJ05684_c01230	subset I	Phosphate regulon transcriptional regulatory protein PhoB (SphR)	TK	K02483,K07657,K07658,K07668	Two-component system; Two-component system; Two-component system; Two-component system	GO:0000156,GO:0000160,GO:0001098,GO:0001108,GO:0003674,GO:0004871,GO:0005488,GO:0005515,GO:0005575,GO:0005622,GO:0005623,GO:0005737,GO:0006355,GO:0007154,GO:0007165,GO:0008150,GO:0009889,GO:0009987,GO:0010468,GO:0010556,GO:0019219,GO:0019222,GO:0023052,GO:0031323,GO:0031326,GO:0035556,GO:0043254,GO:0044087,GO:0044424,GO:0044464,GO:0044699,GO:0044700,GO:0044763,GO:0050789,GO:0050794,GO:0050896,GO:…	phosphorelay response regulator activity; phosphorelay signal transduction system; basal transcription machinery binding; bacterial-type RNA polymerase holo enzyme binding; molecular_function; obsolete signal transducer activity; binding; protein binding; cellular_component; intracellular; cell; cytoplasm; regulation of transcription, DNA-templated; cell communication; signal transduction; biolog…	Y	Chromosome	0.386233	0.0684838	0.157962	-1.67977	1.52e-17	3.26e-16	-0.619924	0.00940834	0.0253522	-2.08311	2.17e-10	9.12e-10	-2.1616	6.03e-10	2.16e-09	0.0881402	0.677663	0.93419	-2.6801	4.37e-43	3.93e-41	-0.222205	0.351948	0.552537	-1.09257	0.000912183	0.00214029	-1.38093	6.86e-05	0.000180411	10856	9153	5140	2044	3652
OG0000456	SF45436_c01460	SF83666_c01470	SF25509_c01940	SS05631_c01370	SJ05684_c01240	subset I	GcrA cell cycle regulator	S	K13583	Cell cycle - Caulobacter			Y	Chromosome	0.534714	0.00750779	0.0283553	0.0134968	0.951742	0.967375	0.776977	0.0199355	0.0474991	0.895744	1.01e-05	2.66e-05	0.0211855	0.919671	0.935561	-0.00101484	0.995963	0.999025	0.115082	0.60275	0.701476	0.18733	0.575459	0.744688	0.10008	0.62841	0.69874	-1.16226	3.88e-08	1.59e-07	6110	4910	2893	1395	1623
OG0000457	SF45436_c01480	SF83666_c01490	SF25509_c01960	SS05631_c01390	SJ05684_c01250	subset I	Acetylornithine aminotransferase (EC 2.6.1.11)	E	K00818,K00821	Amino acid related enzymes; Amino acid related enzymes	GO:0003674,GO:0003824,GO:0003992,GO:0005575,GO:0005622,GO:0005623,GO:0005737,GO:0006082,GO:0006520,GO:0006525,GO:0006526,GO:0006553,GO:0006807,GO:0008150,GO:0008152,GO:0008483,GO:0008652,GO:0009016,GO:0009058,GO:0009064,GO:0009066,GO:0009067,GO:0009084,GO:0009085,GO:0009987,GO:0016053,GO:0016740,GO:0016769,GO:0019752,GO:0043436,GO:0044237,GO:0044238,GO:0044249,GO:0044281,GO:0044283,GO:0044424,GO:…	molecular_function; catalytic activity; N2-acetyl-L-ornithine:2-oxoglutarate 5-aminotransferase activity; cellular_component; intracellular; cell; cytoplasm; organic acid metabolic process; cellular amino acid metabolic process; arginine metabolic process; arginine biosynthetic process; lysine metabolic process; nitrogen compound metabolic process; biological_process; metabolic process; transamin…	Y	Chromosome	-0.0432586	0.805662	0.893955	-0.245088	0.265548	0.36534	0.263698	0.264304	0.386339	-0.124408	0.600161	0.66391	-0.188231	0.185268	0.231223	0.0616587	0.727846	0.944304	-0.78205	0.000402054	0.00144163	0.663547	0.00524162	0.0240417	0.153768	0.525892	0.604859	-0.292149	0.042464	0.0666003	5990	4913	1924	920	1148
OG0000458	SF45436_c01490	SF83666_c01500	SF25509_c01970	SS05631_c01400	SJ05684_c01260	subset I	Ornithine carbamoyltransferase (EC 2.1.3.3)	E	K00611,K09065,K13252	Arginine biosynthesis; Arginine biosynthesis; Enzymes with EC numbers	GO:0005575,GO:0005622,GO:0005623,GO:0005737,GO:0044424,GO:0044464	cellular_component; intracellular; cell; cytoplasm; intracellular part; cell part	Y	Chromosome	0.251027	0.0883178	0.19132	-0.312965	0.18096	0.269122	0.625988	0.0309506	0.0690729	-0.593551	0.00222042	0.00425021	-0.995379	6.57e-09	2.15e-08	0.228245	0.124368	0.634849	-0.574003	0.0139748	0.0319221	0.360658	0.215574	0.400426	-0.397096	0.0475122	0.0765126	-1.30476	4.31e-14	3.18e-13	6961	5765	2419	1529	1459
OG0000459	SF45436_c01500	SF83666_c01510	SF25509_c01980	SS05631_c01420	SJ05684_c01270	subset I	Chaperone protein Hsp33	O	K04083	Chaperones and folding catalysts	GO:0005575,GO:0005622,GO:0005623,GO:0005737,GO:0006950,GO:0008150,GO:0009266,GO:0009408,GO:0009628,GO:0044424,GO:0044464,GO:0050896	cellular_component; intracellular; cell; cytoplasm; response to stress; biological_process; response to temperature stimulus; response to heat; response to abiotic stimulus; intracellular part; cell part; response to stimulus	Y	Chromosome	-0.169115	0.426969	0.596866	1.85147	1.18e-08	8.15e-08	0.165244	0.462117	0.591843	0.575583	0.0057634	0.0102974	-0.255856	0.198073	0.245242	0.130036	0.542715	0.892451	0.735232	0.0240948	0.0515702	-0.652357	0.00418964	0.0201405	0.617503	0.0038292	0.00787564	-0.497666	0.0129477	0.0227843	4685	4481	1130	937	920
OG0000460	SF45436_c01510	SF83666_c01520	SF25509_c01990	SS05631_c01430	SJ05684_c01280	subset I	ApaG protein	P	K06195	Others			Y	Chromosome	0.039351	0.826256	0.906082	-0.217343	0.364586	0.469312	-0.118445	0.568809	0.686164	-1.85272	2.75e-24	3.44e-23	-1.8632	8.18e-25	8.04e-24	-0.0750958	0.675766	0.934127	-0.280809	0.232632	0.334634	0.220969	0.290375	0.485827	-0.575484	0.00242961	0.00522565	-0.12218	0.45427	0.525698	2519	2377	719	566	907
OG0000461	SF45436_c01520	SF83666_c01530	SF25509_c02000	SS05631_c01440	SJ05684_c01290	subset I	Putative phosphatidylglycerophosphate synthase	I	K00995	Glycerophospholipid metabolism	GO:0005575,GO:0005623,GO:0005886,GO:0016020,GO:0044464,GO:0071944	cellular_component; cell; plasma membrane; membrane; cell part; cell periphery	Y	Chromosome	-0.573157	0.0218368	0.0659757	0.757261	0.0346406	0.0669504	-0.619473	0.0231883	0.0538857	-0.327239	0.158908	0.207436	-0.389082	0.312378	0.366658	0.11328	0.639583	0.921889	-0.738166	0.0449423	0.0872666	-0.153981	0.578283	0.745692	-0.751934	0.0102949	0.0193702	0.173168	0.647152	0.702627	436	449	88	66	157
OG0000462	SF45436_c01530	SF83666_c01540	SF25509_c02010	SS05631_c01450	SJ05684_c01300	subset I	O-acetylhomoserine sulfhydrylase (EC 2.5.1.49) / O-succinylhomoserine sulfhydrylase (EC 2.5.1.48)	E	K01739,K01760,K01761,K10764	Selenocompound metabolism; Selenocompound metabolism; Selenocompound metabolism; Cysteine and methionine metabolism			Y	Chromosome	-0.752849	4.75e-05	0.000425317	-0.74871	0.0253919	0.051201	-0.778342	0.0030726	0.00968625	0.291944	0.12987	0.173391	-1.18313	2.6e-05	5.92e-05	-0.0363164	0.843347	0.97502	-0.392374	0.232786	0.334765	-0.776755	0.00367579	0.0180888	0.797443	9.22e-05	0.000258902	-0.101389	0.713331	0.760828	1993	1571	325	222	484
OG0000463	SF45436_c01540	SF83666_c01550	SF25509_c02020	SS05631_c01460	SJ05684_c01320	subset I	Deoxycytidine triphosphate deaminase (EC 3.5.4.13)	F	K01494	Pyrimidine metabolism	GO:0003674,GO:0003824,GO:0006139,GO:0006725,GO:0006753,GO:0006793,GO:0006796,GO:0006807,GO:0008150,GO:0008152,GO:0008829,GO:0009117,GO:0009262,GO:0009394,GO:0009987,GO:0016787,GO:0016810,GO:0016814,GO:0019239,GO:0019637,GO:0019692,GO:0034641,GO:0044237,GO:0044238,GO:0044281,GO:0044710,GO:0046483,GO:0055086,GO:0071704,GO:1901135,GO:1901360	molecular_function; catalytic activity; nucleobase-containing compound metabolic process; cellular aromatic compound metabolic process; nucleoside phosphate metabolic process; phosphorus metabolic process; phosphate-containing compound metabolic process; nitrogen compound metabolic process; biological_process; metabolic process; dCTP deaminase activity; nucleotide metabolic process; deoxyribonucl…	Y	Chromosome	-0.330458	0.051473	0.126883	0.0864628	0.739225	0.804801	-0.511076	0.0102555	0.0271211	-0.201543	0.309757	0.37632	-0.0129332	0.938878	0.949557	0.250637	0.142148	0.651263	0.685813	0.00780891	0.0193834	0.457004	0.0231403	0.0779096	0.28484	0.172947	0.235472	0.257039	0.131321	0.180493	2889	2393	673	423	554
OG0000464	SF45436_c01570	SF83666_c01580	SF25509_c02050	SS05631_c01510	SJ05684_c01350	subset I	FIG00450271: hypothetical protein						Y	Chromosome	-1.86417	5.7e-15	4.89e-13	-0.392467	0.177824	0.265188	-1.85895	8.18e-08	7.54e-07	-3.62238	4.71e-49	2.17e-47	-1.47726	3.42e-07	9.6e-07	0.0843254	0.706332	0.938612	0.734886	0.00905275	0.021951	-0.550678	0.10976	0.247731	-3.31798	4.02e-22	7.66e-21	-1.07405	0.000155968	0.000388317	1415	1352	97	95	353
OG0000465	SF45436_c01590	SF83666_c01600	SF25509_c02070	SS05631_c01530	SJ05684_c01370	subset I	Phage repressor	X					Y	Chromosome	0.386438	0.0222846	0.0669803	-0.0747325	0.743163	0.807949	-0.264503	0.390981	0.521149	0.538263	0.000282852	0.000616741	1.9357	1.36e-30	1.89e-29	0.06591	0.697977	0.936297	-0.382232	0.0809523	0.142484	-0.0185734	0.952095	0.975385	-0.147376	0.387625	0.470681	0.679536	8.43e-05	0.000218196	1208	1103	485	305	466
OG0000466	SF45436_c01600	SF83666_c01610	SF25509_c02080	SS05631_c01540	SJ05684_c01380	subset I	Transcriptional regulator2C HxlR family	K					Y	Chromosome	0.637872	0.00929151	0.0336826	0.437515	0.166031	0.250577	-0.593374	0.0622702	0.122166	0.229343	0.343123	0.412112	0.927175	0.000694002	0.00133913	-0.25488	0.290683	0.77468	-0.941558	0.00203664	0.00600975	-1.04475	0.000897838	0.00550909	-0.153558	0.542822	0.621022	-0.0660638	0.806424	0.841116	645	484	250	197	492
OG0000467	SF45436_c01640	SF83666_c01650	SF25509_c02130	SS05631_c01580	SJ05684_c01390	subset I	Enoyl-CoA hydratase [isoleucine degradation] (EC 4.2.1.17) / 3-hydroxyacyl-CoA dehydrogenase (EC 1.1.1.35) / 3-hydroxybutyryl-CoA epimerase (EC 5.1.2.3)	I	K00074,K01782,K07516	Benzoate degradation; Caprolactam degradation; Benzoate degradation			Y	Chromosome	0.146608	0.383352	0.555436	0.337008	0.323572	0.427925	0.421339	0.027713	0.0628231	1.56451	8.34e-05	0.00019615	-0.511586	0.00378841	0.0065709	-0.212067	0.210706	0.722663	0.839127	0.013433	0.0308148	0.617306	0.0013929	0.00796504	2.37231	2.77e-09	1.58e-08	-0.876397	7.23e-07	2.52e-06	2811	2699	1046	574	977
OG0000468	SF45436_c01660	SF83666_c01660	SF25509_c02140	SS05631_c01590	SJ05684_c01400	subset I	3-ketoacyl-CoA thiolase (EC 2.3.1.16) @ Acetyl-CoA acetyltransferase (EC 2.3.1.9)	I	K00626,K00632	Exosome; Ethylbenzene degradation			Y	Chromosome	0.0401184	0.845763	0.919528	1.0372	0.00463291	0.0114132	0.891563	0.000120653	0.000568494	0.911622	0.0304857	0.0470971	-0.155574	0.491275	0.546043	-0.230196	0.272746	0.762339	1.4016	0.000125333	0.000507725	0.887664	0.000180156	0.0013896	2.40306	1.55e-08	8.04e-08	-0.11965	0.597474	0.658149	1148	1081	348	245	369
OG0000469	SF45436_c01670	SF83666_c01670	SF25509_c02150	SS05631_c01600	SJ05684_c01410	subset I	Acyl-CoA dehydrogenase (EC 1.3.8.7)	I	K00248,K00249	Valine, leucine and isoleucine degradation; PPAR signaling pathway			Y	Chromosome	0.546489	0.0419571	0.108701	1.94272	0.00019504	0.00065336	1.43183	3.39e-05	0.000185277	0.0176983	0.974222	0.980061	-0.211636	0.464164	0.51962	-0.376764	0.163675	0.673521	1.14123	0.0287797	0.0601201	1.54051	8.83e-06	9.22e-05	2.79637	3.37e-07	1.45e-06	-0.676716	0.0193073	0.0327195	1928	1865	790	623	881
OG0000470	SF45436_c01710	SF83666_c01710	SF25509_c02190	SS05631_c01650	SJ05684_c01520	subset I	Transcriptional regulator2C AsnC family	K					Y	Chromosome	0.592279	0.00344585	0.015215	-0.435566	0.171583	0.257661	0.296334	0.206319	0.319996	0.807109	0.00170763	0.00332359	-0.886284	0.000885994	0.00168792	0.0273607	0.894198	0.982156	-0.548416	0.0773887	0.137241	0.654131	0.00580469	0.0261115	0.126705	0.64097	0.710046	-0.365858	0.15873	0.212599	1268	1057	637	304	433
OG0000471	SF45436_c01720	SF83666_c01720	SF25509_c02200	SS05631_c01660	SJ05684_c01530	subset I	FIG006285: ICC-like protein phosphoesterase	R	K06953	Function unknown			Y	Chromosome	0.190463	0.474766	0.64121	0.0261014	0.945751	0.96365	0.520423	0.0645908	0.125527	2.03213	2.12e-17	1.59e-16	1.58155	6.28e-11	2.47e-10	-0.223158	0.407584	0.838369	-0.123212	0.736404	0.812045	-0.319366	0.280201	0.475843	0.930435	0.000574411	0.00140323	1.37035	3.02e-08	1.25e-07	376	293	112	84	105
OG0000472	SF45436_c01740	SF83666_c01740	SF25509_c02220	SS05631_c01680	SJ05684_c01550	subset I	Transporter	S					Y	Chromosome	0.222485	0.786148	0.880358	1.6511	0.0329475	0.0641219	0.233458	0.758891	0.837872	1.86165	0.00142353	0.00280745	0.639017	0.419834	0.475987	0.19532	0.812697	0.963546	1.16738	0.134147	0.215018	1.09066	0.159505	0.324296	2.011	0.00265703	0.00566095	2.02177	0.00865648	0.0157217	23	37	6	11	18
OG0000473	SF45436_c01750	SF83666_c01750	SF25509_c02230	SS05631_c01690	SJ05684_c01560	subset I	SAM-dependent methyltransferases	R					Y	Chromosome	-1.73445	3.55e-06	4.32e-05	0.0900578	0.821161	0.869464	-1.28199	0.000268144	0.00115121	0.958855	0.00365696	0.00674968	0.428241	0.178805	0.224253	-0.128218	0.705957	0.938612	0.554089	0.150113	0.235917	-0.604815	0.0920131	0.218092	0.960767	0.00869733	0.0167018	-0.204432	0.54291	0.609497	371	235	37	12	77
OG0000474	SF45436_c01770	SF83666_c01760	SF25509_c02240	SS05631_c01700	SJ05684_c01570	subset I	FIG00450046: hypothetical protein						Y	Chromosome	-2.04848	1.08e-21	2.55e-19	-1.30278	1.01e-05	4.29e-05	-1.28917	0.025321	0.0581244	-1.55676	1.25e-15	8.22e-15	-1.15602	0.000460814	0.000905624	-0.151351	0.451832	0.858908	0.459217	0.0959723	0.163951	0.583308	0.312354	0.510382	-0.961553	8.31e-05	0.000235396	-0.0717398	0.827092	0.858761	1337	1368	103	68	228
OG0000475	SF45436_c01780	SF83666_c01770	SF25509_c02250	SS05631_c01710	SJ05684_c01580	subset I	FIG00985384: hypothetical protein	S					Y	Chromosome	-1.55947	1.45e-13	9.82e-12	-0.663306	0.0190055	0.0398408	-0.960259	0.00871284	0.0237074	-1.43671	7.71e-10	3.07e-09	-1.10538	1.61e-07	4.66e-07	0.34954	0.108301	0.612596	0.183437	0.527533	0.633884	0.625914	0.0957379	0.224409	-0.0929964	0.741303	0.796301	0.208755	0.348452	0.420912	1667	1290	166	97	127
OG0000476	SF45436_c01790	SF83666_c01780	SF25509_c02260	SS05631_c01720	SJ05684_c01590	subset I	DNA-damage-inducible protein F	V	K03327	Transporters	GO:0006950,GO:0006974,GO:0008150,GO:0009987,GO:0033554,GO:0044699,GO:0044763,GO:0050896,GO:0051716	response to stress; cellular response to DNA damage stimulus; biological_process; cellular process; cellular response to stress; response to stimulus; cellular response to stimulus	Y	Chromosome	0.19199	0.440597	0.609061	0.550228	0.0992345	0.164074	0.36752	0.0935398	0.168643	1.70355	3.23e-19	2.82e-18	0.384848	0.152633	0.19525	0.221359	0.379391	0.822887	0.170697	0.606634	0.70463	0.722875	0.00142962	0.00812397	2.07963	1.23e-23	2.78e-22	0.651798	0.0155792	0.0268603	587	519	168	151	192
OG0000477	SF45436_c01810	SF83666_c01790	SF25509_c02270	SS05631_c01730	SJ05684_c01600	subset I	Dihydroorotate dehydrogenase (EC 1.3.3.1)	F	K00226,K00254	Pyrimidine metabolism; Pyrimidine metabolism	GO:0000166,GO:0003674,GO:0003824,GO:0004152,GO:0004158,GO:0005488,GO:0005575,GO:0005623,GO:0005886,GO:0006139,GO:0006206,GO:0006207,GO:0006220,GO:0006221,GO:0006725,GO:0006753,GO:0006793,GO:0006796,GO:0006807,GO:0008150,GO:0008152,GO:0009058,GO:0009112,GO:0009117,GO:0009165,GO:0009218,GO:0009220,GO:0009259,GO:0009260,GO:0009987,GO:0010181,GO:0016020,GO:0016491,GO:0016627,GO:0016634,GO:0016635,GO:…	nucleotide binding; molecular_function; catalytic activity; dihydroorotate dehydrogenase activity; dihydroorotate oxidase activity; binding; cellular_component; cell; plasma membrane; nucleobase-containing compound metabolic process; pyrimidine nucleobase metabolic process; 'de novo' pyrimidine nucleobase biosynthetic process; pyrimidine nucleotide metabolic process; pyrimidine nucleotide biosynt…	Y	Chromosome	0.438452	0.0513919	0.126732	-0.243072	0.336439	0.441715	0.826239	0.000151821	0.000692066	-0.273059	0.295447	0.360874	0.400604	0.10419	0.138401	0.157833	0.492228	0.875526	-0.5746	0.0207033	0.0452439	0.110551	0.626876	0.783201	-0.0802009	0.776363	0.824452	0.161526	0.51863	0.587997	1075	864	504	210	248
OG0000478	SF45436_c01820	SF83666_c01800	SF25509_c02280	SS05631_c01740	SJ05684_c01610	subset I	FIG005495: hypothetical protein	S					Y	Chromosome	0.0621816	0.826592	0.906138	-1.51544	0.00535639	0.0129706	0.82123	0.0212256	0.0500271	0.783538	0.00241821	0.00459547	0.162448	0.586928	0.638035	-0.324347	0.263042	0.758138	-1.12336	0.0187917	0.0414862	-0.0451823	0.903303	0.951203	-0.180056	0.576507	0.652331	-0.17041	0.572439	0.634958	264	282	79	67	100
OG0000479	SF45436_c01840	SF83666_c01820	SF25509_c02300	SS05631_c01760	SJ05684_c01630	subset I	Transcriptional regulator2C LuxR family	TK			GO:0001071,GO:0003674,GO:0003700,GO:0006355,GO:0008150,GO:0009889,GO:0010468,GO:0010556,GO:0019219,GO:0019222,GO:0031323,GO:0031326,GO:0050789,GO:0050794,GO:0051171,GO:0051252,GO:0060255,GO:0065007,GO:0080090,GO:2000112,GO:2001141	molecular_function; DNA-binding transcription factor activity; regulation of transcription, DNA-templated; biological_process; regulation of biosynthetic process; regulation of gene expression; regulation of macromolecule biosynthetic process; regulation of nucleobase-containing compound metabolic process; regulation of metabolic process; regulation of cellular metabolic process; regulation of ce…	Y	Chromosome	-0.194551	0.519519	0.680803	1.68283	2.32e-05	9.25e-05	0.0981458	0.778505	0.852437	1.84479	2.54e-08	8.74e-08	2.29727	2.42e-15	1.33e-14	-0.232696	0.43417	0.848155	0.902659	0.0228287	0.0492115	-0.485814	0.167042	0.334391	0.956013	0.00492944	0.00992366	1.44441	7.72e-07	2.68e-06	695	568	192	101	400
OG0000480	SF45436_c01860	SF83666_c01850	SF25509_c02330	SS05631_c01780	SJ05684_c01650	subset I	Large-conductance mechanosensitive channel	M	K03282	Transporters	GO:0003674,GO:0005215,GO:0005216,GO:0005575,GO:0005623,GO:0005886,GO:0006810,GO:0006811,GO:0006884,GO:0008150,GO:0008381,GO:0009987,GO:0009992,GO:0015075,GO:0015267,GO:0016020,GO:0019725,GO:0022803,GO:0022833,GO:0022836,GO:0022838,GO:0022839,GO:0022857,GO:0022891,GO:0022892,GO:0030104,GO:0034220,GO:0042592,GO:0044464,GO:0044699,GO:0044763,GO:0044765,GO:0048878,GO:0051179,GO:0051234,GO:0055082,GO:…	molecular_function; transporter activity; ion channel activity; cellular_component; cell; plasma membrane; transport; ion transport; cell volume homeostasis; biological_process; mechanosensitive ion channel activity; cellular process; cellular water homeostasis; ion transmembrane transporter activity; channel activity; membrane; cellular homeostasis; passive transmembrane transporter activity; ga…	Y	Chromosome	-0.554583	0.0012623	0.00668	-2.27306	5.7e-14	7.74e-13	-0.468792	0.0133501	0.0341956	-2.15367	9.01e-30	1.53e-28	-3.22467	8.68e-36	1.54e-34	-0.28939	0.0898502	0.595962	-2.19934	5.33e-14	8.4e-13	-0.0291262	0.877707	0.939282	-1.90047	7.75e-22	1.46e-20	-3.78511	6.22e-51	4.05e-49	5757	5436	1155	814	2727
OG0000481	SF45436_c01870	SF83666_c01860	SF25509_c02340	SS05631_c01790	SJ05684_c01660	subset I	Aspartate aminotransferase (EC 2.6.1.1)	E	K00812,K10907	Amino acid related enzymes; Amino acid related enzymes			Y	Chromosome	0.166196	0.352605	0.525059	-2.04643	2.92e-12	3.25e-11	-0.337514	0.07501	0.140766	-0.407895	0.0251108	0.039461	-0.221656	0.230559	0.280365	-0.0341874	0.847633	0.975827	-1.76392	9.82e-12	1.23e-10	-0.0926404	0.625438	0.781761	-0.558446	0.00444269	0.00903182	-0.613538	0.000774045	0.00170847	1778	1428	576	362	696
OG0000482	SF45436_c01880	SF83666_c01870	SF25509_c02350	SS05631_c01820	SJ05684_c01670	subset I	UDP-glucose 4-epimerase (EC 5.1.3.2)	M	K01784	Amino sugar and nucleotide sugar metabolism			Y	Chromosome	-0.111309	0.695394	0.816181	0.352063	0.288985	0.391107	-0.104012	0.715468	0.808068	0.110794	0.79148	0.83287	-0.591703	0.0372234	0.0540607	0.556562	0.065496	0.559655	1.66988	4.71e-07	3.13e-06	0.709094	0.0220318	0.0751034	-0.456977	0.357511	0.438422	0.555247	0.0552343	0.0842928	399	381	139	57	53
OG0000483	SF45436_c01890	SF83666_c01880	SF25509_c02360	SS05631_c01830	SJ05684_c01680	subset I	Isochorismate pyruvate-lyase (EC 4.-.-.-)	E	K04782	Biosynthesis of siderophore group nonribosomal peptides			Y	Chromosome	-0.332364	0.230839	0.390193	3.13402	2.85e-17	5.99e-16	0.644799	0.0328556	0.0725239	3.83985	1.29e-43	4.86e-42	0.100879	0.726172	0.764235	-0.0151619	0.959194	0.995982	1.42332	0.000238615	0.000913198	-0.0360878	0.912137	0.955442	2.51098	7.15e-17	9.03e-16	0.731363	0.016007	0.0275336	974	836	247	134	69
OG0000484	SF45436_c01910	SF83666_c01900	SF25509_c02380	SS05631_c01840	SJ05684_c01700	subset I	putative Cytochrome bd22C subunit II	C	K00426	Two-component system			Y	Chromosome	-0.524648	0.00986017	0.0354062	0.741642	0.10541	0.172125	-1.33798	4.83e-06	3.19e-05	-2.3381	1.52e-14	9.26e-14	-1.53653	3.52e-09	1.18e-08	-0.333871	0.111418	0.615692	1.42527	0.00193835	0.00577336	-1.40637	3.06e-06	3.53e-05	-1.5854	1.75e-06	6.71e-06	0.149282	0.567604	0.630398	4552	5321	1155	667	419
OG0000485	SF45436_c01930	SF83666_c01920	SF25509_c02410	SS05631_c01860	SJ05684_c01720	subset I	N-acetyl-L2CL-diaminopimelate deacetylase (EC 3.5.1.47)	R	K01436,K01451	Peptidases; Peptidases			Y	Chromosome	0.0483106	0.920136	0.958979	1.18881	0.0325819	0.0635629	0.653361	0.150169	0.247832	0.729037	0.0561353	0.0820013	1.46131	0.00772123	0.0127045	0.558575	0.258517	0.754283	1.30536	0.0199608	0.0437986	0.58778	0.242847	0.433111	0.876997	0.0799558	0.120581	1.94462	0.000665376	0.00148593	76	63	29	10	19
OG0000486	SF45436_c01940	SF83666_c01930	SF25509_c02420	SS05631_c01870	SJ05684_c01730	subset I	ABC transporter2C permease protein	E	K02029,K10015	Transporters; Transporters	GO:0005575,GO:0016020	cellular_component; membrane	Y	Chromosome	-1.3767	0.159039	0.296445	1.30174	0.101378	0.167109	-0.228933	0.827986	0.887988	-1.58019	0.0622836	0.0901234	1.92078	0.0462403	0.0658395	-0.391244	0.60991	0.911693	0.337572	0.643185	0.734602	-1.79756	0.0953148	0.223781	-2.21311	0.0418326	0.0685044	0.640512	0.503714	0.573923	25	23	4	1	24
OG0000487	SF45436_c01950	SF83666_c01940	SF25509_c02430	SS05631_c01880	SJ05684_c01740	subset I	Histidine ABC transporter2C permease protein HisQ (TC 3.A.1.3.1)	E	K02029	Transporters	GO:0005575,GO:0016020	cellular_component; membrane	Y	Chromosome	-1.60189	0.0222055	0.0668378	0.0238889	0.97392	0.981737	-0.734672	0.247443	0.367637	0.495364	0.265086	0.32673	2.47271	3.5e-08	1.08e-07	-0.892951	0.106089	0.61083	0.0659283	0.915526	0.944201	-0.862592	0.157856	0.32233	-0.474641	0.379198	0.46234	0.275813	0.552974	0.618522	61	43	6	3	45
OG0000488	SF45436_c01960	SF83666_c01950	SF25509_c02440	SS05631_c01890	SJ05684_c01750	subset I	Nucleoside ABC transporter2C permease protein 1	ET	K02030,K02424	Transporters; Bacterial motility proteins			Y	Chromosome	0.50202	0.250197	0.411803	2.17193	3.11e-07	1.74e-06	0.549309	0.254954	0.375791	1.54987	0.000118141	0.000271697	2.0119	7.74e-08	2.3e-07	-0.556039	0.199894	0.715299	-0.423702	0.326037	0.437264	0.476195	0.322395	0.521196	1.60286	9.57e-05	0.000267109	0.0371815	0.922002	0.934659	215	202	61	82	189
OG0000489	SF45436_c01970	SF83666_c01960	SF25509_c02450	SS05631_c01900	SJ05684_c01760	subset I	Arginine/ornithine ABC transporter2C ATP-binding protein AotP	E	K02028,K10021,K10025	Transporters; Transporters; Transporters			Y	Chromosome	-0.0696729	0.8237	0.904374	1.78168	3.88e-06	1.79e-05	0.662276	0.0468277	0.0967561	1.35824	5.15e-06	1.4e-05	1.66395	5.64e-08	1.7e-07	0.429977	0.169963	0.683838	0.663378	0.0901697	0.155913	1.66384	8.32e-07	1.1e-05	2.07936	1.84e-11	1.36e-10	0.152015	0.632172	0.688937	594	592	155	132	227
OG0000490	SF45436_c01980	SF83666_c01970	SF25509_c02460	SS05631_c01910	SJ05684_c01770	subset I	Transcriptional regulator2C TetR family	K					Y	Chromosome	0.814272	0.000818424	0.00463652	1.57152	3.3e-06	1.55e-05	0.386875	0.146388	0.242764	0.455585	0.0394552	0.0596729	2.1363	1.68e-16	9.99e-16	-0.493189	0.0438468	0.488942	-0.698089	0.0404544	0.0801371	-0.222662	0.40594	0.603221	-0.627951	0.00916117	0.0175217	-0.413437	0.117562	0.163963	894	801	394	355	535
OG0000491	SF45436_c01990	SF83666_c01980	SF25509_c02470	SS05631_c01920	SJ05684_c01780	subset I	Aspartate aminotransferase (EC 2.6.1.1)	E	K00841,K10907,K12252	Amino acid related enzymes; Amino acid related enzymes; Amino acid related enzymes	GO:0003674,GO:0003824,GO:0005488,GO:0006082,GO:0006105,GO:0006520,GO:0006525,GO:0006527,GO:0006807,GO:0008150,GO:0008152,GO:0008483,GO:0009056,GO:0009063,GO:0009064,GO:0009065,GO:0009987,GO:0016054,GO:0016740,GO:0016769,GO:0019545,GO:0019752,GO:0030170,GO:0043167,GO:0043168,GO:0043436,GO:0043648,GO:0044237,GO:0044238,GO:0044248,GO:0044281,GO:0044282,GO:0044710,GO:0044712,GO:0046395,GO:0048037,GO:…	molecular_function; catalytic activity; binding; organic acid metabolic process; succinate metabolic process; cellular amino acid metabolic process; arginine metabolic process; arginine catabolic process; nitrogen compound metabolic process; biological_process; metabolic process; transaminase activity; catabolic process; cellular amino acid catabolic process; glutamine family amino acid metabolic…	Y	Chromosome	0.00819605	0.967261	0.982251	0.16952	0.6467	0.730582	-0.361105	0.0955703	0.171721	0.47945	0.0129281	0.0215649	2.34351	2.61e-37	4.96e-36	-0.0987225	0.615372	0.914625	-0.526103	0.148242	0.233384	-0.320555	0.140203	0.297455	-0.61609	0.00551407	0.0110258	-0.198422	0.304192	0.374714	870	716	271	150	388
OG0000492	SF45436_c02000	SF83666_c01990	SF25509_c02480	SS05631_c01930	SJ05684_c01790	subset I	Acetolactate synthase large subunit (EC 2.2.1.6)	EH	K01652,K12253	Pantothenate and CoA biosynthesis; Arginine and proline metabolism			Y	Chromosome	0.251474	0.307951	0.477642	-0.014702	0.960326	0.972026	0.0586978	0.830932	0.889081	-0.0159101	0.957941	0.968547	0.915485	0.000353496	0.000703602	0.0623544	0.801362	0.96127	0.0592548	0.837521	0.889402	-0.163777	0.556396	0.730403	-0.51504	0.105997	0.153376	0.0205092	0.937048	0.947266	1316	1029	457	274	294
OG0000493	SF45436_c02020	SF83666_c02010	SF25509_c02500	SS05631_c01960	SJ05684_c01810	subset I	Protein-export membrane protein SecD (TC 3.A.5.1.1) / Protein-export membrane protein SecF (TC 3.A.5.1.1)	U	K03072,K12257	Secretion system; Secretion system	GO:0005575,GO:0005623,GO:0005886,GO:0016020,GO:0044464,GO:0071944	cellular_component; cell; plasma membrane; membrane; cell part; cell periphery	Y	Chromosome	-0.457189	0.00109159	0.00593498	-0.594699	0.0061369	0.0146121	-1.2652	4.35e-06	2.91e-05	-0.379848	0.0606947	0.0880119	-0.171239	0.296812	0.350559	-0.214917	0.125687	0.63794	-0.188361	0.383484	0.498391	-0.298434	0.278856	0.474322	-0.837829	4.93e-05	0.000145457	0.143292	0.383289	0.455783	15662	13450	3499	2074	3605
OG0000494	SF45436_c02060	SF83666_c02050	SF25509_c02530	SS05631_c01990	SJ05684_c01850	subset I	Capsular polysaccharide export system protein KpsS	M	K07265	Structural proteins	GO:0005575,GO:0005623,GO:0005886,GO:0016020,GO:0044464,GO:0071944	cellular_component; cell; plasma membrane; membrane; cell part; cell periphery	Y	Chromosome	0.346408	0.313661	0.482964	-0.239348	0.622418	0.709982	-0.774447	0.0303475	0.067977	-0.069249	0.808153	0.845915	2.1619	1.87e-22	1.61e-21	0.462472	0.173357	0.687469	-1.46226	0.00210764	0.0061922	1.02124	0.00273067	0.0139497	-0.174029	0.612315	0.685336	2.40053	9.13e-26	1.69e-24	208	162	53	63	69
OG0000495	SF45436_c02070	SF83666_c02060	SF25509_c02540	SS05631_c02000	SJ05684_c01860	subset I	FIG01076147: hypothetical protein	M	K01138	Enzymes with EC numbers	GO:0005575,GO:0005623,GO:0005886,GO:0016020,GO:0044464,GO:0071944	cellular_component; cell; plasma membrane; membrane; cell part; cell periphery	Y	Chromosome	-0.00733678	0.972114	0.985845	-0.61992	0.0562239	0.100934	-0.723728	0.000717388	0.00276281	-1.12287	3.38e-07	1.04e-06	0.385797	0.215136	0.263892	0.166321	0.41804	0.840985	-1.23136	6.25e-05	0.000271559	-0.0934963	0.65707	0.80157	-0.782286	0.00156746	0.00349806	0.359219	0.244439	0.30987	660	623	188	141	265
OG0000496	SF45436_c02080	SF83666_c02070	SF25509_c02550	SS05631_c02010	SJ05684_c01870	subset I	Oxidoreductase2C short-chain dehydrogenase/reductase family (EC 1.1.1.-)	R					Y	Chromosome	0.0756623	0.753579	0.85755	-1.08816	0.00700432	0.0164449	-0.733363	0.0271139	0.0616185	-1.69092	5.28e-05	0.000127886	-2.33124	1.23e-11	5.08e-11	0.174756	0.461835	0.862881	-1.70916	8.1e-06	4.27e-05	-0.654729	0.0484627	0.137555	-1.97041	1.49e-05	4.81e-05	-2.25891	1.96e-13	1.38e-12	692	582	223	130	224
OG0000497	SF45436_c02090	SF83666_c02080	SF25509_c02560	SS05631_c02020	SJ05684_c01880	subset I	8-amino-7-oxononanoate synthase (EC 2.3.1.47)	H	K00639,K00643,K00652	Amino acid related enzymes; Amino acid related enzymes; Amino acid related enzymes			Y	Chromosome	0.389465	0.0316237	0.0875064	-1.70433	7.03e-12	7.4e-11	-0.0837955	0.721113	0.812689	-1.45081	9.66e-12	4.55e-11	-2.31019	7.27e-16	4.13e-15	0.34947	0.0545042	0.525189	-1.964	5.18e-16	9.71e-15	-0.169624	0.471987	0.662261	-1.24599	2.03e-08	1.04e-07	-2.53171	4.97e-19	5.53e-18	5024	4258	1991	1198	1246
OG0000498	SF45436_c02100	SF83666_c02090	SF25509_c02570	SS05631_c02030	SJ05684_c01890	subset I	Capsular polysaccharide biosynthesis fatty acid synthase WcbR	Q					Y	Chromosome	0.0032702	0.985013	0.992206	-1.67644	3.57e-11	3.42e-10	-0.58017	0.00433163	0.0130116	-0.95648	3.45e-05	8.53e-05	-1.2654	7.89e-12	3.31e-11	0.277285	0.111194	0.615529	-1.65492	4.51e-11	5.19e-10	-0.361536	0.0757518	0.190548	-0.72576	0.00180673	0.00398152	-1.65183	4.01e-19	4.5e-18	19007	16174	5662	3545	4824
OG0000499	SF45436_c02130	SF83666_c02110	SF25509_c02600	SS05631_c02040	SJ05684_c01900	subset I	Capsular polysaccharide biosynthesis/export periplasmic protein WcbA%3B Capsular polysaccharide export system protein KpsC	M	K01991	Transporters			Y	Chromosome	0.326129	0.0339718	0.0926375	-1.17873	6.36e-07	3.37e-06	0.129541	0.649431	0.753906	0.576728	0.00323932	0.00603986	0.168799	0.19452	0.241597	0.246392	0.113513	0.619895	-0.921213	9.26e-05	0.000388133	0.356267	0.213203	0.397372	0.542472	0.0067459	0.0131891	0.225409	0.0881508	0.127303	9136	7727	3693	1938	1510
OG0000500	SF45436_c02140	SF83666_c02130	SF25509_c02620	SS05631_c02060	SJ05684_c01910	subset I	Nicotinamidase (EC 3.5.1.19)	HR	K08281	Nicotinate and nicotinamide metabolism	GO:0003674,GO:0003824,GO:0005488,GO:0005506,GO:0005575,GO:0005622,GO:0005623,GO:0005737,GO:0005829,GO:0006139,GO:0006725,GO:0006732,GO:0006733,GO:0006734,GO:0006753,GO:0006766,GO:0006767,GO:0006769,GO:0006793,GO:0006796,GO:0006807,GO:0008150,GO:0008152,GO:0008936,GO:0009058,GO:0009108,GO:0009117,GO:0009165,GO:0009435,GO:0009820,GO:0009987,GO:0016787,GO:0016810,GO:0016811,GO:0016999,GO:0017144,GO:…	molecular_function; catalytic activity; binding; iron ion binding; cellular_component; intracellular; cell; cytoplasm; cytosol; nucleobase-containing compound metabolic process; cellular aromatic compound metabolic process; coenzyme metabolic process; oxidoreduction coenzyme metabolic process; NADH metabolic process; nucleoside phosphate metabolic process; vitamin metabolic process; water-soluble…	Y	Chromosome	-0.700011	0.000803163	0.0045582	-2.30243	4.64e-15	7.17e-14	-0.265267	0.282786	0.406394	-0.864411	0.000180853	0.000406854	-0.190099	0.315108	0.369363	0.211208	0.316483	0.784432	-0.354682	0.156422	0.24441	-0.225048	0.378399	0.57851	-0.38331	0.137869	0.193424	0.313281	0.105529	0.149389	1702	1401	357	158	272
OG0000501	SF45436_c02150	SF83666_c02140	SF25509_c02630	SS05631_c02070	SJ05684_c01930	subset I	Nicotinate phosphoribosyltransferase (EC 2.4.2.11)	H	K00763	Nicotinate and nicotinamide metabolism	GO:0005575,GO:0005622,GO:0005623,GO:0005737,GO:0044424,GO:0044464	cellular_component; intracellular; cell; cytoplasm; intracellular part; cell part	Y	Chromosome	0.201403	0.266209	0.429687	-1.30102	6.4e-07	3.39e-06	0.668291	0.000101773	0.000491841	-0.260691	0.111474	0.151601	-0.0155092	0.940087	0.950426	0.152388	0.410492	0.838738	-0.0254602	0.914826	0.943841	0.277456	0.123151	0.269657	0.488501	0.00694414	0.0135543	-0.405047	0.0549112	0.0838584	1500	1391	488	366	371
OG0000502	SF45436_c02450	SF83666_c02230	SF25509_c02720	SS05631_c02140	SJ05684_c02030	subset I	miscellaneous%3B hypothetical/partial homology						Y	Chromosome	1.13408	3.87e-07	6.26e-06	-0.442561	0.210373	0.303991	-0.0751472	0.887351	0.927608	0.508076	0.0475975	0.070726	-0.653666	0.185203	0.231212	0.251679	0.275327	0.76386	-0.634646	0.0596139	0.111159	-2.38131	1.53e-05	0.000151746	0.789863	0.00397466	0.00814309	-0.779731	0.111448	0.156286	635	453	425	211	183
OG0000503	SF45436_c02460	SF83666_c02240	SF25509_c02730	SS05631_c02150	SJ05684_c02050	subset I	UDP-N-acetylglucosamine 1-carboxyvinyltransferase (EC 2.5.1.7)	M	K00790	Peptidoglycan biosynthesis and degradation proteins	GO:0000270,GO:0003674,GO:0003824,GO:0005575,GO:0005622,GO:0005623,GO:0005737,GO:0006022,GO:0006023,GO:0006024,GO:0006807,GO:0008150,GO:0008152,GO:0008760,GO:0009058,GO:0009059,GO:0009252,GO:0009273,GO:0009987,GO:0016740,GO:0016765,GO:0030203,GO:0034645,GO:0042546,GO:0043170,GO:0044036,GO:0044038,GO:0044085,GO:0044237,GO:0044249,GO:0044260,GO:0044424,GO:0044464,GO:0044699,GO:0044710,GO:0044763,GO:…	peptidoglycan metabolic process; molecular_function; catalytic activity; cellular_component; intracellular; cell; cytoplasm; aminoglycan metabolic process; aminoglycan biosynthetic process; glycosaminoglycan biosynthetic process; nitrogen compound metabolic process; biological_process; metabolic process; UDP-N-acetylglucosamine 1-carboxyvinyltransferase activity; biosynthetic process; macromolecu…	Y	Chromosome	-0.179791	0.194185	0.343014	-0.341983	0.0735613	0.127277	0.558112	0.00488172	0.0143792	-0.658043	1.9e-05	4.86e-05	-0.912001	3.67e-10	1.34e-09	0.0815982	0.559981	0.898913	-0.704801	0.000244352	0.000929879	0.356682	0.0746687	0.188854	-0.944904	1.12e-08	5.89e-08	-0.380244	0.00917992	0.0166238	8987	7753	2452	1437	1533
OG0000504	SF45436_c02480	SF83666_c02270	SF25509_c02750	SS05631_c02170	SJ05684_c02070	subset I	Histidinol dehydrogenase (EC 1.1.1.23)	E	K00013,K15509	Histidine metabolism; Enzymes with EC numbers	GO:0005575,GO:0005618,GO:0005623,GO:0008150,GO:0030312,GO:0040007,GO:0044464,GO:0071944	cellular_component; cell wall; cell; biological_process; external encapsulating structure; growth; cell part; cell periphery	Y	Chromosome	0.531288	0.0201715	0.0620399	0.305464	0.272353	0.372519	0.457051	0.0776345	0.144746	-0.388587	0.188249	0.241555	-0.175943	0.479816	0.535217	0.350794	0.126769	0.63794	0.469956	0.0887831	0.153959	-0.168826	0.518541	0.699544	-0.856536	0.00512906	0.010295	-0.242479	0.329808	0.401839	2779	2310	1225	711	604
OG0000505	SF45436_c02490	SF83666_c02280	SF25509_c02760	SS05631_c02180	SJ05684_c02080	subset I	FIG00450475: hypothetical protein	S					Y	Chromosome	0.413224	0.127177	0.251539	0.289119	0.372304	0.476973	0.397888	0.144186	0.24028	-0.123722	0.602257	0.665736	0.194754	0.409639	0.46637	0.00767822	0.977387	0.997026	-0.155211	0.61681	0.712922	0.166164	0.548893	0.724049	-0.449277	0.103339	0.150217	-0.631818	0.00774823	0.0142139	392	416	132	137	179
OG0000506	SF45436_c02500	SF83666_c02290	SF25509_c02770	SS05631_c02190	SJ05684_c02090	subset I	Arsenate reductase (EC 1.20.4.1)	T	K01104,K03741	Enzymes with EC numbers; Enzymes with EC numbers			Y	Chromosome	1.25685	4.87e-08	1.01e-06	0.421521	0.177945	0.265297	0.282011	0.341715	0.470881	0.234885	0.575128	0.640094	0.8898	0.0505139	0.0714574	0.475085	0.042137	0.481957	0.125084	0.670818	0.758304	-0.250301	0.406936	0.604044	-0.606239	0.176045	0.239209	1.28355	0.00449354	0.00864006	369	324	294	148	143
OG0000507	SF45436_c02510	SF83666_c02300	SF25509_c02780	SS05631_c02210	SJ05684_c02100	subset I	Translation initiation factor 1	J	K02518	Translation factors	GO:0005575,GO:0005622,GO:0005623,GO:0005737,GO:0044424,GO:0044464	cellular_component; intracellular; cell; cytoplasm; intracellular part; cell part	Y	Chromosome	0.689043	0.0226275	0.0676906	1.17117	3.08e-05	0.000120237	0.417732	0.168742	0.272714	-1.7655	5.3e-15	3.35e-14	1.01511	1.69e-05	3.94e-05	0.137025	0.654839	0.925526	-0.19787	0.49137	0.604006	0.860817	0.00509453	0.023458	-0.587293	0.0187495	0.0334114	2.14637	1.3e-19	1.51e-18	867	810	285	368	223
OG0000508	SF45436_c02520	SF83666_c02310	SF25509_c02790	SS05631_c02220	SJ05684_c02120	subset I	Septum formation protein Maf	Q	K06287	Cell growth	GO:0000910,GO:0005575,GO:0005618,GO:0005622,GO:0005623,GO:0005737,GO:0007049,GO:0008150,GO:0009987,GO:0022402,GO:0030312,GO:0044424,GO:0044464,GO:0044699,GO:0044763,GO:0051301,GO:0071944	cytokinesis; cellular_component; cell wall; intracellular; cell; cytoplasm; cell cycle; biological_process; cellular process; cell cycle process; external encapsulating structure; intracellular part; cell part; cell division; cell periphery	Y	Chromosome	0.501047	0.1386	0.267709	0.368213	0.428669	0.533062	-0.193122	0.666967	0.768743	0.0944671	0.825461	0.86024	1.8819	1.71e-08	5.38e-08	0.851128	0.0178255	0.425571	0.834626	0.0760813	0.135367	0.516103	0.269978	0.464553	1.27955	0.00587211	0.0116486	2.65927	5.75e-14	4.2e-13	359	270	137	93	33
OG0000509	SF45436_c02530	SF83666_c02320	SF25509_c02800	SS05631_c02230	SJ05684_c02130	subset I	FIG00985035: hypothetical protein	L	K09862	Function unknown			Y	Chromosome	-0.961678	0.000102387	0.000820261	-1.1025	0.000159275	0.000544701	-2.39879	1.12e-12	2.03e-11	-1.15191	1.79e-06	5.11e-06	-1.89914	2.86e-10	1.06e-09	-0.0848206	0.721436	0.943482	0.149031	0.563996	0.6657	-0.908594	0.00500478	0.0231032	-1.14997	1.91e-05	6.05e-05	-1.91419	1.75e-11	1.03e-10	989	879	191	71	327
OG0000510	SF45436_c02660	SF83666_c02450	SF25509_c02930	SS05631_c02840	SJ05684_c02150	subset I	tRNA proofreading protein STM4549	J	K19055	Transfer RNA biogenesis			Y	Chromosome	0.845759	0.000275293	0.00189246	0.0804805	0.801595	0.854463	0.433098	0.102012	0.181462	-0.347434	0.108167	0.147568	0.0390236	0.865955	0.889011	-0.3415	0.153609	0.660844	-0.225559	0.463532	0.576479	-0.394401	0.148883	0.309969	-0.00932109	0.969189	0.9768	-0.43769	0.0567892	0.0863632	574	487	324	180	235
OG0000511	SF45436_c02670	SF83666_c02460	SF25509_c02940	SS05631_c02850	SJ05684_c02160	subset I	HYPOTHETICAL UNKNOWN PROTEIN						Y	Chromosome	1.0389	2.02e-05	0.000200674	0.576868	0.0858129	0.145263	0.792004	0.00333065	0.0103757	-0.27592	0.420187	0.490529	0.55345	0.0271984	0.0406809	-0.18326	0.468551	0.865237	-0.147438	0.650457	0.739934	-0.352841	0.213679	0.397988	1.46088	2.72e-05	8.38e-05	0.885103	0.000262642	0.000626687	312	290	222	109	119
OG0000512	SF45436_c02690	SF83666_c02480	SF25509_c02960	SS05631_c02870	SJ05684_c02190	subset I	L-rhamnose isomerase (EC 5.3.1.14)	M	K01820	Fructose and mannose metabolism	GO:0005575,GO:0005622,GO:0005623,GO:0005737,GO:0044424,GO:0044464	cellular_component; intracellular; cell; cytoplasm; intracellular part; cell part	Y	Chromosome	-0.154018	0.587683	0.734223	0.115117	0.742674	0.807654	0.237726	0.392921	0.522714	0.719217	0.00872583	0.0150907	-0.541817	0.160287	0.203666	-0.364739	0.199745	0.715299	0.847758	0.00798244	0.0197459	-0.204531	0.485812	0.673697	0.169652	0.598245	0.672123	0.063119	0.863948	0.889176	271	262	79	47	85
OG0000513	SF45436_c02700	SF83666_c02490	SF25509_c02970	SS05631_c02880	SJ05684_c02200	subset I	Predicted rhamnulose-1-phosphate aldolase (EC 4.1.2.19) / Predicted lactaldehyde dehydrogenase (EC 1.2.1.22)	G	K00001,K01629	Drug metabolism - cytochrome P450; Fructose and mannose metabolism			Y	Chromosome	0.481341	0.0291218	0.0825268	0.46269	0.157368	0.240167	0.863894	0.0008386	0.00316052	1.79824	1.11e-17	8.5e-17	-0.378297	0.150914	0.193392	-0.00270364	0.990586	0.998253	0.879328	0.00622594	0.0159488	0.16065	0.552386	0.726537	0.644788	0.0073665	0.014314	-0.876982	0.00115719	0.00247759	607	615	274	173	202
OG0000514	SF45436_c02720	SF83666_c02500	SF25509_c02980	SS05631_c02890	SJ05684_c02210	subset I	Transcriptional regulator of rhamnose utilization2C DeoR family	KG	K02081,K02444,K03477	Transcription factors; Transcription factors; Transcription factors	GO:0001071,GO:0003674,GO:0003700,GO:0005488,GO:0005575,GO:0005622,GO:0005623,GO:0005737,GO:0006139,GO:0006351,GO:0006355,GO:0006725,GO:0006807,GO:0008150,GO:0008152,GO:0009058,GO:0009059,GO:0009889,GO:0009987,GO:0010467,GO:0010468,GO:0010556,GO:0016070,GO:0018130,GO:0019219,GO:0019222,GO:0019438,GO:0019842,GO:0030246,GO:0031323,GO:0031326,GO:0031406,GO:0031418,GO:0032774,GO:0034641,GO:0034645,GO:…	molecular_function; DNA-binding transcription factor activity; binding; cellular_component; intracellular; cell; cytoplasm; nucleobase-containing compound metabolic process; transcription, DNA-templated; regulation of transcription, DNA-templated; cellular aromatic compound metabolic process; nitrogen compound metabolic process; biological_process; metabolic process; biosynthetic process; macromo…	Y	Chromosome	1.15478	5.72e-05	0.000500528	0.495694	0.151393	0.233177	1.04267	0.000568402	0.00224768	3.13347	4.66e-37	1.18e-35	0.684935	0.0338294	0.0495611	0.0137072	0.96288	0.996622	1.03017	0.00182928	0.00548175	-0.0691344	0.825426	0.909717	0.840936	0.00210332	0.00458196	-0.559243	0.091144	0.131191	357	423	221	215	124
OG0000515	SF45436_c02730	SF83666_c02510	SF25509_c02990	SS05631_c02900	SJ05684_c02220	subset I	Predicted L-rhamnose ABC transporter2C substrate-binding component	G	K10555,K10559,K10561	Transporters; Transporters; Transporters			Y	Chromosome	0.751461	0.015655	0.0508866	0.451088	0.238352	0.334833	0.830534	0.0110945	0.0291004	2.79438	9.24e-19	7.63e-18	0.607682	0.0500238	0.0708792	-0.0672917	0.830215	0.969074	1.20498	0.000923969	0.00301112	-0.08149	0.807689	0.899181	1.64098	6.35e-07	2.63e-06	-0.491371	0.118016	0.164434	360	343	229	94	203
OG0000516	SF45436_c02740	SF83666_c02520	SF25509_c03000	SS05631_c02910	SJ05684_c02230	subset I	Predicted L-rhamnose ABC transporter2C ATP-binding component	G	K01995,K01996,K02056,K10441,K10548,K10562	Transporters; Transporters; Transporters; Transporters; Transporters; Transporters	GO:0005575,GO:0005623,GO:0005886,GO:0016020,GO:0044464,GO:0071944	cellular_component; cell; plasma membrane; membrane; cell part; cell periphery	Y	Chromosome	-0.0480866	0.818828	0.901364	-0.452733	0.136152	0.213314	0.313577	0.172982	0.278386	0.604099	0.00532858	0.00957813	-0.400133	0.223674	0.273135	-0.121142	0.557428	0.896093	0.229362	0.404128	0.519607	-0.0234242	0.920586	0.960695	-0.931202	0.000387351	0.000974843	-0.168637	0.598861	0.658898	607	573	167	127	249
OG0000517	SF45436_c02750	SF83666_c02530	SF25509_c03010	SS05631_c02920	SJ05684_c02240	subset I	Predicted L-rhamnose ABC transporter2C transmembrane component 2	G	K10440,K10560	Transporters; Transporters			Y	Chromosome	-0.592399	0.0513336	0.126657	-1.29512	0.00250018	0.0065955	-0.260375	0.398061	0.526984	-0.923155	0.000598805	0.00125054	-1.27553	0.01666	0.0258411	-0.075695	0.787732	0.959625	0.176506	0.585124	0.68599	-0.427521	0.164848	0.331577	-1.41273	2.57e-05	7.96e-05	-1.15813	0.0217211	0.0363577	277	275	75	25	141
OG0000518	SF45436_c02760	SF83666_c02540	SF25509_c03020	SS05631_c02930	SJ05684_c02250	subset I	Predicted L-rhamnose ABC transporter2C transmembrane component 1	G	K10440,K10557,K10561	Transporters; Transporters; Transporters			Y	Chromosome	-0.922753	0.00273934	0.0126316	-1.48298	0.0008222	0.00240257	-0.869321	0.0110338	0.0289689	-1.36865	2.57e-05	6.45e-05	-1.21103	0.00087006	0.00166064	-0.302164	0.280158	0.768007	-0.0168722	0.96032	0.974481	-0.506748	0.128986	0.279313	-1.70546	8.36e-06	2.84e-05	-0.543765	0.0893573	0.128704	284	329	52	33	196
OG0000519	SF45436_c02770	SF83666_c02550	SF25509_c03030	SS05631_c02940	SJ05684_c02260	subset I	L-rhamnose mutarotase	M	K03534	Enzymes with EC numbers	GO:0003674,GO:0003824,GO:0005575,GO:0005622,GO:0005623,GO:0005737,GO:0005975,GO:0005996,GO:0008150,GO:0008152,GO:0009056,GO:0016052,GO:0016853,GO:0016854,GO:0016857,GO:0019299,GO:0019301,GO:0019318,GO:0019320,GO:0044238,GO:0044424,GO:0044464,GO:0044723,GO:0044724,GO:0046365,GO:0071704,GO:1901575	molecular_function; catalytic activity; cellular_component; intracellular; cell; cytoplasm; carbohydrate metabolic process; monosaccharide metabolic process; biological_process; metabolic process; catabolic process; carbohydrate catabolic process; isomerase activity; racemase and epimerase activity; racemase and epimerase activity, acting on carbohydrates and derivatives; rhamnose metabolic proce…	Y	Chromosome	0.0298819	0.946868	0.972621	-2.29164	0.0193148	0.0403325	-0.374742	0.466555	0.595155	-1.00545	0.0253987	0.0398739	-0.605841	0.229193	0.278937	-0.412539	0.337961	0.801226	-0.742651	0.210446	0.309226	-0.600339	0.242176	0.432338	-0.352371	0.480014	0.561388	0.59719	0.145062	0.196162	87	61	27	13	42
OG0000520	SF45436_c02780	SF83666_c02560	SF25509_c03040	SS05631_c02950	SJ05684_c02270	subset I	Rhamnulokinase RhaK in alpha-proteobacteria (EC 2.7.1.5)	G					Y	Chromosome	0.0355711	0.908936	0.953571	-0.846061	0.0770326	0.132392	0.0306644	0.922461	0.95192	0.814489	0.0451879	0.0674835	0.937245	0.000538376	0.00105141	0.147019	0.625182	0.918428	0.789961	0.0355762	0.0720329	-0.0125634	0.968817	0.983467	-0.519871	0.268187	0.344315	1.35205	2.86e-07	1.05e-06	195	154	64	31	69
OG0000521	SF45436_c02800	SF83666_c02580	SF25509_c03060	SS05631_c02970	SJ05684_c02280	subset I	Methyl-accepting chemotaxis protein	NT	K03406	Bacterial motility proteins			Y	Chromosome	0.588553	0.0512424	0.126657	-0.485348	0.296341	0.399448	1.16827	3.21e-05	0.000176165	0.529653	0.148801	0.195533	-0.102443	0.739581	0.777032	0.0128256	0.966536	0.99665	0.346406	0.429867	0.544646	0.457075	0.114902	0.256323	-0.737852	0.0699274	0.107297	0.0897524	0.765952	0.806715	381	453	153	160	129
OG0000522	SF45436_c02810	SF83666_c02590	SF25509_c03070	SS05631_c02980	SJ05684_c02290	subset I	CheX protein	T	K03409	Bacterial motility proteins			Y	Chromosome	0.610503	0.599618	0.743429	-1.03476	0.520922	0.621653	0.620416	0.649305	0.753906	1.54812	0.0653542	0.0939653	1.8452	0.0985681	0.131575	0.334153	0.782918	0.95879	2.76869	0.00370713	0.0102083	-0.220225	0.881799	0.940895	0.21493	0.862728	0.894469	0.0899963	0.943067	0.952026	11	9	5	3	1
OG0000523	SF45436_c02820	SF83666_c02600	SF25509_c03080	SS05631_c02990	SJ05684_c02300	subset I	Chemotaxis regulator - transmits chemoreceptor signals to flagelllar motor components CheY	T	K03413	Bacterial motility proteins	GO:0003674,GO:0004871,GO:0006928,GO:0006935,GO:0007154,GO:0007165,GO:0007610,GO:0007626,GO:0008150,GO:0009605,GO:0009987,GO:0023052,GO:0040011,GO:0042221,GO:0042330,GO:0044403,GO:0044419,GO:0044699,GO:0044700,GO:0044708,GO:0044763,GO:0050789,GO:0050794,GO:0050896,GO:0051701,GO:0051704,GO:0051716,GO:0052116,GO:0052126,GO:0052127,GO:0052143,GO:0052192,GO:0052195,GO:0052216,GO:0052243,GO:0060089,GO:…	molecular_function; obsolete signal transducer activity; movement of cell or subcellular component; chemotaxis; cell communication; signal transduction; behavior; locomotory behavior; biological_process; response to external stimulus; cellular process; signaling; locomotion; response to chemical; taxis; symbiont process; interspecies interaction between organisms; regulation of biological process…	Y	Chromosome	0.0644029	0.934023	0.965837	-0.547799	0.600016	0.690997	0.323833	0.666248	0.768077	2.34029	1.93e-06	5.47e-06	1.62044	0.00482845	0.00821458	-0.342712	0.639453	0.921889	0.460065	0.56461	0.666134	-1.53439	0.0540767	0.149299	0.987446	0.078916	0.119278	-0.633779	0.294976	0.364392	25	32	3	11	12
OG0000524	SF45436_c02830	SF83666_c02610	SF25509_c03090	SS05631_c03000	SJ05684_c02310	subset I	Signal transduction histidine kinase CheA (EC 2.7.3.-)	NT	K03407	Bacterial motility proteins	GO:0000160,GO:0003674,GO:0003824,GO:0004871,GO:0005575,GO:0005622,GO:0005623,GO:0005737,GO:0006464,GO:0006468,GO:0006793,GO:0006796,GO:0006928,GO:0006935,GO:0007154,GO:0007165,GO:0007610,GO:0007626,GO:0008150,GO:0008152,GO:0009605,GO:0009893,GO:0009987,GO:0010562,GO:0010604,GO:0016301,GO:0016310,GO:0016740,GO:0016772,GO:0019220,GO:0019222,GO:0019538,GO:0023052,GO:0031323,GO:0031325,GO:0031399,GO:…	phosphorelay signal transduction system; molecular_function; catalytic activity; obsolete signal transducer activity; cellular_component; intracellular; cell; cytoplasm; cellular protein modification process; protein phosphorylation; phosphorus metabolic process; phosphate-containing compound metabolic process; movement of cell or subcellular component; chemotaxis; cell communication; signal tran…	Y	Chromosome	0.348521	0.258995	0.422122	0.674026	0.057882	0.103704	0.32747	0.3172	0.444618	1.66289	0.000186445	0.000418839	0.451748	0.151382	0.193764	-0.354228	0.265258	0.758138	1.57617	1.06e-06	6.56e-06	-0.416633	0.23266	0.421255	1.16956	0.0134037	0.0246447	0.371768	0.231911	0.296142	164	169	75	38	67
OG0000525	SF45436_c02840	SF83666_c02620	SF25509_c03100	SS05631_c03010	SJ05684_c02320	subset I	Positive regulator of CheA protein activity (CheW)	NT	K03408	Bacterial motility proteins	GO:0003674,GO:0004871,GO:0005575,GO:0005622,GO:0005623,GO:0005737,GO:0006935,GO:0007154,GO:0007165,GO:0008150,GO:0009605,GO:0009987,GO:0023052,GO:0040011,GO:0042221,GO:0042330,GO:0044424,GO:0044464,GO:0044699,GO:0044700,GO:0044763,GO:0050789,GO:0050794,GO:0050896,GO:0051716,GO:0060089,GO:0065007	molecular_function; obsolete signal transducer activity; cellular_component; intracellular; cell; cytoplasm; chemotaxis; cell communication; signal transduction; biological_process; response to external stimulus; cellular process; signaling; locomotion; response to chemical; taxis; intracellular part; cell part; regulation of biological process; regulation of cellular process; response to stimulu…	Y	Chromosome	-0.218446	0.720006	0.833657	-1.50425	0.125477	0.198995	0.363517	0.525042	0.6487	0.459011	0.405625	0.475633	-0.903122	0.215739	0.264483	1.19068	0.0666035	0.56082	1.47802	0.0538301	0.102065	0.0456513	0.947694	0.973178	0.94345	0.200634	0.267193	-0.387448	0.61649	0.675055	56	53	9	14	7
OG0000526	SF45436_c02850	SF83666_c02630	SF25509_c03110	SS05631_c03020	SJ05684_c02330	subset I	Chemotaxis protein methyltransferase CheR (EC 2.1.1.80)	NT	K00575	Bacterial motility proteins	GO:0006928,GO:0006935,GO:0007610,GO:0007626,GO:0008150,GO:0009605,GO:0009987,GO:0040011,GO:0042221,GO:0042330,GO:0044403,GO:0044419,GO:0044699,GO:0044708,GO:0044763,GO:0050896,GO:0051701,GO:0051704,GO:0052116,GO:0052126,GO:0052127,GO:0052143,GO:0052192,GO:0052195,GO:0052216,GO:0052243	movement of cell or subcellular component; chemotaxis; behavior; locomotory behavior; biological_process; response to external stimulus; cellular process; locomotion; response to chemical; taxis; symbiont process; interspecies interaction between organisms; response to stimulus; interaction with host; multi-organism process; chemotaxis in host environment; movement in host environment; movement o…	Y	Chromosome	-0.258286	0.702761	0.82209	0.204413	0.753321	0.815544	0.788839	0.151591	0.24965	1.46908	0.000297754	0.000645677	1.53636	0.00212824	0.00380968	0.361054	0.57807	0.90496	1.87937	0.000362399	0.00131607	-0.151833	0.802091	0.896392	1.65003	0.000824156	0.00195305	0.755185	0.156191	0.209585	42	43	17	3	12
OG0000527	SF45436_c02860	SF83666_c02640	SF25509_c03120	SS05631_c03030	SJ05684_c02340	subset I	Chemotaxis response regulator protein-glutamate methylesterase CheB (EC 3.1.1.61)	NT	K03412	Bacterial motility proteins	GO:0005575,GO:0005622,GO:0005623,GO:0005737,GO:0006928,GO:0006935,GO:0007610,GO:0007626,GO:0008150,GO:0009605,GO:0009987,GO:0040011,GO:0042221,GO:0042330,GO:0044403,GO:0044419,GO:0044424,GO:0044464,GO:0044699,GO:0044708,GO:0044763,GO:0050896,GO:0051701,GO:0051704,GO:0052116,GO:0052126,GO:0052127,GO:0052143,GO:0052192,GO:0052195,GO:0052216,GO:0052243	cellular_component; intracellular; cell; cytoplasm; movement of cell or subcellular component; chemotaxis; behavior; locomotory behavior; biological_process; response to external stimulus; cellular process; locomotion; response to chemical; taxis; symbiont process; interspecies interaction between organisms; intracellular part; cell part; response to stimulus; interaction with host; multi-organis…	Y	Chromosome	0.615556	0.157315	0.29406	0.123913	0.815904	0.865593	0.722429	0.133976	0.227373	1.63555	4.89e-05	0.000118765	0.499907	0.323175	0.377905	0.555534	0.273396	0.762505	2.59148	2.27e-07	1.61e-06	0.622059	0.267347	0.461144	2.42953	1.36e-06	5.32e-06	1.27167	0.0206137	0.0347174	77	94	46	24	11
OG0000528	SF45436_c02870	SF83666_c02650	SF25509_c03130	SS05631_c03040	SJ05684_c02350	subset I	Chemotaxis regulator - transmits chemoreceptor signals to flagelllar motor components CheY	T	K03413	Bacterial motility proteins	GO:0005575,GO:0005622,GO:0005623,GO:0005737,GO:0006928,GO:0006935,GO:0007610,GO:0007626,GO:0008150,GO:0009605,GO:0009987,GO:0040011,GO:0042221,GO:0042330,GO:0044403,GO:0044419,GO:0044424,GO:0044464,GO:0044699,GO:0044708,GO:0044763,GO:0050896,GO:0051701,GO:0051704,GO:0052116,GO:0052126,GO:0052127,GO:0052143,GO:0052192,GO:0052195,GO:0052216,GO:0052243	cellular_component; intracellular; cell; cytoplasm; movement of cell or subcellular component; chemotaxis; behavior; locomotory behavior; biological_process; response to external stimulus; cellular process; locomotion; response to chemical; taxis; symbiont process; interspecies interaction between organisms; intracellular part; cell part; response to stimulus; interaction with host; multi-organis…	Y	Chromosome	0.411896	0.42411	0.594167	1.23987	0.0269907	0.0540415	0.881749	0.0688217	0.131872	2.04801	4.08e-09	1.52e-08	0.499485	0.427611	0.48342	-0.54434	0.31173	0.782596	0.489622	0.377484	0.492251	0.0454469	0.930739	0.966996	1.52371	0.00036266	0.000916589	-0.812278	0.218761	0.281328	69	46	29	12	18
OG0000529	SF45436_c02880	SF83666_c02660	SF25509_c03140	SS05631_c03050	SJ05684_c02360	subset I	Chemotaxis protein CheD	NT	K03411	Bacterial motility proteins	GO:0006928,GO:0006935,GO:0007610,GO:0007626,GO:0008150,GO:0009605,GO:0009987,GO:0040011,GO:0042221,GO:0042330,GO:0044403,GO:0044419,GO:0044699,GO:0044708,GO:0044763,GO:0050896,GO:0051701,GO:0051704,GO:0052116,GO:0052126,GO:0052127,GO:0052143,GO:0052192,GO:0052195,GO:0052216,GO:0052243	movement of cell or subcellular component; chemotaxis; behavior; locomotory behavior; biological_process; response to external stimulus; cellular process; locomotion; response to chemical; taxis; symbiont process; interspecies interaction between organisms; response to stimulus; interaction with host; multi-organism process; chemotaxis in host environment; movement in host environment; movement o…	Y	Chromosome	0.0238813	0.963209	0.981612	-0.893395	0.280717	0.38164	0.171835	0.740965	0.824956	2.08584	6.16e-08	2.03e-07	0.689895	0.153234	0.195903	0.315266	0.529483	0.889216	1.16007	0.0649239	0.118884	-1.15926	0.0482008	0.136882	0.864266	0.0767105	0.116389	0.300354	0.537352	0.60466	64	46	13	15	22
OG0000530	SF45436_c02890	SF83666_c02670	SF25509_c03150	SS05631_c03060	SJ05684_c02370	subset I	FIG00983930: hypothetical protein						Y	Chromosome	-0.162087	0.805136	0.893724	0.264806	0.709157	0.780883	1.24298	0.0164842	0.0406596	1.31806	0.032856	0.0504146	0.881535	0.108293	0.143371	0.0617997	0.924013	0.986515	1.47433	0.0144087	0.0328023	0.433727	0.458025	0.650865	0.114728	0.884099	0.909966	1.61799	0.00303681	0.00604173	36	37	10	7	11
OG0000531	SF45436_c02910	SF83666_c02690	SF25509_c03170	SS05631_c03070	SJ05684_c02380	subset I	Flagellar M-ring protein FliF	NU	K02409	Bacterial motility proteins	GO:0005575,GO:0005622,GO:0005623,GO:0005886,GO:0009288,GO:0009425,GO:0016020,GO:0042995,GO:0043226,GO:0043228,GO:0043229,GO:0043232,GO:0044422,GO:0044424,GO:0044461,GO:0044463,GO:0044464,GO:0071944	cellular_component; intracellular; cell; plasma membrane; bacterial-type flagellum; bacterial-type flagellum basal body; membrane; cell projection; organelle; non-membrane-bounded organelle; intracellular organelle; intracellular non-membrane-bounded organelle; organelle part; intracellular part; bacterial-type flagellum part; cell projection part; cell part; cell periphery	Y	Chromosome	-0.121784	0.671567	0.798106	-0.0215539	0.954406	0.968575	-0.443077	0.208725	0.32272	-1.02661	0.000232294	0.000514056	0.317361	0.303904	0.357964	0.32323	0.277896	0.765964	1.40573	8.4e-05	0.000356068	0.387481	0.289254	0.484991	-0.449501	0.21424	0.282446	0.229457	0.479764	0.549943	341	287	76	70	64
OG0000532	SF45436_c02930	SF83666_c02710	SF25509_c03190	SS05631_c03080	SJ05684_c02390	subset I	putative GerE/LuxR family transcriptional regulator	K					Y	Chromosome	0.155162	0.642237	0.775744	0.266591	0.503815	0.606329	0.326247	0.408874	0.538934	3.64397	4.47e-17	3.24e-16	4.14787	9.45e-29	1.17e-27	0.0992053	0.760352	0.95359	0.610704	0.0932676	0.160243	0.576336	0.144809	0.304976	3.63182	1.71e-16	2.06e-15	3.1088	2.13e-16	1.94e-15	187	239	70	53	81
OG0000533	SF45436_c02940	SF83666_c02720	SF25509_c03200	SS05631_c03090	SJ05684_c02400	subset I	FIG00792295: hypothetical protein	K					Y	Chromosome	0.197902	0.486018	0.651275	0.517284	0.148725	0.229659	0.420032	0.194452	0.305232	2.68615	5.27e-33	1.09e-31	2.08657	2.24e-10	8.35e-10	0.501481	0.0748058	0.570108	1.00335	0.00248133	0.00713862	0.738401	0.0266933	0.0868725	3.06657	1.96e-34	8.09e-33	1.70847	4.74e-07	1.69e-06	204	180	74	42	68
OG0000534	SF45436_c02950	SF83666_c02730	SF25509_c03210	SS05631_c03100	SJ05684_c02410	subset I	(U95165) OrfY						Y	Chromosome	0.659489	0.000295479	0.00199874	0.688983	0.00462092	0.0113941	0.944768	3.79e-07	3.11e-06	0.283595	0.100075	0.137966	-2.45476	5.42e-15	2.89e-14	-0.226842	0.215301	0.730135	-0.47539	0.0464119	0.0897652	0.434615	0.0217029	0.074339	0.701354	0.000135141	0.000367995	-4.30798	1.4e-36	4.66e-35	709	701	341	237	361
OG0000535	SF45436_c02960	SF83666_c02740	SF25509_c03220	SS05631_c03110	SJ05684_c02420	subset I	Flagellar biosynthesis protein FlhB	N	K02401,K03229,K13820	Bacterial motility proteins; Secretion system; Bacterial motility proteins	GO:0005575,GO:0005623,GO:0005886,GO:0006928,GO:0006935,GO:0007610,GO:0007626,GO:0008150,GO:0009605,GO:0009987,GO:0016020,GO:0040011,GO:0042221,GO:0042330,GO:0044403,GO:0044419,GO:0044464,GO:0044699,GO:0044708,GO:0044763,GO:0050896,GO:0051701,GO:0051704,GO:0052116,GO:0052126,GO:0052127,GO:0052143,GO:0052192,GO:0052195,GO:0052216,GO:0052243,GO:0071944	cellular_component; cell; plasma membrane; movement of cell or subcellular component; chemotaxis; behavior; locomotory behavior; biological_process; response to external stimulus; cellular process; membrane; locomotion; response to chemical; taxis; symbiont process; interspecies interaction between organisms; cell part; response to stimulus; interaction with host; multi-organism process; chemotax…	Y	Chromosome	-0.40296	0.0507344	0.125746	-1.39187	5.71e-05	0.000211473	-0.430411	0.0533108	0.107388	-1.51991	1.31e-11	6.1e-11	-1.3614	3.42e-06	8.68e-06	-0.19622	0.337688	0.801226	-1.20872	0.000151092	0.000603028	0.607096	0.00659351	0.0286681	-0.500446	0.0424339	0.0693695	-0.963112	0.000610145	0.00137118	877	797	186	140	275
OG0000536	SF45436_c02970	SF83666_c02750	SF25509_c03230	SS05631_c03120	SJ05684_c02430	subset I	Flagellar motor switch protein FliG	N	K02410	Bacterial motility proteins	GO:0001539,GO:0003674,GO:0005198,GO:0005575,GO:0005622,GO:0005623,GO:0005886,GO:0006928,GO:0006935,GO:0007610,GO:0007626,GO:0008150,GO:0009288,GO:0009425,GO:0009433,GO:0009605,GO:0009987,GO:0016020,GO:0040011,GO:0042221,GO:0042330,GO:0042995,GO:0043226,GO:0043228,GO:0043229,GO:0043232,GO:0044403,GO:0044419,GO:0044422,GO:0044424,GO:0044461,GO:0044463,GO:0044464,GO:0044699,GO:0044708,GO:0044763,GO:…	cilium or flagellum-dependent cell motility; molecular_function; structural molecule activity; cellular_component; intracellular; cell; plasma membrane; movement of cell or subcellular component; chemotaxis; behavior; locomotory behavior; biological_process; bacterial-type flagellum; bacterial-type flagellum basal body; bacterial-type flagellum basal body, C ring; response to external stimulus; c…	Y	Chromosome	0.0954317	0.827278	0.906577	-0.382392	0.512341	0.614673	0.350422	0.432823	0.563444	0.472534	0.231313	0.291458	0.0304611	0.942529	0.952365	-0.221864	0.614337	0.913794	0.22733	0.649392	0.739034	-0.321945	0.497506	0.68418	-0.243289	0.62664	0.697425	0.71	0.0724955	0.107108	87	102	36	18	43
OG0000537	SF45436_c02980	SF83666_c02760	SF25509_c03240	SS05631_c03130	SJ05684_c02440	subset I	Flagellar motor switch protein FliN	NU	K02416,K02417	Bacterial motility proteins; Bacterial motility proteins	GO:0001539,GO:0003674,GO:0003774,GO:0003824,GO:0005575,GO:0005622,GO:0005623,GO:0005886,GO:0006928,GO:0006935,GO:0007610,GO:0007626,GO:0008150,GO:0008152,GO:0009288,GO:0009425,GO:0009605,GO:0009987,GO:0016020,GO:0016462,GO:0016787,GO:0016817,GO:0016818,GO:0017111,GO:0040011,GO:0042221,GO:0042330,GO:0042995,GO:0043226,GO:0043228,GO:0043229,GO:0043232,GO:0044403,GO:0044419,GO:0044422,GO:0044424,GO:…	cilium or flagellum-dependent cell motility; molecular_function; motor activity; catalytic activity; cellular_component; intracellular; cell; plasma membrane; movement of cell or subcellular component; chemotaxis; behavior; locomotory behavior; biological_process; metabolic process; bacterial-type flagellum; bacterial-type flagellum basal body; response to external stimulus; cellular process; mem…	Y	Chromosome	0.4419	0.444399	0.612253	0.976563	0.23357	0.32975	1.08997	0.0853324	0.156691	0.668979	0.204453	0.26053	1.0322	0.0642749	0.089073	-0.224468	0.691104	0.936297	-0.293085	0.712986	0.793317	-1.24627	0.0746977	0.188854	0.968194	0.0941507	0.139247	0.819763	0.126662	0.174807	41	34	22	6	19
OG0000538	SF45436_c02990	SF83666_c02770	SF25509_c03250	SS05631_c03140	SJ05684_c02450	subset I	Flagellar motor switch protein FliM	N	K02416	Bacterial motility proteins	GO:0005575,GO:0005622,GO:0005623,GO:0005886,GO:0009288,GO:0009425,GO:0016020,GO:0042995,GO:0043226,GO:0043228,GO:0043229,GO:0043232,GO:0044422,GO:0044424,GO:0044461,GO:0044463,GO:0044464,GO:0071944	cellular_component; intracellular; cell; plasma membrane; bacterial-type flagellum; bacterial-type flagellum basal body; membrane; cell projection; organelle; non-membrane-bounded organelle; intracellular organelle; intracellular non-membrane-bounded organelle; organelle part; intracellular part; bacterial-type flagellum part; cell projection part; cell part; cell periphery	Y	Chromosome	-0.807937	0.132431	0.259025	0.346235	0.597698	0.689063	0.436155	0.313348	0.440348	0.127619	0.783653	0.826479	-0.102815	0.854038	0.878433	0.609758	0.23418	0.73924	0.15643	0.81153	0.870014	0.694915	0.148288	0.309321	0.208664	0.729283	0.786592	0.827652	0.134643	0.184188	81	70	16	7	24
OG0000539	SF45436_c03000	SF83666_c02780	SF25509_c03260	SS05631_c03150	SJ05684_c02460	subset I	Flagellar motor rotation protein MotA	N	K02556	Bacterial motility proteins	GO:0001539,GO:0005575,GO:0005623,GO:0005886,GO:0006928,GO:0006935,GO:0007610,GO:0007626,GO:0008150,GO:0009605,GO:0009987,GO:0016020,GO:0016021,GO:0031224,GO:0040011,GO:0042221,GO:0042330,GO:0044403,GO:0044419,GO:0044425,GO:0044464,GO:0044699,GO:0044708,GO:0044763,GO:0048870,GO:0050896,GO:0051179,GO:0051674,GO:0051701,GO:0051704,GO:0052116,GO:0052126,GO:0052127,GO:0052143,GO:0052192,GO:0052195,GO:…	cilium or flagellum-dependent cell motility; cellular_component; cell; plasma membrane; movement of cell or subcellular component; chemotaxis; behavior; locomotory behavior; biological_process; response to external stimulus; cellular process; membrane; integral component of membrane; intrinsic component of membrane; locomotion; response to chemical; taxis; symbiont process; interspecies interacti…	Y	Chromosome	0.413524	0.18497	0.330864	-2.3683	0.000398274	0.00125112	0.42296	0.202485	0.314676	0.160474	0.635314	0.695506	-1.73966	0.00616023	0.0102994	-0.159014	0.617981	0.91579	-1.21923	0.00747924	0.0186895	-0.0234333	0.946203	0.972561	0.404875	0.286364	0.363233	-1.34505	0.0224245	0.037463	195	164	70	53	79
OG0000540	SF45436_c03020	SF83666_c02800	SF25509_c03280	SS05631_c03160	SJ05684_c02470	subset I	Flagellar basal-body rod protein FlgF						Y	Chromosome	-0.0182613	0.966376	0.982122	0.42321	0.415547	0.520639	0.753304	0.102983	0.182891	-0.528519	0.23214	0.292345	1.01578	0.0456064	0.0650007	0.239052	0.591692	0.907979	0.688216	0.171854	0.262744	0.165794	0.741822	0.860835	-0.353431	0.534659	0.613604	1.26626	0.0155847	0.0268603	110	96	32	21	21
OG0000541	SF45436_c03030	SF83666_c02810	SF25509_c03290	SS05631_c03170	SJ05684_c02480	subset I	Flagellar basal-body rod protein FlgF	N	K02391,K02392	Bacterial motility proteins; Bacterial motility proteins	GO:0005575,GO:0005622,GO:0005623,GO:0006928,GO:0008150,GO:0009288,GO:0009425,GO:0009987,GO:0030694,GO:0042995,GO:0043226,GO:0043228,GO:0043229,GO:0043232,GO:0044422,GO:0044424,GO:0044461,GO:0044463,GO:0044464,GO:0044699,GO:0044763	cellular_component; intracellular; cell; movement of cell or subcellular component; biological_process; bacterial-type flagellum; bacterial-type flagellum basal body; cellular process; bacterial-type flagellum basal body, rod; cell projection; organelle; non-membrane-bounded organelle; intracellular organelle; intracellular non-membrane-bounded organelle; organelle part; intracellular part; bacte…	Y	Chromosome	0.0674236	0.931847	0.964938	-0.428987	0.692364	0.768344	0.237896	0.764063	0.841579	1.13706	0.0697113	0.0997466	1.6249	0.0141041	0.0222088	-0.715364	0.352412	0.808635	0.852452	0.327919	0.439395	-0.66998	0.410622	0.608193	-0.436171	0.581898	0.657021	0.663782	0.318394	0.389894	30	26	12	4	8
OG0000542	SF45436_c03040	SF83666_c02820	SF25509_c03300	SS05631_c03180	SJ05684_c02490	subset I	Flagellum-specific ATP synthase FliI	NU	K02412	Bacterial motility proteins	GO:0005575,GO:0005622,GO:0005623,GO:0005737,GO:0006928,GO:0008150,GO:0009288,GO:0009987,GO:0043226,GO:0043228,GO:0043229,GO:0043232,GO:0044424,GO:0044464,GO:0044699,GO:0044763	cellular_component; intracellular; cell; cytoplasm; movement of cell or subcellular component; biological_process; bacterial-type flagellum; cellular process; organelle; non-membrane-bounded organelle; intracellular organelle; intracellular non-membrane-bounded organelle; intracellular part; cell part	Y	Chromosome	-1.01523	0.160233	0.298241	0.237053	0.736524	0.802832	-0.297623	0.670109	0.771124	0.744379	0.402631	0.472706	1.27323	0.0486621	0.0690622	0.787855	0.254573	0.752673	2.03337	0.00216695	0.00634293	-0.133524	0.855998	0.926215	-0.307593	0.76094	0.811704	1.87545	0.00492343	0.00937969	65	80	12	7	5
OG0000543	SF45436_c03060	SF83666_c02840	SF25509_c03320	SS05631_c03200	SJ05684_c02510	subset I	Flagellar basal-body rod protein FlgB	N	K02387	Bacterial motility proteins	GO:0005575,GO:0005622,GO:0005623,GO:0006928,GO:0008150,GO:0009288,GO:0009425,GO:0009987,GO:0042995,GO:0043226,GO:0043228,GO:0043229,GO:0043232,GO:0044422,GO:0044424,GO:0044461,GO:0044463,GO:0044464,GO:0044699,GO:0044763	cellular_component; intracellular; cell; movement of cell or subcellular component; biological_process; bacterial-type flagellum; bacterial-type flagellum basal body; cellular process; cell projection; organelle; non-membrane-bounded organelle; intracellular organelle; intracellular non-membrane-bounded organelle; organelle part; intracellular part; bacterial-type flagellum part; cell projection …	Y	Chromosome	0.946743	0.41386	0.58483	-0.842079	0.61276	0.701336	0.523498	0.669155	0.770615	-1.14345	0.426785	0.496717	1.2597	0.22391	0.273348	0.546728	0.648413	0.922181	2.16089	0.04003	0.0793837	0.571784	0.655165	0.800441	-1.39673	0.456289	0.538364	0.421537	0.702744	0.751572	12	6	2	6	6
OG0000544	SF45436_c03070	SF83666_c02850	SF25509_c03330	SS05631_c03210	SJ05684_c02520	subset I	Flagellar basal-body rod protein FlgC	N	K02388	Bacterial motility proteins	GO:0001539,GO:0003674,GO:0005198,GO:0005575,GO:0005618,GO:0005622,GO:0005623,GO:0006928,GO:0008150,GO:0009274,GO:0009276,GO:0009288,GO:0009425,GO:0009987,GO:0030312,GO:0030313,GO:0031975,GO:0040011,GO:0042995,GO:0043226,GO:0043228,GO:0043229,GO:0043232,GO:0044422,GO:0044424,GO:0044461,GO:0044463,GO:0044464,GO:0044699,GO:0044763,GO:0048870,GO:0051179,GO:0051674,GO:0071944	cilium or flagellum-dependent cell motility; molecular_function; structural molecule activity; cellular_component; cell wall; intracellular; cell; movement of cell or subcellular component; biological_process; peptidoglycan-based cell wall; Gram-negative-bacterium-type cell wall; bacterial-type flagellum; bacterial-type flagellum basal body; cellular process; external encapsulating structure; cel…	Y	Chromosome	2.62862	0.169467	NA	0.262186	0.891217	0.921596	2.74911	0.1455	0.24188	3.41885	0.0116842	0.0196976	2.82147	0.106764	0.141432	0.377285	0.833532	NA	2.64513	0.026602	0.0561795	-1.51903	0.45403	0.647208	1.90083	0.152958	0.211321	0.028645	0.986138	0.989317	1	2	0	4	0
OG0000545	SF45436_c03080	SF83666_c02860	SF25509_c03340	SS05631_c03220	SJ05684_c02530	subset I	Flagellar hook-basal body complex protein FliE	N	K02408	Bacterial motility proteins	GO:0005575,GO:0005622,GO:0005623,GO:0006928,GO:0008150,GO:0009288,GO:0009425,GO:0009987,GO:0042995,GO:0043226,GO:0043228,GO:0043229,GO:0043232,GO:0044422,GO:0044424,GO:0044461,GO:0044463,GO:0044464,GO:0044699,GO:0044763	cellular_component; intracellular; cell; movement of cell or subcellular component; biological_process; bacterial-type flagellum; bacterial-type flagellum basal body; cellular process; cell projection; organelle; non-membrane-bounded organelle; intracellular organelle; intracellular non-membrane-bounded organelle; organelle part; intracellular part; bacterial-type flagellum part; cell projection …	Y	Chromosome	-0.0999323	0.962827	NA	2.54382	0.0467937	0.0864475	2.05531	0.14602	0.242302	-3.73521	0.13338	0.177429	1.14355	0.421087	0.477035	2.2396	0.356305	NA	3.70619	0.042377	0.0832433	2.84516	0.152794	0.315585	1.6744	0.544085	0.622316	1.6897	0.400309	0.472284	7	3	0	2	0
OG0000546	SF45436_c03090	SF83666_c02870	SF25509_c03350	SS05631_c03230	SJ05684_c02540	subset I	Flagellar hook protein FlgE	N	K02392	Bacterial motility proteins	GO:0005575,GO:0005622,GO:0005623,GO:0006928,GO:0008150,GO:0009288,GO:0009425,GO:0009987,GO:0042995,GO:0043226,GO:0043228,GO:0043229,GO:0043232,GO:0044422,GO:0044424,GO:0044461,GO:0044463,GO:0044464,GO:0044699,GO:0044763	cellular_component; intracellular; cell; movement of cell or subcellular component; biological_process; bacterial-type flagellum; bacterial-type flagellum basal body; cellular process; cell projection; organelle; non-membrane-bounded organelle; intracellular organelle; intracellular non-membrane-bounded organelle; organelle part; intracellular part; bacterial-type flagellum part; cell projection …	Y	Chromosome	0.0251285	0.972442	0.985845	0.779145	0.331678	0.436844	1.24666	0.0442611	0.0923967	0.967028	0.100112	0.137966	2.4636	4.81e-06	1.2e-05	0.123028	0.863365	0.976305	0.816428	0.279685	0.386661	0.133907	0.843484	0.920243	-0.121899	0.875135	0.903678	0.77594	0.193471	0.252987	41	25	9	8	19
OG0000547	SF45436_c03100	SF83666_c02880	SF25509_c03360	SS05631_c03240	SJ05684_c02550	subset I	Flagellar basal-body P-ring formation protein FlgA	N	K02386	Bacterial motility proteins	GO:0005575,GO:0005623,GO:0006928,GO:0008150,GO:0009987,GO:0042597,GO:0044464,GO:0044699,GO:0044763	cellular_component; cell; movement of cell or subcellular component; biological_process; cellular process; periplasmic space; cell part	Y	Chromosome	0.955711	0.168555	0.309191	-0.193573	0.861052	0.897606	1.37511	0.047169	0.097314	0.421887	0.580938	0.645804	0.892734	0.225139	0.274694	0.723133	0.28438	0.768133	1.79324	0.0251964	0.0535882	-1.193	0.146289	0.30679	-1.23001	0.264389	0.340452	-0.0576021	0.936901	0.947266	19	16	12	6	8
OG0000548	SF45436_c03110	SF83666_c02890	SF25509_c03370	SS05631_c03250	SJ05684_c02560	subset I	Flagellar P-ring protein FlgI	N	K02394	Bacterial motility proteins	GO:0005575,GO:0005622,GO:0005623,GO:0006928,GO:0008150,GO:0009288,GO:0009425,GO:0009987,GO:0042597,GO:0042995,GO:0043226,GO:0043228,GO:0043229,GO:0043232,GO:0044422,GO:0044424,GO:0044461,GO:0044463,GO:0044464,GO:0044699,GO:0044763	cellular_component; intracellular; cell; movement of cell or subcellular component; biological_process; bacterial-type flagellum; bacterial-type flagellum basal body; cellular process; periplasmic space; cell projection; organelle; non-membrane-bounded organelle; intracellular organelle; intracellular non-membrane-bounded organelle; organelle part; intracellular part; bacterial-type flagellum par…	Y	Chromosome	0.00347545	0.995155	0.996726	-1.22273	0.183881	0.272566	1.06865	0.0575276	0.114656	0.619103	0.223288	0.28217	2.53769	3.59e-10	1.31e-09	0.417204	0.439816	0.850543	1.39244	0.0232435	0.0500059	-0.614212	0.317365	0.516001	-0.210881	0.741296	0.796301	2.55375	1.16e-09	5.7e-09	54	38	19	6	15
OG0000549	SF45436_c03120	SF83666_c02900	SF25509_c03380	SS05631_c03260	SJ05684_c02570	subset I	FIG00985011: hypothetical protein	N					Y	Chromosome	0.149136	0.871869	0.93382	-0.620341	0.63215	0.717446	1.33517	0.0684903	0.131331	1.80058	0.0160504	0.0261847	1.46873	0.0835197	0.112906	-0.315438	0.720277	0.943482	0.918759	0.288246	0.396149	-0.110053	0.889876	0.945266	0.118733	0.899645	0.92058	0.677528	0.422969	0.494201	12	17	3	5	8
OG0000550	SF45436_c03130	SF83666_c02910	SF25509_c03390	SS05631_c03270	SJ05684_c02580	subset I	Flagellar L-ring protein FlgH	N	K02393	Bacterial motility proteins	GO:0005575,GO:0005622,GO:0005623,GO:0005886,GO:0006928,GO:0008150,GO:0009279,GO:0009288,GO:0009425,GO:0009987,GO:0016020,GO:0019867,GO:0030312,GO:0030313,GO:0031975,GO:0042995,GO:0043226,GO:0043228,GO:0043229,GO:0043232,GO:0044422,GO:0044424,GO:0044461,GO:0044462,GO:0044463,GO:0044464,GO:0044699,GO:0044763,GO:0071944	cellular_component; intracellular; cell; plasma membrane; movement of cell or subcellular component; biological_process; cell outer membrane; bacterial-type flagellum; bacterial-type flagellum basal body; cellular process; membrane; outer membrane; external encapsulating structure; cell envelope; envelope; cell projection; organelle; non-membrane-bounded organelle; intracellular organelle; intrac…	Y	Chromosome	-0.835952	0.18864	0.335418	-0.0467245	0.941655	0.961054	0.003552	0.994063	0.996252	0.641125	0.116408	0.157096	-0.610719	0.432794	0.488393	0.508934	0.409261	0.838369	0.650575	0.27659	0.383515	-0.0871273	0.870867	0.934894	1.17472	0.0217627	0.0382782	-1.02677	0.205075	0.26672	76	73	6	14	14
OG0000551	SF45436_c03140	SF83666_c02920	SF25509_c03400	SS05631_c03280	SJ05684_c02590	subset I	Flagellar biosynthesis protein FliL	N	K02415	Bacterial motility proteins	GO:0006928,GO:0008150,GO:0009987,GO:0044699,GO:0044763	movement of cell or subcellular component; biological_process; cellular process	Y	Chromosome	0.418367	0.687001	0.808273	0.588161	0.610507	0.699054	0.0248862	0.982894	0.990699	0.424853	0.694693	0.749113	1.98583	0.0476128	0.0676422	0.871689	0.383362	0.824496	1.53632	0.118542	0.194646	-1.50342	0.242458	0.4327	-2.16041	0.206103	0.273251	1.51091	0.139987	0.190423	8	17	2	6	9
OG0000552	SF45436_c03150	SF83666_c02930	SF25509_c03410	SS05631_c03290	SJ05684_c02600	subset I	Flagellar biosynthesis protein FliP	N	K02419,K03226	Bacterial motility proteins; Secretion system	GO:0005575,GO:0005622,GO:0005623,GO:0005886,GO:0006928,GO:0008150,GO:0009288,GO:0009425,GO:0009987,GO:0016020,GO:0042995,GO:0043226,GO:0043228,GO:0043229,GO:0043232,GO:0044422,GO:0044424,GO:0044461,GO:0044463,GO:0044464,GO:0044699,GO:0044763,GO:0071944	cellular_component; intracellular; cell; plasma membrane; movement of cell or subcellular component; biological_process; bacterial-type flagellum; bacterial-type flagellum basal body; cellular process; membrane; cell projection; organelle; non-membrane-bounded organelle; intracellular organelle; intracellular non-membrane-bounded organelle; organelle part; intracellular part; bacterial-type flage…	Y	Chromosome	0.390488	0.191735	0.339441	-0.15227	0.692529	0.76837	-0.785747	0.00432891	0.0130105	0.568816	0.0185205	0.0298148	1.0347	1.13e-05	2.68e-05	-0.165528	0.580794	0.905799	-0.393731	0.289928	0.398071	0.22143	0.413346	0.610902	0.663446	0.00953056	0.0181333	-0.157177	0.513283	0.582996	627	559	174	206	297
OG0000553	SF45436_c03190	SF83666_c02970	SF25509_c03460	SS05631_c03340	SJ05684_c02640	subset I	Flagellin protein FlaA	N	K02406	Bacterial motility proteins	GO:0005575,GO:0005576,GO:0005622,GO:0005623,GO:0009288,GO:0043226,GO:0043228,GO:0043229,GO:0043232,GO:0044424,GO:0044464	cellular_component; extracellular region; intracellular; cell; bacterial-type flagellum; organelle; non-membrane-bounded organelle; intracellular organelle; intracellular non-membrane-bounded organelle; intracellular part; cell part	Y	Chromosome	0.920718	0.00111396	0.00603577	0.996464	0.0178613	0.0376173	1.31313	2.45e-06	1.71e-05	2.75347	8.13e-22	8.76e-21	-0.671332	0.0220088	0.0334353	-0.0936295	0.738777	0.948703	-1.18982	0.00473337	0.0126913	0.301903	0.282158	0.477992	2.1335	2.57e-13	2.37e-12	-0.819256	0.00248446	0.00500454	459	421	205	209	231
OG0000554	SF45436_c03220	SF83666_c03000	SF25509_c03490	SS05631_c03360	SJ05684_c02660	subset I	Flagellar motor rotation protein MotB	N	K02557	Bacterial motility proteins	GO:0001539,GO:0003674,GO:0003774,GO:0003824,GO:0005575,GO:0005623,GO:0005886,GO:0006928,GO:0006935,GO:0008150,GO:0008152,GO:0009605,GO:0009987,GO:0016020,GO:0016021,GO:0016462,GO:0016787,GO:0016817,GO:0016818,GO:0017111,GO:0031224,GO:0040011,GO:0042221,GO:0042330,GO:0044425,GO:0044464,GO:0044699,GO:0044763,GO:0048870,GO:0050896,GO:0051179,GO:0051674,GO:0071944	cilium or flagellum-dependent cell motility; molecular_function; motor activity; catalytic activity; cellular_component; cell; plasma membrane; movement of cell or subcellular component; chemotaxis; biological_process; metabolic process; response to external stimulus; cellular process; membrane; integral component of membrane; pyrophosphatase activity; hydrolase activity; hydrolase activity, acti…	Y	Chromosome	1.03461	0.00467182	0.0191987	2.3915	1.63e-10	1.44e-09	1.43859	0.000477365	0.00192817	1.51192	0.000565498	0.00118358	0.335238	0.434386	0.490063	0.0482427	0.89846	0.982156	1.56149	3.64e-05	0.000167562	-0.679594	0.131216	0.283118	1.35756	0.00398018	0.00815087	-0.367331	0.390002	0.462252	103	101	69	41	32
OG0000555	SF45436_c03250	SF83666_c03030	SF25509_c03520	SS05631_c03390	SJ05684_c02690	subset I	Soluble lytic murein transglycosylase and related regulatory proteins (some contain LysM/invasin domains)	M					Y	Chromosome	-0.29737	0.676604	0.801691	-0.196294	0.812914	0.863631	-0.129362	0.873837	0.918748	-0.975468	0.309237	0.375977	-0.232428	0.778301	0.812229	-0.477345	0.487594	0.874022	0.57578	0.411181	0.52653	-0.909116	0.278349	0.473835	-0.147539	0.883285	0.909326	-1.00823	0.215084	0.277501	52	36	9	9	8
OG0000556	SF45436_c03260	SF83666_c03040	SF25509_c03530	SS05631_c03400	SJ05684_c02700	subset I	Transcriptional regulator	TK					Y	Chromosome	-0.303028	0.686173	0.808007	0.100155	0.911173	0.937385	0.0313632	0.967262	0.98146	-0.72558	0.367801	0.437328	1.28596	0.0143929	0.0225982	-0.651731	0.372814	0.822887	0.255618	0.758273	0.828881	-2.11988	0.0114921	0.0449236	-0.18935	0.824943	0.86368	4.40024	2.53e-18	2.66e-17	50	55	9	12	7
OG0000557	SF45436_c03270	SF83666_c03050	SF25509_c03540	SS05631_c03410	SJ05684_c02710	subset I	Flagellar hook protein FlgE	N	K02390	Bacterial motility proteins	GO:0005575,GO:0005622,GO:0005623,GO:0009288,GO:0009425,GO:0042995,GO:0043226,GO:0043228,GO:0043229,GO:0043232,GO:0044422,GO:0044424,GO:0044461,GO:0044463,GO:0044464	cellular_component; intracellular; cell; bacterial-type flagellum; bacterial-type flagellum basal body; cell projection; organelle; non-membrane-bounded organelle; intracellular organelle; intracellular non-membrane-bounded organelle; organelle part; intracellular part; bacterial-type flagellum part; cell projection part; cell part	Y	Chromosome	-0.0726721	0.927605	0.963277	1.62588	0.0192943	0.0403052	0.995056	0.201891	0.313931	1.02086	0.109838	0.149633	2.70119	1.18e-07	3.46e-07	0.232491	0.765956	0.953662	0.676546	0.331737	0.443785	0.12315	0.878804	0.940088	1.42397	0.0386886	0.0637959	1.37424	0.0112854	0.0201188	28	60	6	14	28
OG0000558	SF45436_c03280	SF83666_c03060	SF25509_c03550	SS05631_c03420	SJ05684_c02720	subset I	Flagellar hook-associated protein FlgK	N	K02396	Bacterial motility proteins			Y	Chromosome	-0.0645369	0.918059	0.957528	-0.148019	0.859421	0.896787	0.384241	0.617155	0.726975	1.19067	0.00930675	0.0159905	2.10552	4.08e-06	1.02e-05	0.525152	0.394602	0.832832	2.09162	0.00245648	0.00707843	-1.36897	0.120996	0.266113	1.13129	0.0549817	0.0869201	1.6787	0.00092912	0.00202005	45	30	13	6	11
OG0000559	SF45436_c03290	SF83666_c03070	SF25509_c03560	SS05631_c03430	SJ05684_c02730	subset I	Flagellar hook-associated protein FlgL	N	K02397	Bacterial motility proteins			Y	Chromosome	-0.631803	0.0798814	0.177219	-1.34085	0.00371187	0.00939275	-1.31303	0.00153866	0.00536908	-1.36169	9.49e-05	0.000221325	-0.586446	0.0583148	0.0814091	-0.256602	0.458991	0.86117	-1.86296	5.3e-06	2.9e-05	-0.51245	0.205012	0.38686	-1.67139	8.41e-05	0.00023764	0.395267	0.156402	0.209804	283	287	82	21	143
OG0000560	SF45436_c03300	SF83666_c03080	SF25509_c03570	SS05631_c03440	SJ05684_c02740	subset I	Flagellar protein FlaF	N	K06602	Bacterial motility proteins			Y	Chromosome	0.473505	0.310388	0.48011	0.728487	0.242136	0.339267	0.872993	0.102576	0.182347	1.27401	0.00698193	0.0122623	0.137732	0.770957	0.806029	0.347994	0.454039	0.860265	-0.334956	0.585395	0.686158	0.568603	0.302589	0.499831	1.91694	0.000151681	0.000410213	0.467497	0.292152	0.361108	74	67	27	23	41
OG0000561	SF45436_c03310	SF83666_c03090	SF25509_c03580	SS05631_c03450	SJ05684_c02750	subset I	Flagellar basal-body rod modification protein FlgD	N	K06601	Bacterial motility proteins			Y	Chromosome	-1.29401	0.00428925	0.0178774	-0.403186	0.484747	0.587176	-0.202605	0.591237	0.705428	0.468667	0.271124	0.333826	0.922721	0.0146752	0.0229916	0.0649598	0.867999	0.976622	-0.770877	0.148885	0.234328	-0.332106	0.398795	0.596336	-0.386942	0.452256	0.534802	0.509167	0.186635	0.245448	116	123	18	8	53
OG0000562	SF45436_c03330	SF83666_c03110	SF25509_c03600	SS05631_c03470	SJ05684_c02770	subset I	Flagellar biosynthesis protein FliQ	N	K02420	Bacterial motility proteins			Y	Chromosome	-0.175862	0.413954	0.58483	-0.0719324	0.820282	0.869212	1.24589	2.99e-05	0.000164576	-0.664036	0.00645279	0.0114217	-1.52249	1.08e-06	2.87e-06	0.286618	0.178164	0.690563	0.340781	0.260068	0.365201	1.30777	1.67e-05	0.000162141	-0.584647	0.0368552	0.0611336	-1.39903	2.64e-06	8.5e-06	663	583	176	112	178
OG0000563	SF45436_c03340	SF83666_c03120	SF25509_c03610	SS05631_c03480	SJ05684_c02780	subset I	Flagellar biosynthesis protein FlhA	N	K02400,K03230	Bacterial motility proteins; Secretion system	GO:0001539,GO:0005575,GO:0005623,GO:0005886,GO:0006928,GO:0008150,GO:0009987,GO:0016020,GO:0040011,GO:0044464,GO:0044699,GO:0044763,GO:0048870,GO:0051179,GO:0051674,GO:0071944	cilium or flagellum-dependent cell motility; cellular_component; cell; plasma membrane; movement of cell or subcellular component; biological_process; cellular process; membrane; locomotion; cell part; cell motility; localization; localization of cell; cell periphery	Y	Chromosome	0.125569	0.847701	0.920378	1.20846	0.0243123	0.0493372	0.951347	0.0887124	0.161432	1.55092	2.1e-05	5.33e-05	0.977955	0.0447897	0.0639203	0.556953	0.4048	0.838182	1.3464	0.013497	0.0309485	-0.703364	0.279756	0.475341	1.83105	8.16e-05	0.000231367	1.33636	0.0093308	0.016883	77	52	14	20	13
OG0000564	SF45436_c03350	SF83666_c03130	SF25509_c03620	SS05631_c03490	SJ05684_c02790	subset I	Flagellar biosynthesis protein FliR	N	K02421	Bacterial motility proteins	GO:0005575,GO:0016020	cellular_component; membrane	Y	Chromosome	0.680452	0.0717672	0.163388	-0.161917	0.737475	0.803382	0.983635	0.0100243	0.0266907	0.879269	0.0035492	0.00657122	1.0378	0.00110825	0.0020813	0.132861	0.726073	0.944304	-0.545509	0.222452	0.322621	0.232415	0.553889	0.727637	0.35144	0.308563	0.386946	0.164487	0.610408	0.669423	186	167	54	82	74
OG0000565	SF45436_c03360	SF83666_c03140	SF25509_c03630	SS05631_c03500	SJ05684_c02800	subset I	FIG00985442: hypothetical protein						Y	Chromosome	1.12005	0.000628656	0.00372439	-0.632255	0.272506	0.372635	0.74638	0.0308911	0.0689886	0.835837	0.013008	0.021683	0.669433	0.124307	0.162449	0.426998	0.218043	0.730953	0.532038	0.272921	0.380034	0.225195	0.545435	0.721041	1.54041	4.29e-05	0.000127791	0.413468	0.34762	0.420249	104	131	81	53	41
OG0000566	SF45436_c03380	SF83666_c03160	SF25509_c03650	SS05631_c03520	SJ05684_c02820	subset I	FIG00985184: hypothetical protein						Y	Chromosome	-0.294769	0.596548	0.741013	0.223229	0.736169	0.802607	1.26638	0.055829	0.111678	2.14148	2.09e-07	6.54e-07	0.981887	0.190807	0.237663	0.24692	0.658112	0.926568	0.285991	0.652995	0.742665	0.189902	0.79057	0.888579	1.43295	0.00592101	0.0117309	1.34964	0.0778244	0.113938	59	60	18	8	12
OG0000567	SF45436_c03390	SF83666_c03170	SF25509_c03660	SS05631_c03530	SJ05684_c02830	subset I	Type I restriction-modification system methyltransferase subunit	U					Y	Chromosome	0.233938	0.460535	0.628407	-0.296541	0.51335	0.615747	0.755958	0.0587254	0.116491	2.17134	2.73e-16	1.86e-15	-0.698253	0.0738504	0.101089	0.489027	0.121478	0.633821	0.0989325	0.807267	0.866993	-0.329136	0.436314	0.632302	0.612816	0.0620691	0.0964549	-0.246751	0.495558	0.565517	156	190	58	47	60
OG0000568	SF45436_c03410	SF83666_c03190	SF25509_c03680	SS05631_c03550	SJ05684_c02850	subset I	Methylenetetrahydrofolate dehydrogenase (NADP+) (EC 1.5.1.5) / Methenyltetrahydrofolate cyclohydrolase (EC 3.5.4.9)	H	K01491	One carbon pool by folate			Y	Chromosome	-0.00737673	0.967048	0.982251	-0.501554	0.037373	0.07154	-0.354686	0.241561	0.360999	-0.00666555	0.976305	0.981679	0.553391	0.00677062	0.0112294	0.00803953	0.964788	0.996622	0.195198	0.404948	0.520276	0.085031	0.780918	0.882756	0.922158	7.7e-05	0.000219596	-0.687833	0.00122357	0.00261585	2173	1737	663	365	417
OG0000569	SF45436_c03420	SF83666_c03200	SF25509_c03690	SS05631_c03560	SJ05684_c02860	subset I	Transcriptional regulator AglR2C LacI family	K	K02529	Transcription factors			Y	Chromosome	0.974871	7.59e-10	2.29e-08	-0.154249	0.599365	0.690542	0.663494	0.00436767	0.0130982	-0.38444	0.0115912	0.0195547	-0.572837	0.00271001	0.00479007	-0.00589301	0.971028	0.997026	-0.553253	0.0543106	0.102868	-0.0534776	0.821169	0.908142	0.505521	0.00190053	0.00416119	-2.07958	4.49e-25	7.96e-24	1376	1170	827	488	484
OG0000570	SF45436_c03430	SF83666_c03210	SF25509_c03700	SS05631_c03580	SJ05684_c02870	subset I	Alpha-glucosides-binding periplasmic protein AglE precursor	G	K10232	Transporters	GO:0005575,GO:0005623,GO:0042597,GO:0044464	cellular_component; cell; periplasmic space; cell part	Y	Chromosome	0.752451	9.25e-08	1.8e-06	-0.41465	0.128899	0.203763	1.18511	1.43e-14	3.38e-13	-0.131542	0.553342	0.619916	0.378081	0.00354981	0.00616934	0.334341	0.0187685	0.425571	-0.278523	0.307429	0.417011	0.812944	1.7e-07	2.53e-06	0.669286	0.00280901	0.00595259	-0.185067	0.159359	0.21331	12078	11937	6224	4266	2382
OG0000571	SF45436_c03440	SF83666_c03220	SF25509_c03710	SS05631_c03590	SJ05684_c02880	subset I	ABC alpha-glucoside transporter2C inner membrane subunit AglF	G	K10233	Transporters	GO:0005575,GO:0005623,GO:0005886,GO:0016020,GO:0044464,GO:0071944	cellular_component; cell; plasma membrane; membrane; cell part; cell periphery	Y	Chromosome	1.42693	1.63e-07	2.93e-06	0.0532377	0.885378	0.91749	1.26025	0.000297759	0.00126149	-0.0403076	0.925231	0.944523	2.26793	2.4e-34	3.99e-33	0.516626	0.0788899	0.576822	0.0404483	0.914665	0.943841	0.774598	0.0342191	0.104983	1.16776	0.00967914	0.0183718	2.17046	3.67e-25	6.59e-24	562	591	369	397	104
OG0000572	SF45436_c03450	SF83666_c03230	SF25509_c03720	SS05631_c03600	SJ05684_c02890	subset I	Alpha-glucoside transport system permease protein AglG	G	K02026,K10234,K17317	Transporters; Transporters; Transporters	GO:0005575,GO:0005623,GO:0005886,GO:0016020,GO:0044464,GO:0071944	cellular_component; cell; plasma membrane; membrane; cell part; cell periphery	Y	Chromosome	0.0258957	0.926741	0.963015	-0.132673	0.730199	0.797064	0.663496	0.106763	0.188501	-0.579356	0.0453464	0.0676563	1.54496	1.96e-11	7.93e-11	0.237171	0.413359	0.839349	-0.182302	0.631356	0.724309	0.0785836	0.85357	0.925655	0.326876	0.318354	0.397231	1.19059	1.38e-06	4.64e-06	407	416	107	104	94
OG0000573	SF45436_c03470	SF83666_c03250	SF25509_c03740	SS05631_c03620	SJ05684_c02910	subset I	Alpha-glucoside transport ATP-binding protein AglK	G	K10111,K10112,K10235	Transporters; Transporters; Transporters	GO:0005575,GO:0005623,GO:0005886,GO:0016020,GO:0044464,GO:0071944	cellular_component; cell; plasma membrane; membrane; cell part; cell periphery	Y	Chromosome	0.298771	0.167529	0.307853	0.910488	0.000302407	0.000974342	1.49165	1.67e-10	2.3e-09	1.78667	1.57e-27	2.36e-26	1.72429	3.61e-22	3.08e-21	-0.0109036	0.960002	0.995982	0.949365	0.000103934	0.000429744	0.312197	0.197623	0.37748	1.7337	7.95e-22	1.48e-20	0.847178	4.5e-06	1.42e-05	556	578	254	121	220
OG0000574	SF45436_c03480	SF83666_c03260	SF25509_c03750	SS05631_c03630	SJ05684_c02920	subset I	FIG00984583: hypothetical protein						Y	Chromosome	0.801593	0.00660607	0.0255583	0.860645	0.0355506	0.0685618	0.671941	0.0212388	0.0500367	2.27218	8.32e-14	4.72e-13	1.97078	5.76e-14	2.87e-13	-0.18069	0.548952	0.893778	-0.380039	0.347259	0.461382	0.400359	0.181701	0.356162	1.6503	4.95e-07	2.08e-06	2.13615	6.51e-16	5.7e-15	200	156	83	74	88
OG0000575	SF45436_c03500	SF83666_c03280	SF25509_c03770	SS05631_c03640	SJ05684_c02930	subset I	Phosphogluconate dehydratase (EC 4.2.1.12)	EG	K01690	Pentose phosphate pathway	GO:0003674,GO:0003824,GO:0004456,GO:0005975,GO:0008150,GO:0008152,GO:0009255,GO:0009987,GO:0016829,GO:0016835,GO:0016836,GO:0044237,GO:0044238,GO:0044262,GO:0044281,GO:0044710,GO:0071704	molecular_function; catalytic activity; phosphogluconate dehydratase activity; carbohydrate metabolic process; biological_process; metabolic process; Entner-Doudoroff pathway through 6-phosphogluconate; cellular process; lyase activity; carbon-oxygen lyase activity; hydro-lyase activity; cellular metabolic process; primary metabolic process; cellular carbohydrate metabolic process; small molecule…	Y	Chromosome	-0.273027	0.106319	0.219881	-1.2788	7.69e-06	3.33e-05	-0.340478	0.121578	0.209775	-0.190216	0.412731	0.482892	-0.993781	5.02e-09	1.67e-08	-0.188788	0.264728	0.758138	-1.40274	6.45e-07	4.13e-06	-0.404298	0.0677629	0.176552	0.0365815	0.877236	0.904883	-1.14059	1.65e-11	9.69e-11	4874	4152	1217	740	1509
OG0000576	SF45436_c03520	SF83666_c03300	SF25509_c03790	SS05631_c03650	SJ05684_c02950	subset I	6-phosphogluconolactonase (EC 3.1.1.31)2C eukaryotic type	G	K01057	Pentose phosphate pathway			Y	Chromosome	0.339191	0.154377	0.290215	-0.817067	0.00788272	0.0182143	0.11298	0.732567	0.820288	-0.303592	0.193882	0.248046	-1.32371	6.2e-09	2.04e-08	0.106021	0.65802	0.926568	-1.07078	0.000385861	0.00139281	-0.418995	0.208828	0.391894	0.00344005	0.988739	0.990616	-1.27255	1.23e-08	5.39e-08	1925	1807	925	371	489
OG0000577	SF45436_c03530	SF83666_c03310	SF25509_c03800	SS05631_c03660	SJ05684_c02960	subset I	Glucose-6-phosphate 1-dehydrogenase (EC 1.1.1.49)	G	K00036	Exosome			Y	Chromosome	0.32557	0.125936	0.249629	0.279003	0.421551	0.526226	0.699392	0.0146849	0.0369219	-0.475235	0.0917375	0.127461	0.458432	0.57409	0.626111	-0.372414	0.0811568	0.580343	-1.34175	0.000117074	0.000477131	0.22497	0.43396	0.630281	-0.686135	0.0166767	0.029999	1.25848	0.122807	0.170188	5022	4630	1742	1346	1963
OG0000578	SF45436_c03540	SF83666_c03320	SF25509_c03810	SS05631_c03670	SJ05684_c02970	subset I	Oxidoreductase	E	K09471	Arginine and proline metabolism			Y	Chromosome	0.878911	3.25e-08	7.21e-07	-0.381816	0.0723602	0.12548	0.191874	0.521656	0.645856	-0.607282	0.000896588	0.00182664	-2.60236	2.14e-28	2.59e-27	0.153589	0.345709	0.804952	-1.33987	5.25e-10	5.32e-09	-0.0654207	0.828451	0.911763	-0.107914	0.578316	0.654222	-2.32503	3.78e-24	6.38e-23	3388	2770	1952	1052	708
OG0000579	SF45436_c03550	SF83666_c03330	SF25509_c03820	SS05631_c03680	SJ05684_c02980	subset I	glutamine synthetase family protein	E	K01915	Exosome	GO:0003674,GO:0003824,GO:0008150,GO:0008152	molecular_function; catalytic activity; biological_process; metabolic process	Y	Chromosome	0.337128	0.0298761	0.084101	-0.892032	6.37e-05	0.00023433	-0.265376	0.19303	0.303348	-1.83388	5.76e-21	5.79e-20	-1.83003	3.84e-22	3.26e-21	-0.242322	0.118489	0.628498	-1.62325	1.95e-13	2.91e-12	-0.303561	0.136713	0.292058	-1.79116	3.84e-19	5.81e-18	-1.84479	3.15e-23	4.84e-22	8318	8002	3256	2119	4050
OG0000580	SF45436_c03590	SF83666_c03370	SF25509_c03850	SS05631_c03710	SJ05684_c03020	subset I	Methyl-accepting chemotaxis protein	NT	K03406	Bacterial motility proteins			Y	Chromosome	-0.0896268	0.773888	0.871861	-0.292358	0.465429	0.567869	-0.0364606	0.917705	0.949703	1.03074	0.00031564	0.000683216	1.27571	2.45e-05	5.58e-05	0.0486264	0.878011	0.978176	0.0698466	0.857954	0.904358	-0.720554	0.050487	0.141389	1.67529	3.58e-08	1.78e-07	1.29004	3.09e-05	8.59e-05	610	462	187	84	95
OG0000581	SF45436_c03610	SF83666_c03390	SF25509_c03870	SS05631_c03730	SJ05684_c03040	subset I	Transcriptional regulator2C LysR family	K					Y	Chromosome	0.902779	0.000270016	0.00186629	0.817086	0.00480974	0.0117897	1.61063	6.36e-09	6.96e-08	2.19556	6.12e-19	5.17e-18	1.20739	4.2e-05	9.34e-05	0.289663	0.246518	0.7484	1.08578	7.61e-05	0.000324614	0.299747	0.295082	0.491593	1.48231	1.75e-08	9.06e-08	0.10791	0.718119	0.765185	403	340	239	129	139
OG0000582	SF45436_c03620	SF83666_c03400	SF25509_c03880	SS05631_c03750	SJ05684_c03060	subset I	FIG00984811: hypothetical protein						Y	Chromosome	-0.185941	0.703172	0.82242	1.70407	0.000121982	0.000424695	1.45111	0.00225313	0.00743241	1.43953	1.98e-06	5.61e-06	4.06816	1.85e-31	2.69e-30	-0.603955	0.206996	0.719026	0.266019	0.55461	0.657006	-0.7186	0.161276	0.326559	0.180979	0.647437	0.715707	-0.48644	0.234304	0.298586	90	90	16	23	36
OG0000583	SF45436_c03640	SF83666_c03420	SF25509_c03900	SS05631_c03780	SJ05684_c03080	subset I	Predicted transcriptional regulator	R	K07110	Transcription factors			Y	Chromosome	-0.0110817	0.95508	0.977101	1.02275	0.00521187	0.0126775	0.0203629	0.943867	0.967612	0.0980306	0.598602	0.662339	-0.0587233	0.786102	0.819416	0.0408941	0.834116	0.971052	-0.0916062	0.802555	0.863306	-1.0787	0.000245386	0.00181088	-1.5835	3.48e-12	2.81e-11	-1.43414	1.03e-10	5.63e-10	1365	1114	446	213	451
[truncated: 9,906 more rows]
[truncated: 119 more columns]
