# Supplementary material for: Lineage-Specific Rewiring of Core Pathways Predating Innovation of Legume Nodules Shapes Symbiotic Efficiency
Source: mSystems. 2021 Apr 13;6(2):e01299-20. doi: 10.1128/mSystems.01299-20 (PMC8547004; doi:10.1128/mSystems.01299-20)
Supplement: TABLE S5 [file msystems.01299-20-st005.xlsx]

## Sheet: Sheet1
Table S5. Basic information of bacterial expression analysis (vs. WT) within G. soja WSD nodules.
Sample	Gene_ID	Gene subset	log2FoldChange	pvalue	padj	function	COG	KO	KO_description
SF4M	SF45436_a41920	subset I	-0.0954926	0.567403	0.903203	Plasmid replication protein RepA	N	K03496	Cytoskeleton proteins
SF4M	SF45436_a41930	subset II	0.108263	0.506355	0.881101	Plasmid replication protein RepB	D	K03497	Cytoskeleton proteins
SF4M	SF45436_a41940	subset II	0.333697	0.100594	0.607951	Plasmid replication protein RepC		K18996	DNA replication proteins
SF4M	SF45436_a41950	subset III	-0.0360323	0.95253	0.994302	Mobile element protein
SF4M	SF45436_a41960	subset III	0.126656	0.757948	0.953604	hypothetical protein
SF4M	SF45436_a41970	subset II	0.442981	0.00487193	0.306854	Cold shock protein CspA	K	K03704	Transcription
SF4M	SF45436_a41980	subset II	-0.172865	0.537032	0.891772	Phage DNA invertase	L
SF4M	SF45436_a42040	subset III	0.122836	0.950205	NA	DNA integration/recombination/invertion protein	L
SF4M	SF45436_a42050	subset II	-0.180616	0.312383	0.783958	transposase	X	K07486	Replication and repair
SF4M	SF45436_a42060	subset II	1.10571	0.824829	NA	hypothetical protein		K07039	Function unknown
SF4M	SF45436_a42090	subset II	0.744186	0.0198849	0.430416	hypothetical protein	X	K07483	Replication and repair
SF4M	SF45436_a42100	subset II	0.344137	0.0304353	0.463294	hypothetical protein	I	K01697,K01738	Cysteine and methionine metabolism; Cysteine and methionine metabolism
SF4M	SF45436_a42110	subset III	-0.12343	0.486793	0.873785	hypothetical protein
SF4M	SF45436_a42120	subset III	0.443306	0.00408294	0.294289	Formiminoglutamase (EC 3.5.3.8)	E	K01480	Arginine and proline metabolism
SF4M	SF45436_a42130	subset III	-0.144697	0.367534	0.819148	radical SAM domain protein	R
SF4M	SF45436_a42140	subset III	0.0627392	0.669328	0.931095	hypothetical protein
SF4M	SF45436_a42150	subset III	0.390868	0.133655	0.643981	putative integrase protein
SF4M	SF45436_a42160	subset III	-0.0227076	0.918248	0.985137	hypothetical protein
SF4M	SF45436_a42170	subset II	-0.864715	0.183572	0.694828	Mobile element protein	X
SF4M	SF45436_a42180	subset II	2.71454	0.512957	NA	D-alanyl-D-alanine carboxypeptidase (EC 3.4.16.4)	X
SF4M	SF45436_a42190	subset II	-1.80458	0.717699	NA	Mobile element protein	X
SF4M	SF45436_a42210	subset II	-1.16239	0.446726	NA	Mobile element protein	L
SF4M	SF45436_a42220	subset II	-1.0512	0.0531878	0.525871	Mobile element protein	X
SF4M	SF45436_a42230	subset I	-0.144716	0.734894	0.947237	conserved putative membrane protein	M	K03760,K19353	Lipopolysaccharide biosynthesis proteins; Lipopolysaccharide biosynthesis proteins
SF4M	SF45436_a42240	subset III	0.18143	0.441046	0.855645	hypothetical protein	S
SF4M	SF45436_a42250	subset III	0.322654	0.33585	0.797418	Cytochrome b	C
SF4M	SF45436_a42260	subset II	0.607408	0.0195109	0.430416	FIG01075101: hypothetical protein	TK	K02483,K07665,K07667,K07774	Two-component system; Antimicrobial resistance genes; Two-component system; Two-component system
SF4M	SF45436_a42270	subset II	0.418629	0.302062	0.776099	Riorf105 protein	K
SF4M	SF45436_a42280	subset II	-0.101873	0.54746	0.896652	hypothetical protein
SF4M	SF45436_a42290	subset III	0.0479009	0.907569	0.983768	hypothetical protein
SF4M	SF45436_a42300	subset II	0.245294	0.196698	0.707759	hypothetical protein
SF4M	SF45436_a42310	subset II	0.173831	0.300708	0.775818	Chromosome (plasmid) partitioning protein ParA	N	K03496	Cytoskeleton proteins
SF4M	SF45436_a42320	subset II	0.37195	0.0889427	0.595684	mobilisation protein
SF4M	SF45436_a42330	subset II	0.209078	0.324622	0.791698	IncQ plasmid conjugative transfer DNA nicking endonuclease TraR (pTi VirD2 homolog)
SF4M	SF45436_a42340	subset II	-0.231351	0.249819	0.746764	hypothetical protein
SF4M	SF45436_a42350	subset II	0.226934	0.585712	0.907653	GENE II AND X PROTEINS	R	K07112	Function unknown
SF4M	SF45436_a42360	subset III	-0.0733573	0.88427	0.979513	Probable transmembrane protein	R	K07112	Function unknown
SF4M	SF45436_a42370	subset II	0.343592	0.570463	0.905285	transposase	X	K07498	Replication and repair
SF4M	SF45436_a42380	subset II	-0.735067	0.0261107	0.449059	nopI(similar with nopP)
SF4M	SF45436_a42390	subset III	0.267111	0.707624	0.93913	Mobile element protein	X
SF4M	SF45436_a42400	subset III	-0.0580163	0.734756	0.947237	RNA directed DNA polymerase (reverse transcriptase)	X	K00986	Enzymes with EC numbers
SF4M	SF45436_a42410	subset I	-0.20278	0.523508	0.886763	Retron-type RNA-directed DNA polymerase (EC 2.7.7.49)	X	K00986	Enzymes with EC numbers
SF4M	SF45436_a42420	subset III	0.17769	0.63844	0.920316	Retron-type RNA-directed DNA polymerase (EC 2.7.7.49)	X	K00986	Enzymes with EC numbers
SF4M	SF45436_a42430	subset III	1.52388	0.216488	0.726704	hypothetical protein		K07497	Replication and repair
SF4M	SF45436_a42440	subset III	-0.0367546	0.949075	0.993338	hypothetical protein	X
SF4M	SF45436_a42450	subset III	0.209524	0.650529	0.924407	hypothetical protein
SF4M	SF45436_a42460	subset III	2.11429	0.164597	0.674246	hypothetical protein
SF4M	SF45436_a42470	subset II	-1.33508	0.665574	NA	transposase	X	K07498	Replication and repair
SF4M	SF45436_a42480	subset III	0.112601	0.885454	0.980017	FIG00986851: hypothetical protein	L
SF4M	SF45436_a42490	subset III	-1.75293	0.342458	NA	FIG00986851: hypothetical protein	L
SF4M	SF45436_a42500	subset III	-0.0870256	0.859529	0.975428	FIG00986851: hypothetical protein	L
SF4M	SF45436_a42510	subset III	-0.880217	0.0981234	0.605613	FIG00791903: hypothetical protein
SF4M	SF45436_a42520	subset III	0.252403	0.783135	0.956305	FIG00792656: hypothetical protein
SF4M	SF45436_a42530	subset III	0.00567929	0.990518	0.998463	hypothetical protein
SF4M	SF45436_a42540	subset II	-1.75345	0.725558	NA	Mobile element protein	X
SF4M	SF45436_a42550	subset II	0	1	NA	D-alanyl-D-alanine carboxypeptidase (EC 3.4.16.4)	X
SF4M	SF45436_a42560	subset III	-0.796268	0.232914	0.739158	FIG00794421: hypothetical protein
SF4M	SF45436_a42580	subset III	0.0863659	0.966752	NA	hypothetical protein
SF4M	SF45436_a42590	subset III	-0.459079	0.589982	0.908681	hypothetical protein
SF4M	SF45436_a42600	subset III	0.270269	0.424063	0.846854	Probable thc operon regulatory protein	K	K04033	Transcription factors
SF4M	SF45436_a42610	subset II	0.196406	0.75132	0.951158	hypothetical protein	K
SF4M	SF45436_a42620	subset II	0.0885215	0.670995	0.931278	putative amino acid ABC transporter ATP-binding protein	E	K02028	Transporters
SF4M	SF45436_a42630	subset II	-0.0857799	0.862104	0.975428	ABC transporter permease protein	E	K02029,K10009,K10040	Transporters; Transporters; Transporters
SF4M	SF45436_a42640	subset II	-0.113207	0.781054	0.955968	Amino acid ABC transporter2C permease protein	E	K02029	Transporters
SF4M	SF45436_a42650	subset II	-0.279427	0.342649	0.803468	ABC transporter amino acid-binding protein	ET	K02030,K09969,K10005,K10039	Transporters; Transporters; Transporters; Transporters
SF4M	SF45436_a42660	subset II	-0.0441377	0.909237	0.983768	hypothetical protein
SF4M	SF45436_a42670	subset II	0.147938	0.813774	0.962062	predicted selenocysteine synthase( EC:2.9.1.1 )		K01042	Aminoacyl-tRNA biosynthesis
SF4M	SF45436_a42680	subset III	-0.35305	0.527483	0.888074	hypothetical protein
SF4M	SF45436_a42690	subset II	-0.14971	0.619584	0.917994	hypothetical protein
SF4M	SF45436_a42700	subset II	-0.169373	0.612026	0.914713	Aldehyde dehydrogenase (EC 1.2.1.3)	C	K00128,K00130	Chloroalkane and chloroalkene degradation; Glycine, serine and threonine metabolism
SF4M	SF45436_a42710	subset II	-0.152505	0.70771	0.93913	3-hydroxyisobutyrate dehydrogenase (EC 1.1.1.31)	I	K00020,K00042	Valine, leucine and isoleucine degradation; Glyoxylate and dicarboxylate metabolism
SF4M	SF45436_a42720	subset III	0.243953	0.45829	0.861674	probable RuBisCO transcriptional regulator	K
SF4M	SF45436_a42730	subset III	0.333236	0.199582	0.708669	FIG01075454: hypothetical protein
SF4M	SF45436_a42740	subset III	0.652961	0.53498	0.891772	Transcriptional regulator2C GntR family	K
SF4M	SF45436_a42750	subset III	0.305649	0.633209	0.920291	hypothetical protein
SF4M	SF45436_a42760	subset II	0.0966111	0.912024	0.983768	transposase	X	K07498	Replication and repair
SF4M	SF45436_a42770	subset II	-0.296584	0.266177	0.756617	nopM	K	K13791,K15353	Shigellosis; Salmonella infection
SF4M	SF45436_a42780	subset III	-0.66293	0.399966	0.833042	transposase	X	K07498	Replication and repair
SF4M	SF45436_a42790	subset III	0.674798	0.492536	0.87573	transposase	X	K07498	Replication and repair
SF4M	SF45436_a42800	subset III	1.5954	0.0697417	0.567103	hypothetical protein
SF4M	SF45436_a42810	subset III	-0.194783	0.793885	0.95858	Phage T7 exclusion protein	R
SF4M	SF45436_a42820	subset II	0.924184	0.22247	0.73132	D-alanyl-D-alanine carboxypeptidase (EC 3.4.16.4)	X
SF4M	SF45436_a42830	subset II	0.791681	0.0770684	0.577431	Mobile element protein	X
SF4M	SF45436_a42840	subset II	0.428859	0.365866	0.818476	transposase	X	K07498	Replication and repair
SF4M	SF45436_a42850	subset II	-0.198537	0.40059	0.833085	hypothetical protein
SF4M	SF45436_a42860	subset II	-0.646457	0.0333418	0.467734	Mobile element protein	X	K07486	Replication and repair
SF4M	SF45436_a42870	subset II	2.16561	0.106284	0.613131	transposase	X	K07486	Replication and repair
SF4M	SF45436_a42880	subset II	0.69605	0.269147	0.756617	Mobile element protein	X
SF4M	SF45436_a42890	subset II	0.301398	0.137979	0.647804	Mobile element protein	X	K07486	Replication and repair
SF4M	SF45436_a42900	subset III	-0.356997	0.785151	0.957199	Mobile element protein	L
SF4M	SF45436_a42920	subset III	-0.542168	0.460805	0.862359	transposon related	X	K07483	Replication and repair
SF4M	SF45436_a42930	subset II	-0.0492484	0.846648	0.972316	hypothetical protein		K18879	Plant-pathogen interaction
SF4M	SF45436_a42940	subset II	-1.5169	0.141509	0.650358	hypothetical protein
SF4M	SF45436_a42950	subset II	2.0896	0.46166	NA	hypothetical protein
SF4M	SF45436_a42960	subset III	0.203655	0.7202	0.942968	hypothetical protein
SF4M	SF45436_a42970	subset II	0.0409376	0.826197	0.966002	hypothetical protein
SF4M	SF45436_a42980	subset II	0.613447	0.109116	0.61492	transposase	X	K07498	Replication and repair
SF4M	SF45436_a42990	subset II	-0.74775	0.00215861	0.26975	Methyl-accepting chemotaxis protein	S
SF4M	SF45436_a43000	subset II	-0.251611	0.209832	0.719227	transposase	X	K07498	Replication and repair
SF4M	SF45436_a43010	subset II	-0.24362	0.294619	0.775818	Prolyl endopeptidase (EC 3.4.21.26)	E	K01322	Peptidases
SF4M	SF45436_a43020	subset II	0.609284	0.020476	0.430416	Nodulation protein U (EC 2.1.3.-)	R	K00612,K04128	Enzymes with EC numbers; Penicillin and cephalosporin biosynthesis
SF4M	SF45436_a43030	subset II	-0.0669643	0.831108	0.966902	Nodulation protein U (EC 2.1.3.-)	R	K00612,K04128	Enzymes with EC numbers; Penicillin and cephalosporin biosynthesis
SF4M	SF45436_a43040	subset II	0.0114386	0.981439	0.996517	N-methyl transferase nodS	H
SF4M	SF45436_a43050	subset II	-0.0269779	0.962304	0.995749	N-methyl transferase nodS
SF4M	SF45436_a43060	subset III	1.70078	0.106018	0.613048	Mobile element protein	X	K07493	Replication and repair
SF4M	SF45436_a43070	subset III	0.542325	0.356537	0.811289	hypothetical protein
SF4M	SF45436_a43080	subset III	1.67362	0.140578	0.649468	FIG01009617: hypothetical protein	X
SF4M	SF45436_a43090	subset I	-0.347272	0.292418	0.775818	Mobile element protein	X	K07493	Replication and repair
SF4M	SF45436_a43100	subset II	0.165084	0.730915	0.946176	hypothetical protein
SF4M	SF45436_a43110	subset II	-0.0704386	0.711217	0.940071	HYPOTHETICAL 21.7 KDA PROTEIN IN SYRB 5'REGION (ORF4)
SF4M	SF45436_a43120	subset III	-1.48811	0.335964	NA	Mobile element protein	X
SF4M	SF45436_a43130	subset II	0.445689	0.456524	0.861674	Mobile element protein	X
SF4M	SF45436_a43140	subset II	2.11751	0.527077	NA	D-alanyl-D-alanine carboxypeptidase (EC 3.4.16.4)	X
SF4M	SF45436_a43150	subset III	-0.159319	0.716959	0.94207	Mobile element protein	X	K07483,K07497	Replication and repair; Replication and repair
SF4M	SF45436_a43160	subset III	0.607183	0.0361769	0.471141	Mobile element protein	X	K07483	Replication and repair
SF4M	SF45436_a43170	subset III	-1.00048	0.308511	0.78174	hypothetical protein	S
SF4M	SF45436_a43180	subset III	0.300597	0.429699	0.84861	transposase	X	K07498	Replication and repair
SF4M	SF45436_a43190	subset III	-0.179026	0.6377	0.920316	hypothetical protein
SF4M	SF45436_a43200	subset III	0.356678	0.132592	0.643076	hypothetical protein	S
SF4M	SF45436_a43210	subset III	0.182518	0.293253	0.775818	GCN5-related N-acetyltransferase%3B Histone acetyltransferase HPA2 and related acetyltransferases
SF4M	SF45436_a43220	subset III	0.16168	0.462308	0.863224	ATPase involved in DNA repair	L
SF4M	SF45436_a43230	subset III	-0.30433	0.703708	0.939025	hypothetical protein
SF4M	SF45436_a43240	subset III	0.047041	0.854497	0.974601	hypothetical protein
SF4M	SF45436_a43250	subset II	-1.35516	0.071954	0.571349	Mobile element protein	X
SF4M	SF45436_a43260	subset II	-2.29318	0.275847	NA	D-alanyl-D-alanine carboxypeptidase (EC 3.4.16.4)	X
SF4M	SF45436_a43270	subset II	1.37999	0.00491978	0.306854	Mobile element protein	X
SF4M	SF45436_a43280	subset IV	0.356724	0.385299	0.828012	hypothetical protein
SF4M	SF45436_a43290	subset III	-0.346782	0.170263	0.680479	TniB NTP-binding protein
SF4M	SF45436_a43300	subset III	0.216016	0.22372	0.73132	TniA putative transposase		K07497	Replication and repair
SF4M	SF45436_a43310	subset III	0.134625	0.678914	0.933359	Endo-beta-12C3-12C4 glucanase (Licheninase) (EC 3.2.1.73)		K01179,K16559	Starch and sucrose metabolism; Enzymes with EC numbers
SF4M	SF45436_a43320	subset I	0.399408	0.363145	0.815116	Mobile element protein	X	K07493	Replication and repair
SF4M	SF45436_a43340	subset III	-0.628401	0.604723	0.912892	Mobile element protein	X	K07493	Replication and repair
SF4M	SF45436_a43350	subset III	-0.0785053	0.792878	0.958541	Mobile element protein	X	K07486	Replication and repair
SF4M	SF45436_a43360	subset IV	1.08944	0.0590388	0.539613	conserved hypothetical protein	R	K00612,K04128	Enzymes with EC numbers; Penicillin and cephalosporin biosynthesis
SF4M	SF45436_a43370	subset II	3.9202	0.0914216	NA	hypothetical protein	X	K07483	Replication and repair
SF4M	SF45436_a43410	subset III	-0.16868	0.76524	0.955968	hypothetical protein
SF4M	SF45436_a43420	subset III	0.352747	0.232552	0.738971	macromolecule metabolism%3B macromolecule synthesis2C modification	R	K00612,K04128	Enzymes with EC numbers; Penicillin and cephalosporin biosynthesis
SF4M	SF45436_a43430	subset II	0.451833	0.609547	0.913891	Mobile element protein	X
SF4M	SF45436_a43440	subset II	0.119681	0.721143	0.942968	Mobile element protein	X	K07486	Replication and repair
SF4M	SF45436_a43450	subset III	0.786724	0.221828	0.731077	Mobile element protein		K07494	Replication and repair
SF4M	SF45436_a43460	subset II	-0.298501	0.870418	NA	hypothetical protein		K07494	Replication and repair
SF4M	SF45436_a43470	subset III	-0.73177	0.68396	NA	hypothetical protein
SF4M	SF45436_a43480	subset II	0.71412	0.349213	0.807234	Mobile element protein	X	K07484	Replication and repair
SF4M	SF45436_a43490	subset II	0.449707	0.129363	0.642895	Mobile element protein	X	K07484	Replication and repair
SF4M	SF45436_a43500	subset II	0.484786	0.00916046	0.349356	Mobile element protein	X
SF4M	SF45436_a43510	subset II	-1.27458	0.108414	0.614093	D-alanyl-D-alanine carboxypeptidase (EC 3.4.16.4)	X
SF4M	SF45436_a43520	subset IV	0.142065	0.912372	0.983768	hypothetical protein
SF4M	SF45436_a43530	subset III	0.757256	0.157856	0.665227	hypothetical protein
SF4M	SF45436_a43540	subset III	-0.180323	0.834309	0.967825	Mobile element protein		K07484	Replication and repair
SF4M	SF45436_a43550	subset II	-1.74116	0.10844	0.614093	Mobile element protein		K07484	Replication and repair
SF4M	SF45436_a43560	subset III	-0.0925772	0.553906	0.899607	Oxidoreductase (EC 1.1.1.-)	R
SF4M	SF45436_a43570	subset III	0.0808567	0.700499	0.938621	Conserved hypothetical protein
SF4M	SF45436_a43580	subset III	-0.762797	0.252303	0.749811	hypothetical protein
SF4M	SF45436_a43590	subset II	-0.241989	0.15488	0.661469	Possible sulfoacetate exporter	S	K07090	Function unknown
SF4M	SF45436_a43600	subset III	0.31459	0.233116	0.739158	hypothetical protein
SF4M	SF45436_a43610	subset II	0.279356	0.565851	0.902777	Mobile element protein	X
SF4M	SF45436_a43620	subset III	0.842745	0.224064	0.73132	Mobile element protein
SF4M	SF45436_a43630	subset II	-0.14124	0.72617	0.945585	Coproporphyrinogen III oxidase2C oxygen-independent (EC 1.3.99.22)	H	K00228,K02495	Porphyrin and chlorophyll metabolism; Porphyrin and chlorophyll metabolism
SF4M	SF45436_a43640	subset II	0.554072	0.209754	0.719227	Nodulation protein A		K14658	Enzymes with EC numbers
SF4M	SF45436_a43650	subset II	-0.334127	0.497795	0.876973	Nodulation protein B	GM	K14659	Enzymes with EC numbers
SF4M	SF45436_a43660	subset I	0.00800936	0.979449	0.996344	Nodulation protein C	N	K00752,K11936,K14666	Transporters; Transporters; Glycosyltransferases
SF4M	SF45436_a43670	subset I	-0.042228	0.903691	0.983471	Nodulation ABC transporter2C NodI	V	K09695	Transporters
SF4M	SF45436_a43680	subset I	-0.103547	0.782252	0.956299	Nodulation protein nodJ	V	K09694	Transporters
SF4M	SF45436_a43690	subset II	0.431211	0.317468	0.786752	hypothetical protein
SF4M	SF45436_a43700	subset II	-0.504497	0.0252748	0.449059	Nodulation protein nolO (EC 2.1.3.-)	R	K00612,K16035	Enzymes with EC numbers; Biosynthesis of ansamycins
SF4M	SF45436_a43710	subset II	0.14457	0.520237	0.886563	nodulation protein NoeI	R
SF4M	SF45436_a43720	subset III	-0.473421	0.149083	0.655059	Mobile element protein
SF4M	SF45436_a43730	subset III	0.252586	0.588815	0.908681	Retron-type RNA-directed DNA polymerase (EC 2.7.7.49)	X
SF4M	SF45436_a43740	subset II	-0.986678	0.350153	0.807234	transposase	X	K07498	Replication and repair
SF4M	SF45436_a43750	subset II	0.0364894	0.82717	0.966629	hypothetical protein
SF4M	SF45436_a43760	subset II	0.311474	0.75307	0.9513	Mobile element protein	X
SF4M	SF45436_a43770	subset II	-0.512128	0.0125569	0.392269	putative cytochrome P450 hydroxylase	QV
SF4M	SF45436_a43780	subset II	-0.0433246	0.787923	0.95808	putative cytochrome P450 hydroxylase		K00059	Lipid biosynthesis proteins
SF4M	SF45436_a43790	subset II	-0.123315	0.522983	0.886763	dehydrogenase	IQR	K00059	Lipid biosynthesis proteins
SF4M	SF45436_a43800	subset II	-0.209761	0.254929	0.752298	Octaprenyl diphosphate synthase (EC 2.5.1.90) / Dimethylallyltransferase (EC 2.5.1.1) / (2E2C6E)-farnesyl diphosphate synthase (EC 2.5.1.10) / Geranylgeranyl pyrophosphate synthetase (EC 2.5.1.29)	H	K15470	Polyketide biosynthesis proteins
SF4M	SF45436_a43810	subset II	-3.79982	0.00405995	0.294289	hypothetical protein
SF4M	SF45436_a43820	subset II	0.0332413	0.817629	0.963262	blr2149%3B hypothetical protein		K17811	Enzymes with EC numbers
SF4M	SF45436_a43830	subset II	-0.00855419	0.956287	0.99515	FIG00794014: hypothetical protein
SF4M	SF45436_a43840	subset II	0.0648505	0.734493	0.947237	Isopentenyl-diphosphate delta-isomerase2C FMN-dependent (EC 5.3.3.2)	CIR	K01823	Terpenoid backbone biosynthesis
SF4M	SF45436_a43850	subset II	-4.65393	6.7636e-05	0.0346192	hypothetical protein
SF4M	SF45436_a43860	subset II	0.435963	0.0705211	0.568096	hypothetical protein
SF4M	SF45436_a43870	subset II	-2.26959	0.403285	NA	hypothetical protein
SF4M	SF45436_a43880	subset II	1.67227	0.107325	0.613131	Mobile element protein	L
SF4M	SF45436_a43890	subset II	-0.0636551	0.914699	0.983768	integrase/recombinase	L
SF4M	SF45436_a43900	subset II	3.45687	0.117435	NA	Mobile element protein		K07484	Replication and repair
SF4M	SF45436_a43910	subset II	0.946387	0.327423	0.792746	hypothetical protein
SF4M	SF45436_a43920	subset II	0.704193	0.112313	0.620456	Mobile element protein	X
SF4M	SF45436_a43930	subset II	0.0983155	0.75038	0.950872	hypothetical protein
SF4M	SF45436_a43960	subset II	-0.241495	0.231091	0.73785	Beta-glucanase precursor (EC 3.2.1.73)	G	K01216	Enzymes with EC numbers
SF4M	SF45436_a43970	subset II	-0.792919	0.272788	0.760742	Mobile element protein	X	K07492	Replication and repair
SF4M	SF45436_a43980	subset II	-0.410206	0.668064	0.93041	hypothetical protein
SF4M	SF45436_a43990	subset III	-0.374725	0.0932488	0.604081	Mobile element protein	X	K07486	Replication and repair
SF4M	SF45436_a44000	subset III	-0.117396	0.772434	0.955968	Mobile element protein	X	K07493	Replication and repair
SF4M	SF45436_a44010	subset III	-0.31118	0.527676	0.888074	hypothetical protein
SF4M	SF45436_a44020	subset III	-0.49462	0.175492	0.685283	hypothetical protein
SF4M	SF45436_a44030	subset III	-0.309791	0.0846467	0.585221	Cyclohexanone monooxygenase (EC 1.14.13.22)	P	K03379,K07222,K14520	Caprolactam degradation; Others; Bisphenol degradation
SF4M	SF45436_a44040	subset III	0.438766	0.699101	0.938621	Mobile element protein
SF4M	SF45436_a44050	subset II	-1.36066	0.424454	NA	transposase	X	K07486	Replication and repair
SF4M	SF45436_a44060	subset II	0.557323	0.000481204	0.139214	Mobile element protein
SF4M	SF45436_a44070	subset III	-1.26759	0.100382	0.607542	hypothetical protein
SF4M	SF45436_a44080	subset IV	0.0706966	0.661824	0.928692	hypothetical protein
SF4M	SF45436_a44090	subset III	0.387695	0.464462	0.863415	Spermidine Putrescine ABC transporter permease component PotB (TC 3.A.1.11.1)
SF4M	SF45436_a44130	subset II	-1.31127	0.551308	NA	hypothetical 16 Kd protein%3B partially homologous to Y4jB and Y4rG	X	K07483	Replication and repair
SF4M	SF45436_a44140	subset III	0.588926	0.299147	0.775818	Spermidine Putrescine ABC transporter permease component PotB (TC 3.A.1.11.1)
SF4M	SF45436_a44150	subset III	0.221225	0.240874	0.741682	Uncharacterized protein y4iH precursor
SF4M	SF45436_a44160	subset II	0.191223	0.613611	0.915096	Mobile element protein	L
SF4M	SF45436_a44180	subset III	0.827238	0.352343	0.808167	Mobile element protein	X
SF4M	SF45436_a44190	subset III	-0.925424	0.35156	0.807234	Mobile element protein	X	K07494	Replication and repair
SF4M	SF45436_a44200	subset III	-0.101256	0.82896	0.966902	hypothetical protein
SF4M	SF45436_a44210	subset III	-0.286757	0.299537	0.775818	FIG00440130: hypothetical protein
SF4M	SF45436_a44220	subset II	0.233969	0.81979	0.964227	hypothetical protein
SF4M	SF45436_a44230	subset II	-0.917709	0.15426	0.659642	Mobile element protein	X	K07486	Replication and repair
SF4M	SF45436_a44240	subset III	0.707183	0.0350627	0.468511	Mobile element protein	L
SF4M	SF45436_a44250	subset II	2.25913	0.294322	NA	Mobile element protein
SF4M	SF45436_a44260	subset II	0.267443	0.152351	0.658899	hypothetical protein
SF4M	SF45436_a44270	subset II	-2.86042	0.0109936	0.374164	Mobile element protein	X	K07492	Replication and repair
SF4M	SF45436_a44280	subset III	0.0664448	0.64215	0.921472	hypothetical protein
SF4M	SF45436_a44290	subset III	-2.77341	0.0091666	0.349356	hypothetical protein
SF4M	SF45436_a44300	subset II	-0.0666514	0.669573	0.931105	Nitrogenase stabilizing/protective protein NifW		K02595	Energy metabolism
SF4M	SF45436_a44310	subset II	-0.257179	0.149827	0.655458	Cysteine desulfurase (EC 2.8.1.7)2C NifS subfamily	E	K04487	Prokaryotic defense system
SF4M	SF45436_a44320	subset III	-3.10712	0.00894834	0.349356	hypothetical protein
SF4M	SF45436_a44330	subset I	-0.0838686	0.606681	0.912892	ABC transporter2C periplasmic substrate-binding protein	E	K02035,K13893	Transporters; Transporters
SF4M	SF45436_a44340	subset III	0.0215175	0.900444	0.983471	hypothetical protein	C	K11103	Transporters
SF4M	SF45436_a44350	subset III	0.110091	0.707116	0.93913	Mobile element protein		K07481	Replication and repair
SF4M	SF45436_a44360	subset III	-0.161856	0.753482	0.9513	Mobile element protein		K07481	Replication and repair
SF4M	SF45436_a44370	subset II	0.258694	0.353536	0.808948	Mobile element protein		K07481	Replication and repair
SF4M	SF45436_a44380	subset II	-0.0640994	0.667638	0.93041	hypothetical protein
SF4M	SF45436_a44390	subset II	-0.211892	0.347821	0.806169	Mobile element protein	X	K07492	Replication and repair
SF4M	SF45436_a44400	subset III	0.352679	0.489292	0.873909	hypothetical protein	R
SF4M	SF45436_a44410	subset III	0.331112	0.19744	0.707759	hypothetical protein
SF4M	SF45436_a44420	subset III	0.150209	0.741519	0.948581	hypothetical protein	R	K07120	Function unknown
SF4M	SF45436_a44430	subset II	0.0568389	0.810549	0.961304	NifT protein	Q	K02593	Energy metabolism
SF4M	SF45436_a44440	subset II	0.00601415	0.974282	0.996344	NifZ protein		K02597	Energy metabolism
SF4M	SF45436_a44450	subset III	-0.267307	0.210457	0.719227	4Fe-4S ferredoxin2C nitrogenase-associated	C
SF4M	SF45436_a44460	subset I	-0.27052	0.157226	0.665106	Nitrogenase FeMo-cofactor synthesis FeS core scaffold and assembly protein NifB	R	K02585,K02592	Energy metabolism; Energy metabolism
SF4M	SF45436_a44470	subset II	0.256758	0.11875	0.62861	Nitrogenase (molybdenum-iron)-specific transcriptional regulator NifA	KT	K02584	Transcription factors
SF4M	SF45436_a44480	subset III	0.0795562	0.565317	0.902501	Ferredoxin like protein	C	K03855	Energy metabolism
SF4M	SF45436_a44490	subset I	-0.216775	0.184213	0.695487	Probable electron transfer flavoprotein-quinone oxidoreductase FixC (EC 1.5.5.-)	C	K00311,K00313	Enzymes with EC numbers; Enzymes with EC numbers
SF4M	SF45436_a44500	subset I	-0.218034	0.215504	0.724635	Electron transfer flavoprotein2C alpha subunit	C	K03522	Exosome
SF4M	SF45436_a44510	subset I	-0.174775	0.289569	0.775094	Electron transfer flavoprotein2C beta subunit	C	K03521	Energy metabolism
SF4M	SF45436_a44520	subset III	-0.128749	0.422334	0.846446	Putative iron sulfur cluster assembly accessory protein	O	K13628	Transfer RNA biogenesis
SF4M	SF45436_a44530	subset II	0.141935	0.288809	0.775094	TsaC protein (YrdC domain) required for threonylcarbamoyladenosine t(6)A37 modification in tRNA	O	K03386	Exosome
SF4M	SF45436_a44540	subset II	-0.242931	0.222826	0.73132	Nitrogenase FeMo-cofactor synthesis molybdenum delivery protein NifQ		K15790	Energy metabolism
SF4M	SF45436_a44550	subset III	-0.372839	0.069444	0.567103	Aerobic C4-dicarboxylate transporter for fumarate2C L-malate2C D-malate2C succunate2C aspartate	C	K11103	Transporters
SF4M	SF45436_a44560	subset II	-0.242286	0.196089	0.707759	CYTOCHROME P450	QV	K00493	Aminobenzoate degradation
SF4M	SF45436_a44570	subset II	-0.0803558	0.683443	0.936117	gamma-BHC dehydrochlorinase
SF4M	SF45436_a44580	subset II	0.082368	0.562919	0.901093	3-oxoacyl-[acyl-carrier protein] reductase (EC 1.1.1.100)	IQR
SF4M	SF45436_a44590	subset II	0.036108	0.80208	0.96044	putative LuxA	HR
SF4M	SF45436_a44600	subset II	-0.402935	0.475237	0.869472	hypothetical protein
SF4M	SF45436_a44610	subset I	0.0784504	0.792122	0.958541	Nitrogenase (molybdenum-iron) reductase and maturation protein NifH	P	K02588	Chloroalkane and chloroalkene degradation
SF4M	SF45436_a44620	subset I	0.471504	0.161841	0.672395	Nitrogenase (molybdenum-iron) alpha chain (EC 1.18.6.1)	P	K02586,K02587	Chloroalkane and chloroalkene degradation; Energy metabolism
SF4M	SF45436_a44630	subset I	-0.325688	0.138518	0.647804	Nitrogenase (molybdenum-iron) beta chain (EC 1.18.6.1)	P	K02591	Chloroalkane and chloroalkene degradation
SF4M	SF45436_a44640	subset I	-0.0952939	0.577986	0.906014	Nitrogenase FeMo-cofactor scaffold and assembly protein NifE	P	K02586,K02587	Chloroalkane and chloroalkene degradation; Energy metabolism
SF4M	SF45436_a44650	subset I	-0.0520135	0.724373	0.944397	Nitrogenase FeMo-cofactor scaffold and assembly protein NifN	P	K02591,K02592	Chloroalkane and chloroalkene degradation; Energy metabolism
SF4M	SF45436_a44660	subset II	-0.107865	0.477538	0.870299	Nitrogenase FeMo-cofactor carrier protein NifX	O	K02596	Energy metabolism
SF4M	SF45436_a44670	subset III	0.0166843	0.898237	0.983418	conserved hypothetical protein	P
SF4M	SF45436_a44680	subset III	-0.216707	0.30655	0.77884	4Fe-4S ferredoxin2C nitrogenase-associated	C
SF4M	SF45436_a44690	subset II	0.298089	0.141948	0.650358	hypothetical protein
SF4M	SF45436_a44700	subset II	-0.915549	0.523197	0.886763	hypothetical protein
SF4M	SF45436_a44710	subset II	0.13684	0.376364	0.821941	ZINC PROTEASE (EC 3.4.99.-)	R	K07263	Peptidases
SF4M	SF45436_a44720	subset II	-0.0649827	0.666151	0.930041	ZINC PROTEASE (EC 3.4.99.-)	R	K00960,K07263,K07623	Enzymes with EC numbers; Peptidases; Structural proteins
SF4M	SF45436_a44730	subset III	0.20735	0.243189	0.742818	Uncharacterized HTH type transcriptional regulator	K
SF4M	SF45436_a44740	subset II	-0.154909	0.428914	0.848392	putative transport protein	G
SF4M	SF45436_a44750	subset II	0.150165	0.421914	0.846446	Histidinol-phosphate aminotransferase (EC 2.6.1.9)	E	K00817	Amino acid related enzymes
SF4M	SF45436_a44760	subset III	-0.676022	0.0659532	0.564063	Putative monooxygenase	HR	K15854	Quorum sensing
SF4M	SF45436_a44770	subset II	-0.278564	0.282001	0.769268	Mobile element protein	X
SF4M	SF45436_a44780	subset III	0.105589	0.791973	0.958541	hypothetical protein
SF4M	SF45436_a44790	subset I	0.26355	0.59651	0.909671	Mobile element protein	X	K07497	Replication and repair
SF4M	SF45436_a44800	subset I	1.13915	0.0444742	0.492032	Mobile element protein	X	K07497	Replication and repair
SF4M	SF45436_a44820	subset II	0.241058	0.216849	0.726704	hypothetical protein
SF4M	SF45436_a44830	subset III	1.16966	0.261317	0.754363	Mobile element protein	X
SF4M	SF45436_a44840	subset II	0.311769	0.255401	0.752298	hypothetical protein
SF4M	SF45436_a44850	subset III	0.583305	0.336604	0.797418	hypothetical protein
SF4M	SF45436_a44860	subset I	0.393626	0.822915	NA	Mobile element protein	X
SF4M	SF45436_a44870	subset IV	-1.2055	0.177411	0.68857	Mobile element protein	L
SF4M	SF45436_a44900	subset II	1.20319	0.00259514	0.26975	hypothetical protein
SF4M	SF45436_a44910	subset II	-5.17597	0.000785124	0.174141	D-alanyl-D-alanine carboxypeptidase (EC 3.4.16.4)	X
SF4M	SF45436_a44920	subset II	1.80795	0.224546	NA	Mobile element protein	X
SF4M	SF45436_a44930	subset III	0.176405	0.749659	0.950872	hypothetical protein
SF4M	SF45436_a44940	subset I	-0.340057	0.363213	0.815116	Riorf47 protein
SF4M	SF45436_a44950	subset III	0.110315	0.814666	0.962062	Mobile element protein
SF4M	SF45436_a44960	subset II	1.23856	0.543544	NA	Mobile element protein	X
SF4M	SF45436_a44970	subset II	2.11724	0.370135	NA	D-alanyl-D-alanine carboxypeptidase (EC 3.4.16.4)	X
SF4M	SF45436_a44980	subset III	-0.266944	0.912923	NA	hypothetical protein
SF4M	SF45436_a44990	subset II	0.618258	0.0806864	0.578542	hypothetical protein
SF4M	SF45436_a45000	subset II	0.372407	0.403846	0.834273	Mobile element protein	X	K07497	Replication and repair
SF4M	SF45436_a45010	subset II	1.13912	0.0719553	0.571349	Mobile element protein	K
SF4M	SF45436_a45020	subset II	0.602036	0.0261838	0.449059	Mobile element protein
SF4M	SF45436_a45030	subset II	0.27202	0.189947	0.701472	Spermidine Putrescine ABC transporter permease component PotB (TC 3.A.1.11.1)
SF4M	SF45436_a45040	subset I	1.07899	0.0737949	0.574978	Riorf50 protein	X	K07482	Replication and repair
SF4M	SF45436_a45050	subset II	0.513848	0.00723533	0.344986	FIG001353: Acetyltransferase
SF4M	SF45436_a45060	subset III	0.167521	0.390581	0.829268	FIG032766: hypothetical protein	S
SF4M	SF45436_a45070	subset II	0.114666	0.59883	0.909671	elements of external origin%3B transposon-related functions	X	K07484	Replication and repair
SF4M	SF45436_a45080	subset III	0.121862	0.78785	0.95808	hypothetical protein
SF4M	SF45436_a45090	subset I	-0.301668	0.0919215	0.603201	transcriptional regulator	K
SF4M	SF45436_a45100	subset II	-0.0822216	0.647345	0.923946	conserved hypothetical protein
SF4M	SF45436_a45110	subset I	-0.0217935	0.87788	0.977315	conserved hypothetical protein		K07497	Replication and repair
SF4M	SF45436_a45120	subset II	-0.348327	0.0457434	0.498162	Transcriptional regulator2C Cro/CI family
SF4M	SF45436_a45130	subset II	-0.434472	0.0347343	0.468511	Nodulation protein D1 (transcriptional regulator2C LysR family)	K	K14657	Transcription factors
SF4M	SF45436_a45140	subset III	-0.128766	0.649743	0.924407	hypothetical protein
SF4M	SF45436_a45150	subset III	-1.01277	0.299281	0.775818	hypothetical protein
SF4M	SF45436_a45160	subset II	-0.269645	0.200113	0.708669	noeJ	M	K00971,K01809,K16011	Amino sugar and nucleotide sugar metabolism; Amino sugar and nucleotide sugar metabolism; Biofilm formation - Pseudomonas aeruginosa
SF4M	SF45436_a45170	subset II	0.34154	0.0206203	0.430416	noeK	G	K01840	Amino sugar and nucleotide sugar metabolism
SF4M	SF45436_a45180	subset II	-0.256191	0.622898	0.918015	nodZ
SF4M	SF45436_a45190	subset II	-0.432675	0.0547567	0.532677	noeL	M	K01711	Amino sugar and nucleotide sugar metabolism
SF4M	SF45436_a45200	subset II	-0.395984	0.0522659	0.524169	nolK	M	K02377	Amino sugar and nucleotide sugar metabolism
SF4M	SF45436_a45210	subset III	-0.088304	0.777998	0.955968	hypothetical protein	R
SF4M	SF45436_a45220	subset II	-0.0278639	0.939259	0.99041	Phytoene synthase (EC 2.5.1.32)	I	K00801,K02291	Prenyltransferases; Prenyltransferases
SF4M	SF45436_a45230	subset II	0.338121	0.185005	0.696038	Phytoene synthase (EC 2.5.1.32)	I	K02291	Prenyltransferases
SF4M	SF45436_a45240	subset II	0.396986	0.253955	0.751688	Phytoene desaturase (EC 1.14.99.-)	R	K06954	Function unknown
SF4M	SF45436_a45250	subset II	0.39902	0.0862438	0.586775	Squalene--hopene cyclase (EC 5.4.99.17)	I	K06045,K18115	Sesquiterpenoid and triterpenoid biosynthesis; Enzymes with EC numbers
SF4M	SF45436_a45260	subset III	-0.0252074	0.915787	0.983768	conserved hypothetical protein	E	K01505,K05396	Cysteine and methionine metabolism; Cysteine and methionine metabolism
SF4M	SF45436_a45270	subset II	-0.204709	0.431364	0.849201	Transcriptional regulator2C LysR family，SyrM2	K
SF4M	SF45436_a45320	subset III	-0.200055	0.712857	0.940391	Heat shock protein 60 family co-chaperone GroES	O	K04078	Mitochondrial biogenesis
SF4M	SF45436_a45330	subset I	-0.511055	0.40945	0.837787	Heat shock protein 60 family chaperone GroEL	O	K04077	Exosome
SF4M	SF45436_a45380	subset III	-0.0784882	0.953059	0.994378	Aldehyde dehydrogenase (EC 1.2.1.3)	X
SF4M	SF45436_a45390	subset III	-0.155712	0.555172	0.90013	Y4ZC_RHISN RecName Full_Putative cysteine protease YopT like y4zC
SF4M	SF45436_a45400	subset III	0.119836	0.831329	0.966902	hypothetical protein
SF4M	SF45436_a45410	subset III	0.830909	0.498986	0.877908	hypothetical protein
SF4M	SF45436_a45420	subset II	-0.84822	0.416361	0.841918	Mobile element protein	X
SF4M	SF45436_a45430	subset IV	-1.54698	0.012468	0.391473	hypothetical protein	E	K01590	Histidine metabolism
SF4M	SF45436_a45440	subset II	-0.0428149	0.933808	0.988005	Mobile element protein
SF4M	SF45436_a45450	subset I	3.44651	0.249506	NA	Mobile element protein	X
SF4M	SF45436_a45460	subset III	-0.482346	0.735459	NA	Mobile element protein	L
SF4M	SF45436_a45490	subset II	0.908398	0.266258	0.756617	hypothetical protein
SF4M	SF45436_a45500	subset III	-2.70349	0.413588	NA	Mobile element protein	L
SF4M	SF45436_a45510	subset III	-0.294339	0.638077	0.920316	hypothetical protein
SF4M	SF45436_a45520	subset II	-0.0512081	0.859829	0.975428	rhcV/Type III secretion membrane protein	U	K02400,K03230	Bacterial motility proteins; Secretion system
SF4M	SF45436_a45530	subset II	0.283977	0.310862	0.783045	rhcD/Type III secretion membrane protein		K03220	Secretion system
SF4M	SF45436_a45540	subset III	0.813935	0.114244	0.621815	hypothetical protein
SF4M	SF45436_a45550	subset I	0.0208825	0.916604	0.984304	NopA
SF4M	SF45436_a45560	subset I	0.514658	0.138602	0.647804	NopC
SF4M	SF45436_a45570	subset III	0.00125309	0.997171	0.999326	hypothetical protein
SF4M	SF45436_a45580	subset II	-0.236681	0.42335	0.846446	NopP
SF4M	SF45436_a45590	subset II	0.322011	0.272409	0.760548	rhcU/Type III secretion inner membrane protein (YscU2CSpaS2CEscU2CHrcU2CSsaU2C homologous to flagellar export components)	U	K03229	Secretion system
SF4M	SF45436_a45600	subset II	0.168417	0.746487	0.950376	RhcT	U	K03228	Secretion system
SF4M	SF45436_a45610	subset II	0.427634	0.587842	0.908654	rhcS/Type III secretion inner membrane protein (YscS2Chomologous to flagellar export components)	U	K03227	Secretion system
SF4M	SF45436_a45620	subset II	-0.29266	0.525036	0.888074	rhcR/Type III secretion inner membrane protein (YscR2CSpaR2CHrcR2CEscR2Chomologous to flagellar export components)	U	K03226	Secretion system
SF4M	SF45436_a45630	subset II	-0.45027	0.0884487	0.594483	rhcQ/Type III secretion inner membrane protein (YscQ2Chomologous to flagellar export components)	NU	K02417,K03225	Bacterial motility proteins; Secretion system
SF4M	SF45436_a45640	subset II	-0.459767	0.130946	0.642985	Y4yJ conserved hypothetical protein	D
SF4M	SF45436_a45650	subset II	-0.544503	0.0362783	0.471141	rhcN/Flagellum-specific ATP synthase FliI	NU	K02412,K03224	Bacterial motility proteins; Secretion system
SF4M	SF45436_a45660	subset II	-0.369417	0.18565	0.696739	RhcL	NU	K03223	Secretion system
SF4M	SF45436_a45670	subset II	0.272446	0.688719	0.937793	nolU/hypothetical protein
SF4M	SF45436_a45680	subset II	-0.102146	0.710982	0.940071	rhcj/Type III secretion bridge between inner and outermembrane lipoprotein (YscJ2CHrcJ2CEscJ2C PscJ)	U	K03222	Secretion system
SF4M	SF45436_a45690	subset II	-0.719349	0.0314584	0.463294	Nodulation outer protein NopB
SF4M	SF45436_a45700	subset II	-0.192562	0.527487	0.888074	Type III secretion outermembrane pore forming protein (YscC2CMxiD2CHrcC2C InvG)	U	K03219	Secretion system
SF4M	SF45436_a45710	subset II	-0.282969	0.331611	0.796584	Type III secretion translocator of effector proteins (HrpF2C NolX)		K18376	Secretion system
SF4M	SF45436_a45720	subset II	-1.5006	0.393347	NA	hypothetical protein
SF4M	SF45436_a45730	subset III	-0.0115598	0.977408	0.996344	FIG00904583: hypothetical protein
SF4M	SF45436_a45740	subset III	0.722355	0.02937	0.462005	Diaminopimelate decarboxylase (EC 4.1.1.20)	E	K01586	Lysine biosynthesis
SF4M	SF45436_a45750	subset II	-1.75582	0.610984	NA	Diaminopimelate decarboxylase (EC 4.1.1.20)	E	K01586	Lysine biosynthesis
SF4M	SF45436_a45760	subset II	0.158546	0.583048	0.906325	y4xP/Cystathionine beta-synthase (EC 4.2.1.22)	E	K01697	Cysteine and methionine metabolism
SF4M	SF45436_a45770	subset II	0.479078	0.185858	0.696751	y4xO/Tauropine dehydrogenase
SF4M	SF45436_a45780	subset II	-0.297688	0.323712	0.791322	y4xN/Siderophore biosynthesis protein	P
SF4M	SF45436_a45790	subset II	1.44968	0.00136706	0.214119	y4xM/Multidrug resistance protein B	G	K08161	Transporters
SF4M	SF45436_a45800	subset II	-0.569262	0.0791699	0.577939	Nodulation outer protein NopL
SF4M	SF45436_a45810	subset II	0.656896	0.626718	0.918033	transposase	X	K07486	Replication and repair
SF4M	SF45436_a45820	subset II	0.0849021	0.905165	0.983582	y4xK/conserved hypothetical protein	W	K02281	Bacterial motility proteins
SF4M	SF45436_a45830	subset II	-0.0833892	0.727703	0.94596	rhcc2/Type II/IV secretion system secretin RcpA/CpaC2C associated with Flp pilus assembly	UW	K02280,K02666	Bacterial motility proteins; Bacterial motility proteins
SF4M	SF45436_a45840	subset II	-0.0962287	0.785545	0.957231	two-component response regulator/TTSS transcriptional factor	TK	K02483,K07665,K07667,K07774	Two-component system; Antimicrobial resistance genes; Two-component system; Two-component system
SF4M	SF45436_a45850	subset III	-0.486518	0.479227	0.870405	hypothetical protein
SF4M	SF45436_a45860	subset II	-0.50928	0.0893835	0.597146	Nodulation protein D2 (transcriptional regulator2C LysR family)	K	K14657	Transcription factors
SF4M	SF45436_a45870	subset II	0.21176	0.728211	0.945974	Transposase homolog	X
SF4M	SF45436_a45880	subset II	0.0242025	0.961963	0.99563	Mobile element protein	X	K07497	Replication and repair
SF4M	SF45436_a45890	subset I	-0.281093	0.86722	NA	Mobile element protein	X	K07497	Replication and repair
SF4M	SF45436_a45900	subset III	1.5472	0.173466	0.683794	Mobile element protein	X
SF4M	SF45436_a45910	subset I	-0.0253559	0.976397	0.996344	Mobile element protein	L
SF4M	SF45436_a45920	subset III	0.770686	0.0518398	0.524169	hypothetical protein		K14266	Staurosporine biosynthesis
SF4M	SF45436_a45930	subset II	0.130471	0.556224	0.90013	Mobile element protein	X	K07492	Replication and repair
SF4M	SF45436_a45940	subset III	0.323341	0.0215734	0.432379	hypothetical protein
SF4M	SF45436_a45950	subset III	-0.507931	0.360567	0.813844	hypothetical protein
SF4M	SF45436_a45960	subset III	0.242984	0.126546	0.637773	exopolysaccharide production repressor
SF4M	SF45436_a45970	subset II	-0.0430818	0.777707	0.955968	hypothetical protein
SF4M	SF45436_a45980	subset II	-0.236608	0.234836	0.740128	Nitrogen fixation	S
SF4M	SF45436_a45990	subset II	0.163262	0.320265	0.788403	NifX-associated protein
SF4M	SF45436_a46000	subset III	0.120104	0.429364	0.84861	hypothetical protein
SF4M	SF45436_a46010	subset I	-0.132755	0.502833	0.8791	Nitrogenase (molybdenum-iron) beta chain (EC 1.18.6.1)	P	K02591	Chloroalkane and chloroalkene degradation
SF4M	SF45436_a46020	subset I	0.141744	0.785528	0.957231	Nitrogenase (molybdenum-iron) alpha chain (EC 1.18.6.1)	P	K02586,K02587	Chloroalkane and chloroalkene degradation; Energy metabolism
SF4M	SF45436_a46030	subset I	0.0679744	0.941857	0.990956	Nitrogenase (molybdenum-iron) reductase and maturation protein NifH	P	K02588	Chloroalkane and chloroalkene degradation
SF4M	SF45436_a46040	subset II	0.867466	0.0288953	0.46078	hypothetical protein
SF4M	SF45436_a46050	subset III	-0.384544	0.319487	0.788233	transposase	X	K07498	Replication and repair
SF4M	SF45436_a46060	subset II	0.105	0.655094	0.926521	hypothetical protein
SF4M	SF45436_a46070	subset II	0.249668	0.287534	0.773985	Possible HipA protein	T	K07154	Prokaryotic defense system
SF4M	SF45436_a46080	subset II	-0.206132	0.399995	0.833042	hypothetical protein
SF4M	SF45436_a46090	subset II	-0.298519	0.328376	0.79282	hypothetical protein
SF4M	SF45436_a46100	subset II	-0.774802	0.125553	0.637661	Spermidine Putrescine ABC transporter permease component PotB (TC 3.A.1.11.1)	E	K02054,K11070,K11071	Transporters; Transporters; Transporters
SF4M	SF45436_a46110	subset II	-0.855486	0.166596	0.678414	Mobile element protein
SF4M	SF45436_a46120	subset II	-0.288978	0.427261	0.84828	transposase	X	K07498	Replication and repair
SF4M	SF45436_a46130	subset III	-0.51079	0.0278615	0.455505	FIG00794466: hypothetical protein
SF4M	SF45436_a46140	subset II	0.889633	0.119348	0.630272	Mobile element protein	X	K07492	Replication and repair
SF4M	SF45436_a46150	subset II	0.776154	0.489565	0.873909	transposase	X	K07498	Replication and repair
SF4M	SF45436_a46160	subset II	-1.17859	0.0505936	0.523561	Mobile element protein	X
SF4M	SF45436_a46170	subset II	0.10036	0.910688	0.983768	elements of external origin%3B transposon-related functions
SF4M	SF45436_a46180	subset II	0.208	0.454572	0.861254	hypothetical protein
SF4M	SF45436_a46190	subset II	-0.0444559	0.923002	0.986611	Mobile element protein
SF4M	SF45436_a46200	subset II	0.41576	0.0432186	0.48991	conjugal transfer transcriptional regulator (repressor) protein
SF4M	SF45436_a46210	subset III	-0.107681	0.573511	0.905797	hypothetical protein	K
SF4M	SF45436_a46220	subset III	0.0206505	0.899855	0.983471	N-3-oxooctanoyl-L-homoserine lactone quorum-sensing transcriptional activator		K18098,K19734	Transcription factors; Transcription factors
SF4M	SF45436_a46230	subset III	0.356199	0.653547	0.92565	Conjugative transfer protein TrbI	U	K03195	Secretion system
SF4M	SF45436_a46240	subset II	0.162102	0.67843	0.933359	Conjugative transfer protein TrbI	U	K03195	Secretion system
SF4M	SF45436_a46250	subset II	0.494562	0.574169	0.905797	Conjugative transfer protein TrbH
SF4M	SF45436_a46260	subset II	-0.167154	0.776102	0.955968	Conjugative transfer protein TrbG	U	K03204	Secretion system
SF4M	SF45436_a46270	subset II	0.497052	0.384011	0.827913	Conjugative transfer protein TrbF	U	K03200	Secretion system
SF4M	SF45436_a46280	subset II	0.206634	0.606531	0.912892	Conjugative transfer protein TrbL	U	K03201,K07344	Secretion system; Secretion system
SF4M	SF45436_a46290	subset II	-0.102645	0.94439	NA	TrbK
SF4M	SF45436_a46300	subset II	-0.0675347	0.887243	0.980017	Conjugative transfer protein TrbJ	X
SF4M	SF45436_a46310	subset II	0.0312554	0.960542	0.99563	Conjugative transfer protein TrbE	U	K03199,K12053	Secretion system; Secretion system
SF4M	SF45436_a46320	subset II	0.607787	0.386385	0.828137	transposase	X	K07486	Replication and repair
SF4M	SF45436_a46330	subset III	-0.267187	0.693226	0.938621	Conjugative transfer protein TrbE	U	K03199,K12053	Secretion system; Secretion system
SF4M	SF45436_a46340	subset II	0.154976	0.830203	0.966902	Conjugative transfer protein TrbD	U	K03198	Secretion system
SF4M	SF45436_a46350	subset II	0.271371	0.673546	0.931618	Conjugative transfer protein TrbC	U	K03197	Secretion system
SF4M	SF45436_a46360	subset II	-0.347137	0.338622	0.799005	Conjugative transfer protein TrbB	UW	K02283,K03196	Bacterial motility proteins; Secretion system
SF4M	SF45436_a46370	subset II	0.115308	0.90015	0.983471	hypothetical protein
SF4M	SF45436_a46380	subset II	-0.168839	0.729975	0.945974	N-acyl-L-homoserine lactone synthetase TraI	T	K13060,K13061,K18096	Biofilm formation - Pseudomonas aeruginosa; Biofilm formation - Pseudomonas aeruginosa; Quorum sensing
SF4M	SF45436_b46390	subset I	0.241505	0.133161	0.643635	Plasmid replication protein RepA	N	K03496	Cytoskeleton proteins
SF4M	SF45436_b46400	subset I	0.060777	0.705327	0.939025	Plasmid replication protein RepB	D	K03497	Cytoskeleton proteins
SF4M	SF45436_b46410	subset II	-0.135861	0.545375	0.896652	Plasmid replication protein RepC		K18996	DNA replication proteins
SF4M	SF45436_b46420	subset III	-0.330651	0.336416	0.797418	FIG00985463: hypothetical protein
SF4M	SF45436_b46430	subset II	0.00827583	0.965444	0.995906	PMID: 11481431
SF4M	SF45436_b46440	subset I	0.242672	0.183784	0.694828	FIG01076428: hypothetical protein
SF4M	SF45436_b46450	subset II	-0.261346	0.189969	0.701472	hypothetical protein
SF4M	SF45436_b46460	subset IV	-0.328301	0.0943786	0.604081	hypothetical protein
SF4M	SF45436_b46470	subset III	-0.149698	0.422937	0.846446	Mobile element protein
SF4M	SF45436_b46480	subset III	-0.00804213	0.982611	0.996555	Mobile element protein	X	K07497	Replication and repair
SF4M	SF45436_b46490	subset I	1.523	0.00307874	0.273758	Permease of the drug/metabolite transporter (DMT) superfamily	GER
SF4M	SF45436_b46500	subset III	0.073144	0.762576	0.955409	Transcriptional regulator2C GntR family domain / Aspartate aminotransferase (EC 2.6.1.1)	KE	K00375	Transcription factors
SF4M	SF45436_b46510	subset IV	0.270391	0.495495	0.876415	hypothetical protein
SF4M	SF45436_b46520	subset II	-0.17127	0.396717	0.833042	Chromate transport protein ChrA	P	K07240	Transporters
SF4M	SF45436_b46530	subset III	-0.124046	0.673438	0.931618	superoxide dismutase SodM-like protein	S
SF4M	SF45436_b46540	subset III	-0.215575	0.370601	0.819766	PUTATIVE TRANSPORT TRANSMEMBRANE PROTEIN	G
SF4M	SF45436_b46550	subset III	1.48959	0.179507	0.69068	putative membrane protein
SF4M	SF45436_b46560	subset III	-0.0402571	0.920255	0.985292	S-(hydroxymethyl)glutathione dehydrogenase (EC 1.1.1.284)	R	K00121	Chemical carcinogenesis
SF4M	SF45436_b46570	subset III	0.314547	0.549661	0.896652	FIG00987203: hypothetical protein	G
SF4M	SF45436_b46580	subset III	0.364003	0.296343	0.775818	Ferredoxin reductase	I	K00529,K05297	Phenylalanine metabolism; Fatty acid degradation
SF4M	SF45436_b46590	subset III	-0.356843	0.376941	0.821941	Inositol transport system sugar-binding protein	G	K10439,K17213	Transporters; Transporters
SF4M	SF45436_b46600	subset IV	-0.977438	0.18231	0.694037	MocE-like protein	PQ	K05710	Phenylalanine metabolism
SF4M	SF45436_b46610	subset IV	0.151883	0.732722	0.946729	possible desaturase	I
SF4M	SF45436_b46620	subset I	-0.652186	0.103351	0.609642	Transcriptional regulator2C LacI family	G	K02529	Transcription factors
SF4M	SF45436_b46630	subset II	-0.141461	0.698895	0.938621	Glycine cleavage system transcriptional activator	K	K03566	Transcription factors
SF4M	SF45436_b46640	subset I	-0.0184231	0.958281	0.99538	Trimethylamine methyltransferase family protein	H	K14083	Methane metabolism
SF4M	SF45436_b46650	subset III	0.645628	0.0804816	0.578542	Oxidoreductase2C FMN-binding/pyridine nucleotide-disulfide oxidoreductase	C	K00219	Enzymes with EC numbers
SF4M	SF45436_b46660	subset III	-0.0414689	0.890159	0.980581	L-proline glycine betaine binding ABC transporter protein ProX (TC 3.A.1.12.1)	E	K02002	Transporters
SF4M	SF45436_b46670	subset III	0.240445	0.456919	0.861674	Transcriptional regulator2C AraC family	K
SF4M	SF45436_b46680	subset I	-0.054036	0.910335	0.983768	Flavodoxin reductases (ferredoxin-NADPH reductases) family 1	C
SF4M	SF45436_b46690	subset III	0.318984	0.455416	0.861674	Benzoate 12C2-dioxygenase (EC 1.14.12.10)	PR	K00479	General function prediction only
SF4M	SF45436_b46700	subset IV	-0.0894389	0.922464	0.986511	hypothetical protein
SF4M	SF45436_b46710	subset II	0.00109558	0.996353	0.999206	Glycine cleavage system transcriptional activator	K	K13636	Transcription factors
SF4M	SF45436_b46720	subset III	-0.142215	0.558328	0.90013	Malate dehydrogenase (EC 1.1.1.37)	C	K16844	Cysteine and methionine metabolism
SF4M	SF45436_b46730	subset II	-0.0818328	0.852034	0.973963	L-proline glycine betaine ABC transport system permease protein ProV (TC 3.A.1.12.1)	E	K02000	Transporters
SF4M	SF45436_b46740	subset I	-0.683261	0.324148	0.791698	L-proline glycine betaine ABC transport system permease protein ProW (TC 3.A.1.12.1)	E	K02001	Transporters
SF4M	SF45436_b46750	subset I	-0.154972	0.580772	0.906014	L-proline glycine betaine binding ABC transporter protein ProX (TC 3.A.1.12.1)	E	K02002	Transporters
SF4M	SF45436_b46760	subset II	0.219341	0.576762	0.906014	Pyrroline-5-carboxylate reductase (EC 1.5.1.2)	E	K00286	Arginine and proline metabolism
SF4M	SF45436_b46770	subset I	0.22361	0.494247	0.876415	Transcriptional regulator2C TetR family	K
SF4M	SF45436_b46780	subset I	-0.0767329	0.700109	0.938621	22C4-dienoyl-CoA reductase [NADPH] (EC 1.3.1.34)	C	K00219	Enzymes with EC numbers
SF4M	SF45436_b46790	subset II	-0.322047	0.360339	0.813844	putative transcriptional regulator protein
SF4M	SF45436_b46800	subset I	0.601046	0.191363	0.70208	Electron transfer flavoprotein2C beta subunit	C	K03521	Energy metabolism
SF4M	SF45436_b46810	subset I	0.475455	0.24641	0.745277	Electron transfer flavoprotein2C alpha subunit	C	K03522	Exosome
SF4M	SF45436_b46820	subset I	0.395605	0.243192	0.742818	S-(hydroxymethyl)glutathione dehydrogenase (EC 1.1.1.284)	R	K00001,K00055,K00121	Drug metabolism - cytochrome P450; Xylene degradation; Chemical carcinogenesis
SF4M	SF45436_b46830	subset III	-0.0897976	0.786129	0.957339	Quinone oxidoreductase (EC 1.6.5.5)	CR	K17829	Butanoate metabolism
SF4M	SF45436_b46840	subset I	0.0608321	0.806913	0.960741	Gamma-aminobutyrate:alpha-ketoglutarate aminotransferase (EC 2.6.1.19)	H	K00823,K00829,K00833,K12256,K14286,K15785,K16871	Amino acid related enzymes; Amino acid related enzymes; Amino acid related enzymes; Glycerophospholipid metabolism; Glycine, serine and threonine metabolism; Alanine, aspartate and glutamate metabolism
SF4M	SF45436_b46850	subset I	-0.241846	0.687484	0.937737	Aldehyde dehydrogenase B (EC 1.2.1.22)	C	K00135,K15786	Nicotinate and nicotinamide metabolism; Glycine, serine and threonine metabolism
SF4M	SF45436_b46860	subset IV	-0.572546	0.631565	0.919781	hypothetical protein
SF4M	SF45436_b46870	subset I	0.330031	0.33818	0.79881	Leucine-responsive regulatory protein2C regulator for leucine (or lrp) regulon and high-affinity branched-chain amino acid transport system	K	K03718,K03719,K15782	Transcription factors; Chromosome and associated proteins; Transcription factors
SF4M	SF45436_b46880	subset I	-0.282374	0.393219	0.831308	Transcriptional regulator GabR of GABA utilization (GntR family with aminotransferase-like domain)	KE	K00375	Transcription factors
SF4M	SF45436_b46890	subset I	-0.303148	0.205631	0.714128	ABC-type polar amino acid transport system2C ATPase component	E	K02028,K09972,K10010	Transporters; Transporters; Transporters
SF4M	SF45436_b46900	subset I	0.0859204	0.701748	0.938621	amino acid ABC transporter2C periplasmic amino acid-binding protein	ET	K02030,K10013	Transporters; Transporters
SF4M	SF45436_b46910	subset I	0.554398	0.32925	0.793205	amino acid ABC transporter2C permease protein	E	K02029,K10040	Transporters; Transporters
SF4M	SF45436_b46920	subset I	0.488215	0.401381	0.833085	amino acid ABC transporter protein2C permease protein	E	K02029	Transporters
SF4M	SF45436_b46930	subset II	0.288541	0.614227	0.9151	Arylmalonate decarboxylase (EC 4.1.1.76)	Q	K01799,K06033	Nicotinate and nicotinamide metabolism; Enzymes with EC numbers
SF4M	SF45436_b46940	subset I	0.811135	0.0604534	0.545803	Threonine dehydratase2C catabolic (EC 4.3.1.19)	E	K01754	Valine, leucine and isoleucine biosynthesis
SF4M	SF45436_b46950	subset II	0.0795154	0.866797	0.975428	Ornithine cyclodeaminase (EC 4.3.1.12)	E	K01750,K19244	Arginine and proline metabolism; Taurine and hypotaurine metabolism
SF4M	SF45436_b46960	subset I	0.830993	0.00324862	0.273758	Aminopeptidase YpdF (MP-2C MA-2C MS-2C AP-2C NP- specific)	E	K01271,K15783	Peptidases; Glycine, serine and threonine metabolism
SF4M	SF45436_b46970	subset I	0.139041	0.633898	0.920316	succinate dehydrogenase subunit	R	K06987,K15784	Function unknown; Glycine, serine and threonine metabolism
SF4M	SF45436_b46980	subset IV	0.717011	0.360347	0.813844	hypothetical protein
SF4M	SF45436_b46990	subset III	0.124755	0.704629	0.939025	Muconate cycloisomerase (EC 5.5.1.1)	MR	K01706,K02549,K19802	Ascorbate and aldarate metabolism; Ubiquinone and other terpenoid-quinone biosynthesis; Enzymes with EC numbers
SF4M	SF45436_b47000	subset III	0.304707	0.346906	0.806169	Alcohol dehydrogenase (EC 1.1.1.1)	CR	K00001,K17829	Drug metabolism - cytochrome P450; Butanoate metabolism
SF4M	SF45436_b47010	subset IV	0.276104	0.411315	0.839279	putative dehydrogenase/oxidoreductase	E
SF4M	SF45436_b47020	subset III	0.249759	0.295538	0.775818	4-hydroxy-tetrahydrodipicolinate synthase (EC 4.3.3.7)	EM	K01714	Monobactam biosynthesis
SF4M	SF45436_b47030	subset III	0.281908	0.229543	0.73613	Transcriptional regulator2C GntR family	K
SF4M	SF45436_b47040	subset IV	-0.660302	0.103961	0.609642	L-proline glycine betaine ABC transport system permease protein ProV (TC 3.A.1.12.1)	E	K02000	Transporters
SF4M	SF45436_b47050	subset IV	-0.0987097	0.838782	0.970484	L-proline glycine betaine ABC transport system permease protein ProW (TC 3.A.1.12.1)	E	K02001,K02002	Transporters; Transporters
SF4M	SF45436_b47060	subset IV	0.595166	0.0389703	0.482517	L-alanine-DL-glutamate epimerase and related enzymes of enolase superfamily	MR	K01706,K02549,K19802	Ascorbate and aldarate metabolism; Ubiquinone and other terpenoid-quinone biosynthesis; Enzymes with EC numbers
SF4M	SF45436_b47070	subset II	0.414015	0.0311633	0.463294	Glycine cleavage system transcriptional activator	K	K13636	Transcription factors
SF4M	SF45436_b47080	subset IV	0.0393448	0.894742	0.98272	Trimethylamine methyltransferase family protein	H	K14083	Methane metabolism
SF4M	SF45436_b47090	subset IV	-0.0519359	0.887766	0.980017	Transcriptional regulator2C AraC family	K
SF4M	SF45436_b47100	subset IV	-0.182769	0.483014	0.872177	L-proline glycine betaine binding ABC transporter protein ProX (TC 3.A.1.12.1)	E	K02002	Transporters
SF4M	SF45436_b47110	subset II	0.545689	0.162742	0.672653	short-chain dehydrogenase/reductase SDR	IQR	K00034,K00059,K18009	Pentose phosphate pathway; Lipid biosynthesis proteins; Butanoate metabolism
SF4M	SF45436_b47120	subset II	0.208017	0.512831	0.884042	Dehydrogenases with different specificities (related to short-chain alcohol dehydrogenases)	IQR	K00034,K00059,K18009	Pentose phosphate pathway; Lipid biosynthesis proteins; Butanoate metabolism
SF4M	SF45436_b47130	subset I	-0.361257	0.0806196	0.578542	FIG00986109: hypothetical protein	S
SF4M	SF45436_b47140	subset IV	-0.188117	0.7988	0.959982	hypothetical protein
SF4M	SF45436_b47150	subset II	-0.303077	0.132374	0.643076	Tripeptide aminopeptidase (EC 3.4.11.4)	E	K01258,K01263	Peptidases; Enzymes with EC numbers
SF4M	SF45436_b47160	subset I	-0.0386966	0.798711	0.959982	conserved hypothetical protein	R	K09165	Energy metabolism
SF4M	SF45436_b47170	subset III	-0.841098	0.206165	0.714489	Major facilitator family transporter	G	K19577	Transporters
SF4M	SF45436_b47180	subset I	-0.100656	0.811433	0.961304	NAD(FAD)-utilizing dehydrogenases	R	K07007	Secondary bile acid biosynthesis
SF4M	SF45436_b47190	subset I	0.28026	0.167442	0.678539	Maltose operon transcriptional repressor MalR2C LacI family	K	K02529	Transcription factors
SF4M	SF45436_b47200	subset I	-0.192812	0.326174	0.79192	Maltose/maltodextrin ABC transporter2C substrate binding periplasmic protein MalE	G	K02027,K10236	Transporters; Transporters
SF4M	SF45436_b47210	subset IV	-1.29523	0.339341	0.799405	hypothetical protein
SF4M	SF45436_b47220	subset I	-0.450637	0.0636974	0.557687	Maltose/maltodextrin ABC transporter2C permease protein MalF	G	K02025,K10237	Transporters; Transporters
SF4M	SF45436_b47230	subset I	0.295919	0.370427	0.819766	Maltose/maltodextrin ABC transporter2C permease protein MalG	G	K02026,K10238	Transporters; Transporters
SF4M	SF45436_b47240	subset III	0.0328903	0.883395	0.979513	Maltose/maltodextrin transport ATP-binding protein MalK (EC 3.6.3.19)	G	K10111,K10112,K10235	Transporters; Transporters; Transporters
SF4M	SF45436_b47250	subset IV	-0.563404	0.229711	0.736269	hypothetical protein
SF4M	SF45436_b47260	subset I	-0.161671	0.40202	0.833085	Trehalose utilization protein ThuA	G
SF4M	SF45436_b47270	subset I	-0.0732132	0.739925	0.94846	Nucleoside-diphosphate-sugar epimerases	R
SF4M	SF45436_b47280	subset I	-0.420609	0.0123975	0.391473	conserved hypothetical protein
SF4M	SF45436_b47290	subset II	-0.214878	0.431084	0.849115	Transcriptional regulator2C AraC family	K
SF4M	SF45436_b47300	subset III	0.957698	0.00826107	0.344986	Transporter2C LysE family	E
SF4M	SF45436_b47310	subset III	-0.666911	0.224597	0.73132	hypothetical protein
SF4M	SF45436_b47320	subset IV	1.69481	0.427422	NA	hypothetical protein
SF4M	SF45436_b47330	subset III	0.292595	0.0943219	0.604081	hypothetical protein	P
SF4M	SF45436_b47340	subset III	0.214853	0.218339	0.727302	hypothetical protein
SF4M	SF45436_b47350	subset III	0.384166	0.063231	0.55622	hypothetical protein
SF4M	SF45436_b47360	subset III	0.317104	0.16953	0.680479	bll1803%3B hypothetical protein		K03220	Secretion system
SF4M	SF45436_b47370	subset III	0.0827671	0.779719	0.955968	hypothetical protein
SF4M	SF45436_b47380	subset III	0.493641	0.371103	0.819766	hypothetical protein
SF4M	SF45436_b47390	subset III	0.327956	0.268802	0.756617	Flagellar biosynthesis protein FlhA	U	K02400,K03230	Bacterial motility proteins; Secretion system
SF4M	SF45436_b47400	subset III	1.07935	0.0229935	0.440918	Type II/IV secretion system secretin RcpA/CpaC2C associated with Flp pilus assembly	UW	K02280,K02666	Bacterial motility proteins; Bacterial motility proteins
SF4M	SF45436_b47410	subset III	0.378369	0.801008	0.96044	hypothetical protein	W
SF4M	SF45436_b47420	subset III	0.247726	0.699797	0.938621	TPR repeat	UW
SF4M	SF45436_b47430	subset III	-0.497781	0.426362	0.84828	Type III secretion inner membrane protein (YscU2CSpaS2CEscU2CHrcU2CSsaU2C homologous to flagellar export components)	U	K03229	Secretion system
SF4M	SF45436_b47440	subset II	1.20013	0.212208	0.720464	ErfK/YbiS/YcfS/YnhG	M	K16291,K19234,K19235,K19236	Peptidoglycan biosynthesis and degradation proteins; Peptidoglycan biosynthesis and degradation proteins; Peptidoglycan biosynthesis and degradation proteins; Peptidoglycan biosynthesis and degradation proteins
SF4M	SF45436_b47450	subset III	1.13647	0.081947	0.5822	FIG00985447: hypothetical protein
SF4M	SF45436_b47460	subset III	0.541704	0.071827	0.571349	Acetate permease ActP (cation/acetate symporter)	E	K03307	Transport
SF4M	SF45436_b47470	subset III	0.000833081	0.995914	0.999125	Sensor histidine kinase (EC 2.7.3.-)	E	K07646	Two-component system
SF4M	SF45436_b47480	subset III	-0.0643405	0.810157	0.961304	two-component response regulator	TK
SF4M	SF45436_b47490	subset III	0.878802	0.0569226	0.536306	Probable sugar-binding periplasmic protein precursor	G	K17315	Transporters
SF4M	SF45436_b47500	subset III	-0.195042	0.772347	0.955968	diguanylate cyclase/phosphodiesterase (GGDEF & EAL domains) with PAS/PAC sensor(s)	T
SF4M	SF45436_b47510	subset III	-0.816101	0.416847	0.842301	hypothetical protein
SF4M	SF45436_b47520	subset IV	0.113836	0.678689	0.933359	Methyl-accepting chemotaxis protein I (serine chemoreceptor protein)	NT	K03406,K03776,K05874,K05875,K05876,K05877	Bacterial motility proteins; Bacterial motility proteins; Bacterial motility proteins; Bacterial motility proteins; Bacterial motility proteins; Bacterial motility proteins
SF4M	SF45436_b47530	subset II	-0.313914	0.197467	0.707759	CrcB protein	DP	K06199	Transporters
SF4M	SF45436_b47540	subset III	-0.679166	0.00755828	0.344986	Methyl-accepting chemotaxis protein	NT	K03406,K03776	Bacterial motility proteins; Bacterial motility proteins
SF4M	SF45436_b47550	subset III	-0.314077	0.607103	0.912919	2-keto-4-pentenoate hydratase (EC 4.2.1.80)	Q
SF4M	SF45436_b47560	subset III	0.17775	0.728617	0.945974	Transcriptional regulator2C LacI family	K	K02529	Transcription factors
SF4M	SF45436_b47570	subset I	-0.119853	0.780934	0.955968	TRAP-type transport system2C small permease component2C predicted N-acetylneuraminate transporter	G
SF4M	SF45436_b47580	subset I	-0.744484	0.147775	0.653354	TRAP-type C4-dicarboxylate transport system2C large permease component	G
SF4M	SF45436_b47590	subset I	-0.624482	0.167171	0.678539	TRAP-type C4-dicarboxylate transport system2C periplasmic component	G
SF4M	SF45436_b47600	subset III	-0.0811403	0.736057	0.947702	22C4-dihydroxyhept-2-ene-12C7-dioic acid aldolase (EC 4.1.2.n4)	G	K01630,K02510	Ascorbate and aldarate metabolism; Tyrosine metabolism
SF4M	SF45436_b47610	subset III	-0.465177	0.0707771	0.568781	hypothetical protein
SF4M	SF45436_b47620	subset III	-0.168414	0.641748	0.921432	hypothetical protein
SF4M	SF45436_b47630	subset III	0.465644	0.213265	0.721068	FIG00985090: hypothetical protein	ET	K02030	Transporters
SF4M	SF45436_b47640	subset III	0.242667	0.451303	0.858482	diguanylate cyclase/phosphodiesterase (GGDEF & EAL domains) with PAS/PAC sensor(s)	T
SF4M	SF45436_b47650	subset III	-0.00866084	0.973221	0.996344	D-serine dehydratase transcriptional activator	K	K03566	Transcription factors
SF4M	SF45436_b47660	subset III	-0.136611	0.405503	0.835764	3-oxoacyl-[acyl-carrier protein] reductase (EC 1.1.1.100)	IQR	K00059	Lipid biosynthesis proteins
SF4M	SF45436_b47670	subset IV	-0.464878	0.710531	0.939935	hypothetical protein
SF4M	SF45436_b47680	subset III	-0.0022665	0.993026	0.998501	Ribose ABC transport system2C ATP-binding protein RbsA (TC 3.A.1.2.1)	G	K01995,K01996,K02056,K10441,K10548,K10562,K17204,K17207,K17215	Transporters; Transporters; Transporters; Transporters; Transporters; Transporters; Transporters; Transporters; Transporters
SF4M	SF45436_b47690	subset III	-0.14579	0.716899	0.94207	Ribose ABC transport system2C permease protein RbsC (TC 3.A.1.2.1)	G	K10440	Transporters
SF4M	SF45436_b47700	subset IV	-0.0465773	0.872867	0.976449	Ribose ABC transporter2C periplasmic ribose-binding protein	G	K10439	Transporters
SF4M	SF45436_b47710	subset III	-0.189567	0.73051	0.945974	Ribose ABC transporter2C periplasmic ribose-binding protein	G	K10439	Transporters
SF4M	SF45436_b47720	subset III	0.198744	0.753577	0.9513	Ribose operon repressor	K	K06145	Transcription factors
SF4M	SF45436_b47730	subset III	-0.097307	0.778288	0.955968	ABC transporter2C substrate binding protein [amino acid]	ET	K02030	Transporters
SF4M	SF45436_b47740	subset III	0.361631	0.626856	0.918033	ABC transporter2C membrane spanning protein [amino acid]	E	K02029	Transporters
SF4M	SF45436_b47750	subset II	-0.74411	0.424381	0.846981	ABC transporter2C membrane spanning protein [amino acid]	E	K02029	Transporters
SF4M	SF45436_b47760	subset III	-0.320699	0.412547	0.840036	ABC transporter ATP-binding protein	E	K02028	Transporters
SF4M	SF45436_b47770	subset IV	2.85932	0.000916455	0.190565	hypothetical protein
SF4M	SF45436_b47780	subset IV	2.35692	0.00173594	0.248912	Growth inhibitor	V	K07171	Prokaryotic defense system
SF4M	SF45436_b47790	subset II	-0.0741167	0.70047	0.938621	Positive regulator of L-idonate catabolism	K	K06145	Transcription factors
SF4M	SF45436_b47800	subset II	-0.427546	0.106809	0.613131	Transcriptional regulator2C HxlR family	K
SF4M	SF45436_b47810	subset II	0.0869642	0.859645	0.975428	3-oxoacyl-[acyl-carrier protein] reductase (EC 1.1.1.100)	R
SF4M	SF45436_b47820	subset II	0.478741	0.155682	0.663195	Bifunctional protein: zinc-containing alcohol dehydrogenase%3B quinone oxidoreductase ( NADPH:quinone reductase) (EC 1.1.1.-)%3B Similar to arginate lyase	CR	K00001,K00344	Drug metabolism - cytochrome P450; Enzymes with EC numbers
SF4M	SF45436_b47830	subset II	0.19394	0.528049	0.888074	Miscellaneous%3B Unknown
SF4M	SF45436_b47840	subset II	0.357109	0.28056	0.767303	3-hydroxyisobutyrate dehydrogenase (EC 1.1.1.31)	I	K00020,K00042	Valine, leucine and isoleucine degradation; Glyoxylate and dicarboxylate metabolism
SF4M	SF45436_b47850	subset II	-0.355777	0.559679	0.90015	Gluconokinase (EC 2.7.1.12)	G	K00851,K00891,K01057	Pentose phosphate pathway; Phenylalanine, tyrosine and tryptophan biosynthesis; Pentose phosphate pathway
SF4M	SF45436_b47860	subset II	0.0673641	0.799848	0.959991	5-keto-D-gluconate 5-reductase (EC 1.1.1.69)	IQR	K00046	Enzymes with EC numbers
SF4M	SF45436_b47870	subset II	-0.357955	0.210306	0.719227	D-3-phosphoglycerate dehydrogenase (EC 1.1.1.95)	CHR	K00015	Glyoxylate and dicarboxylate metabolism
SF4M	SF45436_b47880	subset II	-0.154205	0.386963	0.828459	L-idonate 5-dehydrogenase (EC 1.1.1.264)	ER	K00004,K00098,K05351	Butanoate metabolism; Enzymes with EC numbers; Pentose and glucuronate interconversions
SF4M	SF45436_b47890	subset II	0.101812	0.647807	0.924296	Gluconolactonase (EC 3.1.1.17)	G	K01053	Exosome
SF4M	SF45436_b47900	subset I	-0.162526	0.456769	0.861674	Phage lysin2C glycosyl hydrolase2C family 25	M	K07273	Structural proteins
SF4M	SF45436_b47910	subset I	0.0809549	0.618009	0.916885	L-sorbosone dehydrogenase	G
SF4M	SF45436_b47920	subset IV	-0.0908996	0.642759	0.921848	Adenylate cyclase (EC 4.6.1.1)	R	K08282	Enzymes with EC numbers
SF4M	SF45436_b47930	subset III	0.221697	0.497339	0.876973	UDP-glucose 4-epimerase (EC 5.1.3.2)	M	K18981	Ascorbate and aldarate metabolism
SF4M	SF45436_b47940	subset I	-0.597402	0.0136771	0.399154	Dihydroxy-acid dehydratase (EC 4.2.1.9)	EG	K01687	Pantothenate and CoA biosynthesis
SF4M	SF45436_b47950	subset I	-0.404039	0.0301139	0.463294	Predicted D-glucarate or D-galactorate regulator2C GntR family	K	K05799	Transcription factors
SF4M	SF45436_b47960	subset II	-0.729766	0.000176675	0.0839709	FIG00432040: hypothetical protein	EM
SF4M	SF45436_b47970	subset I	-0.10234	0.667546	0.93041	Gluconolactonase (EC 3.1.1.17)	G	K01053	Exosome
SF4M	SF45436_b47980	subset III	0.322343	0.484139	0.87255	Probable lipoprotein signal peptide	R
SF4M	SF45436_b47990	subset III	-0.093381	0.903124	0.983471	Transcriptional regulator2C AraC family	K
SF4M	SF45436_b48000	subset III	0.308343	0.264998	0.756617	TolA protein	D	K03406	Bacterial motility proteins
SF4M	SF45436_b48010	subset III	0.0336345	0.932037	0.987922	PE_PGRS family protein
SF4M	SF45436_b48020	subset I	-0.276996	0.102243	0.609642	Isoquinoline 1-oxidoreductase beta subunit (EC 1.3.99.16)	C	K07303	Enzymes with EC numbers
SF4M	SF45436_b48030	subset I	-0.334929	0.148111	0.654403	Isoquinoline 1-oxidoreductase alpha subunit (EC 1.3.99.16)	C	K03518,K07302	Enzymes with EC numbers; Enzymes with EC numbers
SF4M	SF45436_b48040	subset III	-0.376214	0.16987	0.680479	Transcriptional regulator2C AraC family	K
SF4M	SF45436_b48050	subset III	0.131915	0.583104	0.906325	FIG00553873: hypothetical protein	R
SF4M	SF45436_b48060	subset III	-0.213058	0.568779	0.904105	Ribose ABC transport system2C periplasmic ribose-binding protein RbsB (TC 3.A.1.2.1)	G	K00065,K10439,K17202,K17205	Pentose and glucuronate interconversions; Transporters; Transporters; Transporters
SF4M	SF45436_b48070	subset III	-0.119394	0.879974	0.97801	Predicted erythritol ABC transporter 22C hypothetical lipoprotein	S
SF4M	SF45436_b48080	subset III	-0.0396503	0.952533	0.994302	Ribose ABC transport system2C ATP-binding protein RbsA (TC 3.A.1.2.1)	G	K01995,K01996,K02056,K10441,K10545,K10548,K10562,K17204,K17207,K17215	Transporters; Transporters; Transporters; Transporters; Transporters; Transporters; Transporters; Transporters; Transporters; Transporters
SF4M	SF45436_b48090	subset I	0.54356	0.353564	0.808948	Ribose ABC transport system2C permease protein RbsC (TC 3.A.1.2.1)	G	K02057,K10440,K10538,K10541,K10553,K17203,K17206,K17209,K17214	Transporters; Transporters; Transporters; Transporters; Transporters; Transporters; Transporters; Transporters; Transporters
SF4M	SF45436_b48100	subset II	0.391285	0.357366	0.81192	putative oxidoreductase protein	R
SF4M	SF45436_b48110	subset III	0.109058	0.75513	0.952375	FIG00984133: hypothetical protein
SF4M	SF45436_b48120	subset III	0.121264	0.52702	0.888074	Transcriptional regulator NanR	K	K05799	Transcription factors
SF4M	SF45436_b48130	subset III	0.0749124	0.759174	0.953604	similar to ribulose-12C5-bisphosphate carboxylase2C Type III	G	K01601	Carbon fixation in photosynthetic organisms
SF4M	SF45436_b48140	subset III	-0.0808701	0.74807	0.950872	Candidate type III effector Hop protein	S
SF4M	SF45436_b48150	subset I	-0.212949	0.367872	0.819488	C4-dicarboxylate transport transcriptional regulatory protein dctD	T	K10126	Two-component system
SF4M	SF45436_b48160	subset I	0.0866557	0.638285	0.920316	Signal transduction histidine kinase regulating C4-dicarboxylate transport system	T	K10125,K14986	Two-component system; Two-component system
SF4M	SF45436_b48170	subset III	-5.63489	0.000192103	0.0852169	hypothetical protein
SF4M	SF45436_b48180	subset I	-1.15356	0.0526518	0.524169	Aerobic C4-dicarboxylate transporter for fumarate2C L-malate2C D-malate2C succunate	C	K11103	Transporters
SF4M	SF45436_b48190	subset I	-0.0848467	0.733377	0.946925	Two-component response regulator	TK
SF4M	SF45436_b48200	subset I	0.0878586	0.597262	0.909671	Two-component hybrid sensor and regulator	T
SF4M	SF45436_b48210	subset III	0.12665	0.769452	0.955968	FIG00985258: hypothetical protein
SF4M	SF45436_b48220	subset I	-0.365262	0.460736	0.862359	Transcriptional regulator2C ArsR family	K
SF4M	SF45436_b48230	subset II	0.336388	0.394743	0.831649	Arsenate reductase (EC 1.20.4.1)	T	K01104,K03741,K03892	Enzymes with EC numbers; Enzymes with EC numbers; Transcription factors
SF4M	SF45436_b48240	subset II	0.345037	0.412346	0.840036	Aquaporin Z	G
SF4M	SF45436_b48250	subset I	0.18535	0.645029	0.923009	Arsenate reductase (EC 1.20.4.1)	P	K00537	Enzymes with EC numbers
SF4M	SF45436_b48260	subset I	-0.224417	0.590196	0.908681	Urea ABC transporter2C urea binding protein	E	K01999,K11959	Transporters; Transporters
SF4M	SF45436_b48270	subset I	-1.24084	0.0509952	0.524045	Urea ABC transporter2C permease protein UrtB	E	K01997,K11960	Transporters; Transporters
SF4M	SF45436_b48280	subset I	1.1656	0.0729238	0.573564	Urea ABC transporter2C permease protein UrtC	E	K01998,K11961	Transporters; Transporters
SF4M	SF45436_b48290	subset I	0.471563	0.398901	0.833042	Urea ABC transporter2C ATPase protein UrtD	R	K11962	Transporters
SF4M	SF45436_b48300	subset I	0.603148	0.397071	0.833042	Urea ABC transporter2C ATPase protein UrtE	E	K01996,K11963	Transporters; Transporters
SF4M	SF45436_b48310	subset I	-0.609336	0.0208073	0.430416	FIG01075316: hypothetical protein
SF4M	SF45436_b48320	subset II	-0.256682	0.428499	0.848392	binding protein component precursor of ABC ribose transporter	G	K10439	Transporters
SF4M	SF45436_b48330	subset III	-0.0552949	0.87564	0.976449	Ribose ABC transport system2C ATP-binding protein RbsA (TC 3.A.1.2.1)	G	K01995,K01996,K02056,K10441,K10539,K10548,K10562,K17204,K17207,K17210	Transporters; Transporters; Transporters; Transporters; Transporters; Transporters; Transporters; Transporters; Transporters; Transporters
SF4M	SF45436_b48340	subset III	0.105898	0.773323	0.955968	Ribose transport system permease protein rbsC	G	K02057,K10440	Transporters; Transporters
SF4M	SF45436_b48350	subset III	-0.421452	0.429789	0.84861	Ribose ABC transport system2C permease protein RbsC (TC 3.A.1.2.1)	G	K10440	Transporters
SF4M	SF45436_b48360	subset I	-0.339706	0.0827983	0.584242	L-fuconate dehydratase (EC 4.2.1.68)	MR	K18334	Fructose and mannose metabolism
SF4M	SF45436_b48370	subset I	0.29041	0.0772328	0.577431	Plasmid replication protein RepA	N	K03496	Cytoskeleton proteins
SF4M	SF45436_b48380	subset I	0.305994	0.059109	0.539613	Plasmid replication protein RepB	D	K03497	Cytoskeleton proteins
SF4M	SF45436_b48390	subset IV	-0.881409	0.50105	0.878185	hypothetical protein
SF4M	SF45436_b48400	subset II	0.203562	0.438878	0.853887	Myo-inositol 2-dehydrogenase (EC 1.1.1.18)	R
SF4M	SF45436_b48410	subset II	-0.312244	0.355537	0.811096	Inosose dehydratase (EC 4.2.1.44)	G	K03335	Inositol phosphate metabolism
SF4M	SF45436_b48420	subset II	-0.446152	0.0648756	0.561381	Glyceraldehyde-3-phosphate ketol-isomerase (EC 5.3.1.1)	G	K06605	Carbohydrate metabolism
SF4M	SF45436_b48430	subset II	0.325717	0.198989	0.707921	Transcriptional regulator2C LacI family	G	K02529	Transcription factors
SF4M	SF45436_b48440	subset II	-0.139783	0.579388	0.906014	putative membrane protein	S	K15977	Others
SF4M	SF45436_b48450	subset III	-0.189753	0.47698	0.870299	Transcriptional regulator2C MarR family / Acetyltransferase (GNAT)	E
SF4M	SF45436_b48460	subset III	0.0521696	0.755144	0.952375	acyltransferase 3	M
SF4M	SF45436_b48470	subset III	-0.12266	0.597106	0.909671	dessication-associated protein
SF4M	SF45436_b48480	subset I	-0.0603265	0.748145	0.950872	Cell division protein FtsK	D	K03466	Chromosome and associated proteins
SF4M	SF45436_b48490	subset II	0.0743017	0.821363	0.964687	Transcriptional regulator2C GntR family	K
SF4M	SF45436_b48500	subset II	-0.885323	0.010953	0.374164	ABC-type amino acid transport/signal transduction systems2C periplasmic component/domain	ET	K02030,K10001	Transporters; Transporters
SF4M	SF45436_b48510	subset II	-0.70081	0.0456292	0.498162	amino acid ABC transporter2C permease protein	E	K02029	Transporters
SF4M	SF45436_b48520	subset II	0.25433	0.332768	0.797126	Putative amino acid ABC transporter2C permease protein	E	K02029	Transporters
SF4M	SF45436_b48530	subset II	0.319405	0.255401	0.752298	Histidine ABC transporter2C ATP-binding protein HisP (TC 3.A.1.3.1)	E	K02028,K02029,K09972,K10004	Transporters; Transporters; Transporters; Transporters
SF4M	SF45436_b48540	subset III	-0.268783	0.494442	0.876415	Copper binding protein2C plastocyanin/azurin family	C
SF4M	SF45436_b48550	subset III	-0.389476	0.256598	0.752823	FIG01075795: hypothetical protein	S	K08995	General function prediction only
SF4M	SF45436_b48560	subset III	-0.465226	0.104772	0.610958	RNA polymerase sigma-70 factor	K	K03088	Transcription machinery
SF4M	SF45436_b48570	subset I	0.33541	0.197932	0.707759	Acylphosphate phosphohydrolase (EC 3.6.1.7)2C putative	C	K01512	Aminobenzoate degradation
SF4M	SF45436_b48580	subset I	-0.0862725	0.787087	0.957975	Acetyl-CoA acetyltransferase (EC 2.3.1.9) @ Beta-ketoadipyl CoA thiolase (EC 2.3.1.-)	I	K00626,K00632,K02615,K07823	Exosome; Ethylbenzene degradation; Phenylalanine metabolism; Benzoate degradation
SF4M	SF45436_b48590	subset II	-0.987071	0.0351056	0.468511	3-oxoadipate CoA-transferase subunit B (EC 2.8.3.6)%3B Glutaconate CoA-transferase subunit B (EC 2.8.3.12)	I	K01040	Styrene degradation
SF4M	SF45436_b48600	subset II	-0.385404	0.379363	0.823898	3-oxoadipate CoA-transferase subunit A (EC 2.8.3.6)%3B Glutaconate CoA-transferase subunit A (EC 2.8.3.12)	I	K01039	Styrene degradation
SF4M	SF45436_b48610	subset II	-0.136074	0.70179	0.938621	Pca regulon regulatory protein PcaR	K	K02624	Transcription factors
SF4M	SF45436_b48620	subset III	0.38152	0.0686701	0.567103	Transcriptional regulator2C GntR family	K
SF4M	SF45436_b48630	subset IV	-0.0775936	0.733461	0.946925	hypothetical protein	R
SF4M	SF45436_b48640	subset III	-0.00646543	0.983974	0.996593	hypothetical protein
SF4M	SF45436_b48650	subset IV	0.0564874	0.77836	0.955968	hypothetical protein	T	K06867	Function unknown
SF4M	SF45436_b48660	subset IV	0.0383951	0.822623	0.964687	hypothetical protein
SF4M	SF45436_b48670	subset IV	-0.0238627	0.888049	0.980017	Adenylate cyclase (EC 4.6.1.1)	R	K08282	Enzymes with EC numbers
SF4M	SF45436_b48680	subset III	-0.575016	0.153362	0.659642	Transcriptional regulator2C GntR family	K
SF4M	SF45436_b48690	subset III	0.329351	0.437169	0.853056	4-hydroxy-tetrahydrodipicolinate synthase (EC 4.3.3.7)	EM	K01714	Monobactam biosynthesis
SF4M	SF45436_b48700	subset III	-0.267744	0.405619	0.835764	Aldehyde dehydrogenase (EC 1.2.1.3)	C	K09472	Arginine and proline metabolism
SF4M	SF45436_b48710	subset III	0.0652672	0.876936	0.976547	Oxidoreductase	E
SF4M	SF45436_b48720	subset II	-0.370626	0.237624	0.740586	L-proline glycine betaine binding ABC transporter protein ProX (TC 3.A.1.12.1)	E	K02002,K03406	Transporters; Bacterial motility proteins
SF4M	SF45436_b48730	subset III	-0.551772	0.120698	0.631388	L-proline glycine betaine ABC transport system permease protein ProV (TC 3.A.1.12.1)	E	K02000	Transporters
SF4M	SF45436_b48740	subset III	0.00255814	0.997023	0.999326	L-proline glycine betaine ABC transport system permease protein ProW (TC 3.A.1.12.1)	E	K02001	Transporters
SF4M	SF45436_b48750	subset III	-0.939742	0.145328	0.650358	L-proline glycine betaine ABC transport system permease protein ProW (TC 3.A.1.12.1)	E	K02001	Transporters
SF4M	SF45436_b48760	subset III	-0.316267	0.688379	0.937737	4-hydroxyproline epimerase (EC 5.1.1.8)	E	K12658	Arginine and proline metabolism
SF4M	SF45436_b48770	subset IV	0.103717	0.883572	0.979513	4-hydroxyproline epimerase (EC 5.1.1.8)	E	K12658	Arginine and proline metabolism
SF4M	SF45436_b48780	subset III	0.454817	0.13222	0.643076	Transcriptional regulator containing an amidase domain and an AraC-type DNA-binding HTH domain	K
SF4M	SF45436_b48790	subset III	0.110015	0.498668	0.877814	Adenylate cyclase (EC 4.6.1.1)	R	K08282	Enzymes with EC numbers
SF4M	SF45436_b48800	subset II	-0.0508235	0.96154	0.99563	Putative secreted protein	R
SF4M	SF45436_b48810	subset III	-0.019719	0.988405	0.998067	Multidrug resistance protein A	V	K03543	Transporters
SF4M	SF45436_b48820	subset III	0.180939	0.705304	0.939025	FIG01074225: hypothetical protein	GEPR	K03446	Transporters
SF4M	SF45436_b48830	subset III	-0.147609	0.605898	0.912892	hypothetical protein
SF4M	SF45436_b48840	subset III	0.102387	0.570865	0.905373	GumJ protein	M	K03328,K16553	Transport; Transporters
SF4M	SF45436_b48850	subset II	0.258511	0.117226	0.625432	Glycosyl transferase2C group 1 family protein	M
SF4M	SF45436_b48860	subset II	-0.000750913	0.995781	0.999125	Glycosyltransferase	M
SF4M	SF45436_b48870	subset III	-0.183842	0.461247	0.862359	FIG01076015: hypothetical protein	C
SF4M	SF45436_b48880	subset I	-0.0923553	0.578113	0.906014	Gamma-glutamyltranspeptidase (EC 2.3.2.2)	E	K00681	Peptidases
SF4M	SF45436_b48890	subset I	-0.152953	0.472907	0.868062	LysR family transcriptional regulator YdcI	K	K02623	Transcription factors
SF4M	SF45436_b48900	subset I	-0.313129	0.10006	0.607542	Beta-ketoadipate enol-lactone hydrolase (EC 3.1.1.24)	HR	K01055,K14727	Benzoate degradation; Benzoate degradation
SF4M	SF45436_b48910	subset I	-0.133487	0.619285	0.917945	4-carboxymuconolactone decarboxylase (EC 4.1.1.44)	R	K01055,K01607,K14727	Benzoate degradation; Benzoate degradation; Benzoate degradation
SF4M	SF45436_b48920	subset I	-0.39889	0.113283	0.620849	Protocatechuate 32C4-dioxygenase beta chain (EC 1.13.11.3)	Q	K00449	Polycyclic aromatic hydrocarbon degradation
SF4M	SF45436_b48930	subset I	0.124417	0.550273	0.89721	Protocatechuate 32C4-dioxygenase alpha chain (EC 1.13.11.3)	Q	K00448	Polycyclic aromatic hydrocarbon degradation
SF4M	SF45436_b48940	subset I	0.218286	0.350176	0.807234	3-carboxy-cis2Ccis-muconate cycloisomerase (EC 5.5.1.2)	F	K01032,K01857	Benzoate degradation; Benzoate degradation
SF4M	SF45436_b48950	subset III	-0.814029	0.00228612	0.26975	hypothetical protein
SF4M	SF45436_b48960	subset I	0.170518	0.662255	0.928692	Adenylate cyclase (EC 4.6.1.1)	T	K01768	Longevity regulating pathway - multiple species
SF4M	SF45436_b48970	subset I	0.11413	0.635761	0.920316	FIG01075869: hypothetical protein	R
SF4M	SF45436_b48980	subset II	0.098756	0.791468	0.958541	FIG00984845: hypothetical protein
SF4M	SF45436_b48990	subset I	0.134895	0.445096	0.855969	Transcriptional regulator associated with Tricarboxylic transport	K	K11475	Transcription factors
SF4M	SF45436_b49000	subset I	-0.154828	0.564372	0.90164	4-hydroxythreonine-4-phosphate dehydrogenase (EC 1.1.1.262)	H	K00097	Vitamin B6 metabolism
SF4M	SF45436_b49010	subset I	0.28216	0.326667	0.79192	Tricarboxylate transport protein TctC	C	K07795	Transporters
SF4M	SF45436_b49020	subset I	-0.233555	0.627812	0.918033	Tricarboxylate transport protein TctB
SF4M	SF45436_b49030	subset I	-0.235485	0.489798	0.873909	Tricarboxylate transport membrane protein TctA	R	K07793	Transporters
SF4M	SF45436_b49040	subset I	0.29304	0.473831	0.869039	AP endonuclease2C family protein 2	G
SF4M	SF45436_b49050	subset I	0.0670165	0.773922	0.955968	Dihydroxyacetone kinase2C ATP-dependent (EC 2.7.1.29)	G	K00863,K05878	RIG-I-like receptor signaling pathway; Glycerolipid metabolism
SF4M	SF45436_b49060	subset I	0.285703	0.151763	0.658729	Chloramphenicol acetyltransferase (EC 2.3.1.28)	R
SF4M	SF45436_b49070	subset I	-0.170049	0.437808	0.853386	Phosphonates transport ATP-binding protein PhnL	P	K05780	Phosphonate and phosphinate metabolism
SF4M	SF45436_b49080	subset I	0.122016	0.529136	0.889045	Phosphonates transport ATP-binding protein PhnK	P	K05781	Others
SF4M	SF45436_b49090	subset I	-0.146121	0.465833	0.864858	PhnJ protein	P	K06163	Phosphonate and phosphinate metabolism
SF4M	SF45436_b49100	subset I	0.116062	0.580659	0.906014	PhnI protein	P	K06164	Phosphonate and phosphinate metabolism
SF4M	SF45436_b49110	subset I	-0.0463225	0.840246	0.970847	PhnH protein	P	K06165	Phosphonate and phosphinate metabolism
SF4M	SF45436_b49120	subset I	-0.0893918	0.648746	0.924407	PhnG protein	P	K06166	Phosphonate and phosphinate metabolism
SF4M	SF45436_b49130	subset I	0.228292	0.356344	0.811289	Transcriptional regulator PhnF	K	K02043,K03710	Transcription factors; Transcription factors
SF4M	SF45436_b49140	subset II	0.225064	0.259168	0.754069	hypothetical protein
SF4M	SF45436_b49150	subset II	-0.0279668	0.889561	0.980477	Selenium-binding protein 1		K17285	Exosome
SF4M	SF45436_b49160	subset II	-0.0029614	0.991791	0.998501	hypothetical protein
SF4M	SF45436_b49170	subset II	-0.151234	0.484269	0.87255	Uncharacterized glutathione S-transferase-like protein	O	K00799	Transporters
SF4M	SF45436_b49180	subset II	-0.477927	0.0308607	0.463294	Mll3732 protein	Q	K01759,K08234	Pyruvate metabolism; Amino acid metabolism
SF4M	SF45436_b49190	subset III	-0.0498594	0.802228	0.96044	Phenylacetate-coenzyme A ligase (EC 6.2.1.30)	H	K01912,K14747	Biofilm formation - Vibrio cholerae; Ethylbenzene degradation
SF4M	SF45436_b49200	subset III	-0.164748	0.365236	0.817919	Citrate synthase (si) (EC 2.3.3.1)	C	K01647	Glyoxylate and dicarboxylate metabolism
SF4M	SF45436_b49210	subset I	-0.0439701	0.780884	0.955968	Methylmalonyl-CoA mutase (EC 5.4.99.2)	I	K01847,K01848	Valine, leucine and isoleucine degradation; Valine, leucine and isoleucine degradation
SF4M	SF45436_b49220	subset I	-0.140102	0.440049	0.85492	Propionyl-CoA carboxylase biotin-containing subunit (EC 6.4.1.3)	I	K01965	Valine, leucine and isoleucine degradation
SF4M	SF45436_b49230	subset II	0.13877	0.704941	0.939025	hypothetical protein
SF4M	SF45436_b49240	subset I	-0.254339	0.142858	0.650358	Propionyl-CoA carboxylase carboxyl transferase subunit (EC 6.4.1.3)	I	K01966	Valine, leucine and isoleucine degradation
SF4M	SF45436_b49250	subset I	-0.774349	0.0143518	0.411007	Transcriptional regulator2C XRE family	R	K07110	Transcription factors
SF4M	SF45436_b49260	subset I	-0.196342	0.299357	0.775818	Branched-chain acyl-CoA dehydrogenase (EC 1.3.99.12)	I	K00248,K00249	Valine, leucine and isoleucine degradation; PPAR signaling pathway
SF4M	SF45436_b49270	subset I	-0.250396	0.114266	0.621815	3-hydroxyisobutyryl-CoA hydrolase (EC 3.1.2.4)	I	K01692	Caprolactam degradation
SF4M	SF45436_b49280	subset I	-0.0718794	0.720084	0.942968	3-hydroxyisobutyrate dehydrogenase (EC 1.1.1.31)	I	K00020,K00042	Valine, leucine and isoleucine degradation; Glyoxylate and dicarboxylate metabolism
SF4M	SF45436_b49290	subset I	-0.0770986	0.71024	0.939791	5-keto-D-gluconate 5-reductase (EC 1.1.1.69)	IQR	K00046	Enzymes with EC numbers
SF4M	SF45436_b49300	subset II	0.402977	0.0955202	0.604081	Carbonic anhydrase (EC 4.2.1.1)	P	K01674	Nitrogen metabolism
SF4M	SF45436_b49310	subset II	-0.168041	0.383819	0.827913	Inositol transport system sugar-binding protein	G	K02058	Transporters
SF4M	SF45436_b49320	subset II	-0.188855	0.587431	0.908654	Ribose ABC transport system2C permease protein RbsC (TC 3.A.1.2.1)	G	K02057,K10439,K10440,K10541	Transporters; Transporters; Transporters; Transporters
SF4M	SF45436_b49330	subset II	-0.0444859	0.900006	0.983471	ABC transporter2C ATP-binding protein	G	K02056,K10441,K10545,K10554	Transporters; Transporters; Transporters; Transporters
SF4M	SF45436_b49340	subset II	-0.133401	0.537782	0.89184	Sulfur oxidation molybdopterin C protein	C	K00387,K17225	Sulfur metabolism; Sulfur metabolism
SF4M	SF45436_b49350	subset IV	-0.820633	0.265426	0.756617	hypothetical protein
SF4M	SF45436_b49360	subset II	0.110378	0.701652	0.938621	D-mannonate oxidoreductase (EC 1.1.1.57)	G	K00040,K00045,K19633	Pentose and glucuronate interconversions; Fructose and mannose metabolism; Fructose and mannose metabolism
SF4M	SF45436_b49370	subset II	-0.148296	0.705322	0.939025	Transcriptional regulator2C GntR family	K
SF4M	SF45436_b49380	subset III	-1.29891	0.0383383	0.478941	hypothetical protein
SF4M	SF45436_b49390	subset III	-0.365808	0.0771945	0.577431	STRUCTURAL ELEMENTS%3B Cell Exterior%3B surface polysaccharides/antigens	M
SF4M	SF45436_b49400	subset II	-0.094966	0.698134	0.938621	Maltose/maltodextrin ABC transporter2C substrate binding periplasmic protein MalE	G	K02027	Transporters
SF4M	SF45436_b49410	subset II	0.111875	0.77045	0.955968	Maltose/maltodextrin ABC transporter2C permease protein MalF	G	K02025	Transporters
SF4M	SF45436_b49420	subset II	-0.451948	0.215535	0.724635	Various polyols ABC transporter2C permease component 2	G	K02026	Transporters
SF4M	SF45436_b49430	subset II	-0.0739998	0.742802	0.948581	Glycerol-3-phosphate ABC transporter2C ATP-binding protein UgpC (TC 3.A.1.1.3)	G	K02010,K05816,K10112,K10235,K17324,K17325	Transporters; Transporters; Transporters; Transporters; Transporters; Transporters
SF4M	SF45436_b49440	subset II	0.480942	0.223391	0.73132	serine/threonine kinase	O
SF4M	SF45436_b49450	subset II	-1.02654	0.0160408	0.422129	hypothetical protein
SF4M	SF45436_b49460	subset II	-0.369093	0.0798224	0.578542	MISCELLANEOUS%3B Unknown
SF4M	SF45436_b49470	subset III	-1.23983	0.0312991	0.463294	hypothetical protein
SF4M	SF45436_b49480	subset I	-0.558256	0.0130412	0.39234	Glutamine synthetase type II2C eukaryotic (EC 6.3.1.2)	E	K01915	Exosome
SF4M	SF45436_b49490	subset II	0.576328	0.000692986	0.165228	HAD-superfamily subfamily IIA hydrolase2C hypothetical 2	F	K01101,K01507,K02566	Aminobenzoate degradation; Oxidative phosphorylation; Carbohydrate metabolism
SF4M	SF45436_b49500	subset II	0.263214	0.067974	0.567103	FIG01075199: hypothetical protein
SF4M	SF45436_b49510	subset I	-0.607639	0.0683448	0.567103	Tricarboxylate transport membrane protein TctA	R	K07793	Transporters
SF4M	SF45436_b49520	subset I	-0.319801	0.310145	0.783045	Tricarboxylate transport protein TctB		K07794	Transporters
SF4M	SF45436_b49530	subset I	-0.646144	0.0345421	0.468511	Tricarboxylate transport protein TctC	C	K07795	Transporters
SF4M	SF45436_b49540	subset III	-0.850617	0.107441	0.613131	hypothetical protein
SF4M	SF45436_b49550	subset I	0.00207948	0.991218	0.998501	ABC-type Fe3+ transport system2C periplasmic component	P	K02012,K07649	Transporters; Two-component system
SF4M	SF45436_b49560	subset IV	-0.241698	0.635481	0.920316	Ser/Thr protein phosphatase family protein2C UDP-22C3-diacylglucosamine hydrolase (EC 3.6.1.-) homolog		K02051	Transporters
SF4M	SF45436_b49570	subset I	0.475323	0.0299962	0.463294	Tricarboxylate transport sensor protein TctE	T	K07649	Two-component system
SF4M	SF45436_b49580	subset III	-0.253481	0.190865	0.702053	hypothetical protein
SF4M	SF45436_b49590	subset I	-1.06894	0.0023978	0.26975	Inositol transport system permease protein	G	K10440,K10541,K17214	Transporters; Transporters; Transporters
SF4M	SF45436_b49600	subset I	0.175847	0.653321	0.92565	Inositol transport system ATP-binding protein	G	K01995,K01996,K02056,K10441,K10539,K10548,K17215	Transporters; Transporters; Transporters; Transporters; Transporters; Transporters; Transporters
SF4M	SF45436_b49610	subset II	-0.433457	0.194938	0.706877	Inositol transport system sugar-binding protein	G	K10439,K10540,K17213	Transporters; Transporters; Transporters
SF4M	SF45436_b49620	subset I	-0.0779171	0.801467	0.96044	Inosose isomerase (EC 5.3.99.-)	G	K06606	Inositol phosphate metabolism
SF4M	SF45436_b49630	subset III	-0.194793	0.356324	0.811289	Prevent host death protein2C Phd antitoxin	V
SF4M	SF45436_b49640	subset I	-0.102112	0.551864	0.898033	3-hydroxyisobutyrate dehydrogenase (EC 1.1.1.31)	I	K00020	Valine, leucine and isoleucine degradation
SF4M	SF45436_b49650	subset III	-0.0784265	0.693101	0.938621	hypothetical protein	R
SF4M	SF45436_b49660	subset I	-0.490969	0.0925729	0.604081	Exodeoxyribonuclease III (EC 3.1.11.2)	L	K01142	DNA repair and recombination proteins
SF4M	SF45436_b49670	subset I	0.129908	0.543094	0.896418	Esterase/lipase/thioesterase family active site	R	K07020	Function unknown
SF4M	SF45436_b49680	subset I	-0.0337751	0.850261	0.973963	probable O-linked GlcNAc transferase	R
SF4M	SF45436_b49690	subset I	-0.519499	0.00655056	0.344986	Ku domain protein	L	K10979	DNA repair and recombination proteins
SF4M	SF45436_b49700	subset I	0.0165162	0.932049	0.987922	ATP-dependent DNA ligase (EC 6.5.1.1) clustered with Ku protein2C LigD	L	K01971	DNA repair and recombination proteins
SF4M	SF45436_b49710	subset I	-0.335001	0.320249	0.788403	Ureidoglycine aminohydrolase	S	K14977	Purine metabolism
SF4M	SF45436_b49720	subset III	-0.162744	0.489476	0.873909	sodium:dicarboxylate symporter	C	K03309,K11103	Transport; Transporters
SF4M	SF45436_b49730	subset III	0.499892	0.121821	0.632787	LysR family transcriptional regulator STM3121	K
SF4M	SF45436_b49740	subset I	0.0223251	0.89711	0.983347	Negative regulator of allantoin and glyoxylate utilization operons	K	K13641	Transcription factors
SF4M	SF45436_b49750	subset I	0.316217	0.513452	0.884042	Glyoxylate carboligase (EC 4.1.1.47)	Q	K01608	Glyoxylate and dicarboxylate metabolism
SF4M	SF45436_b49760	subset I	0.081737	0.92318	0.986643	Hydroxypyruvate isomerase (EC 5.3.1.22)	G	K01816	Glyoxylate and dicarboxylate metabolism
SF4M	SF45436_b49770	subset I	0.223931	0.652169	0.924485	2-hydroxy-3-oxopropionate reductase (EC 1.1.1.60)	I	K00042	Glyoxylate and dicarboxylate metabolism
SF4M	SF45436_b49780	subset I	0.190991	0.641361	0.921432	D-glycerate 2-kinase (EC 2.7.1.-)	G	K00050	Glycine, serine and threonine metabolism
SF4M	SF45436_b49790	subset I	0.548116	0.328897	0.792906	Ureidoglycolate hydrolase (EC 3.5.3.19)	F	K01483	Purine metabolism
SF4M	SF45436_b49800	subset II	0.181955	0.314756	0.785378	FIG01075513: hypothetical protein	M
SF4M	SF45436_b49810	subset I	-0.115829	0.520155	0.886563	FIG00641944: hypothetical protein	S
SF4M	SF45436_b49820	subset I	-0.230348	0.289818	0.775094	Hydroxypyruvate isomerase (EC 5.3.1.22)	G	K01816	Glyoxylate and dicarboxylate metabolism
SF4M	SF45436_b49830	subset I	-0.42949	0.0118763	0.384027	D-beta-hydroxybutyrate dehydrogenase (EC 1.1.1.30)	I	K00019,K00020,K00042,K08319	Synthesis and degradation of ketone bodies; Valine, leucine and isoleucine degradation; Glyoxylate and dicarboxylate metabolism; Enzymes with EC numbers
SF4M	SF45436_b49840	subset III	0.122492	0.808702	0.961304	Nitrate/nitrite transporter	G	K07783,K08191,K13021	Transporters; Transporters; Transporters
SF4M	SF45436_b49850	subset I	0.413258	0.124547	0.636128	Transcriptional regulator2C LacI family	K	K06145	Transcription factors
SF4M	SF45436_b49860	subset I	-0.105334	0.711623	0.940071	Ribulose-5-phosphate 4-epimerase and related epimerases and aldolases	G	K01628	Fructose and mannose metabolism
SF4M	SF45436_b49870	subset I	-0.145529	0.577406	0.906014	Transcriptional regulator2C GntR family	K	K05799	Transcription factors
SF4M	SF45436_b49880	subset I	-0.253529	0.253468	0.751257	probable UDP-glucose 4-epimerase protein	M	K00043	Butanoate metabolism
SF4M	SF45436_b49890	subset I	-0.158895	0.431817	0.849487	L-fuco-beta-pyranose dehydrogenase (EC 1.1.1.122)	IQR	K00059	Lipid biosynthesis proteins
SF4M	SF45436_b49900	subset I	-0.315615	0.145877	0.650851	Maltose/maltodextrin transport ATP-binding protein MalK (EC 3.6.3.19)	G	K10112	Transporters
SF4M	SF45436_b49910	subset I	-0.443361	0.138067	0.647804	ABC transporter substrate-binding protein	G	K02027	Transporters
SF4M	SF45436_b49920	subset I	-1.04348	0.00124234	0.206664	Maltose/maltodextrin ABC transporter2C permease protein MalF	G	K02025,K05814,K17316	Transporters; Transporters; Transporters
SF4M	SF45436_b49930	subset I	-0.321394	0.215718	0.724635	Maltose/maltodextrin ABC transporter2C permease protein MalG	G	K02025,K02026	Transporters; Transporters
SF4M	SF45436_b49940	subset II	0.100158	0.816119	0.962661	Cytochrome c-type biogenesis protein DsbD2C protein-disulfide reductase (EC 1.8.1.8)
SF4M	SF45436_b49950	subset I	-0.425977	0.108322	0.614093	putative oxidoreductase protein	Q
SF4M	SF45436_b49960	subset II	-0.373384	0.185477	0.696739	3-demethylubiquinone-9 3-methyltransferase	R
SF4M	SF45436_b49970	subset I	-0.1498	0.449389	0.857839	MISCELLANEOUS%3B Unknown
SF4M	SF45436_b49980	subset III	-0.0549107	0.755692	0.952884	Homoprotocatechuate degradative operon repressor	K
SF4M	SF45436_b49990	subset III	-0.152082	0.854421	0.974601	22C4-dihydroxyhept-2-ene-12C7-dioic acid aldolase (EC 4.1.2.n4)	G	K01630,K02510,K12660	Ascorbate and aldarate metabolism; Tyrosine metabolism; Fructose and mannose metabolism
SF4M	SF45436_b50000	subset III	-0.125314	0.841794	0.971253	2-oxo-hepta-3-ene-12C7-dioic acid hydratase (EC 4.2.-.-)	Q	K01617,K02509	Dioxin degradation; Tyrosine metabolism
SF4M	SF45436_b50010	subset II	-0.155049	0.767539	0.955968	2-hydroxyhepta-22C4-diene-12C7-dioate isomerase (EC 5.3.3.-) / 5-carboxymethyl-2-oxo-hex-3- ene-12C7-dioate decarboxylase (EC 4.1.1.68)	Q	K01826,K16165,K18336	Tyrosine metabolism; Tyrosine metabolism; Fructose and mannose metabolism
SF4M	SF45436_b50020	subset III	0.416174	0.312794	0.784389	Aromatic-L-amino-acid decarboxylase (EC 4.1.1.28)	E	K01593	Exosome
SF4M	SF45436_b50030	subset III	-0.384095	0.549112	0.896652	homoprotocatechuate 22C3-dioxygenase	Q	K00446,K10621	Styrene degradation; Xylene degradation
SF4M	SF45436_b50040	subset III	-0.118431	0.746204	0.950376	5-carboxymethyl-2-hydroxymuconate semialdehyde dehydrogenase (EC 1.2.1.60)	C	K00151,K10217	Tyrosine metabolism; Xylene degradation
SF4M	SF45436_b50050	subset III	-0.245126	0.791173	0.958541	5-carboxymethyl-2-hydroxymuconate delta-isomerase (EC 5.3.3.10)	E	K01826	Tyrosine metabolism
SF4M	SF45436_b50060	subset III	-0.701737	0.376647	0.821941	4-hydroxyphenylacetate 3-monooxygenase2C reductase component (EC 1.6.8.-)	C	K00484,K09024,K13786	Riboflavin metabolism; Pyrimidine metabolism; Porphyrin and chlorophyll metabolism
SF4M	SF45436_b50070	subset IV	1.19377	0.75762	NA	4-hydroxyphenylacetate 3-monooxygenase (EC 1.14.13.3)	Q	K00483,K14534	Tyrosine metabolism; Carbon fixation pathways in prokaryotes
SF4M	SF45436_b50080	subset III	-1.83032	0.0031351	0.273758	4-hydroxyphenylacetate 3-monooxygenase (EC 1.14.13.3)	Q	K00483,K14534	Tyrosine metabolism; Carbon fixation pathways in prokaryotes
SF4M	SF45436_b50090	subset III	0.291526	0.282986	0.769468	transcriptional regulator	K	K18954	Transcription factors
SF4M	SF45436_b50100	subset III	-0.259797	0.396191	0.833042	Homoserine kinase (EC 2.7.1.39)	T
SF4M	SF45436_b50110	subset III	-0.011747	0.978188	0.996344	Omega-amino acid--pyruvate aminotransferase (EC 2.6.1.18)	E
SF4M	SF45436_b50120	subset III	-0.263226	0.26063	0.754069	Omega-amino acid--pyruvate aminotransferase (EC 2.6.1.18)	H	K00822,K00833,K16871	Amino acid related enzymes; Amino acid related enzymes; Alanine, aspartate and glutamate metabolism
SF4M	SF45436_b50130	subset III	0.0775883	0.858972	0.975428	Hydrolase2C haloacid dehalogenase-like family	H	K07025	General function prediction only
SF4M	SF45436_b50140	subset II	-0.24495	0.326526	0.79192	Transcriptional regulator	S
SF4M	SF45436_b50150	subset III	-0.331314	0.247876	0.745747	Transcriptional regulator2C IclR family	K
SF4M	SF45436_b50160	subset III	0.0630816	0.807534	0.960741	AMINO ACID PERMEASE	E
SF4M	SF45436_b50170	subset II	-0.271848	0.484896	0.872646	Aldehyde dehydrogenase (EC 1.2.1.3)	C	K09472,K12254	Arginine and proline metabolism; Arginine and proline metabolism
SF4M	SF45436_b50180	subset III	0.0121685	0.93482	0.988424	addiction module antitoxin	K	K07746	Prokaryotic defense system
SF4M	SF45436_b50190	subset III	0.632356	0.0248345	0.447829	Death on curing protein2C Doc toxin	X	K19092	Prokaryotic defense system
SF4M	SF45436_b50200	subset IV	0.148896	0.704366	0.939025	hypothetical protein
SF4M	SF45436_b50210	subset III	0.234681	0.444813	0.855969	FIG00984580: hypothetical protein	S
SF4M	SF45436_b50220	subset I	-0.555249	0.0589406	0.539613	Transcriptional regulator2C LuxR family	TK
SF4M	SF45436_b50230	subset II	-0.415457	0.0759358	0.577431	hypothetical protein	O	K03671	Chaperones and folding catalysts
SF4M	SF45436_b50240	subset IV	2.69176	0.366926	NA	hypothetical protein partial
SF4M	SF45436_b50250	subset II	-1.75479	0.653832	NA	D-alanyl-D-alanine carboxypeptidase (EC 3.4.16.4)	X
SF4M	SF45436_b50260	subset II	0	1	NA	Mobile element protein	X
SF4M	SF45436_b50270	subset III	0.812227	0.11803	0.626293	Mobile element protein
SF4M	SF45436_b50280	subset III	0.236045	0.399017	0.833042	AttH component of AttEFGH ABC transport system	R
SF4M	SF45436_b50290	subset III	0.293866	0.260166	0.754069	AttF component of AttEFGH ABC transport system / AttG component of AttEFGH ABC transport system	V	K02004	Transporters
SF4M	SF45436_b50300	subset III	-0.406631	0.180275	0.692182	AttE component of AttEFGH ABC transport system	M	K02003	Transporters
SF4M	SF45436_b50310	subset IV	-0.224401	0.190602	0.702053	Gll3595 protein
SF4M	SF45436_b50320	subset IV	-0.257077	0.299589	0.775818	hypothetical protein
SF4M	SF45436_b50330	subset III	-0.338825	0.0617947	0.550445	Sulfur oxidation protein SoxY	S	K17226	Sulfur metabolism
SF4M	SF45436_b50340	subset III	-0.0763545	0.719791	0.942968	Sulfur oxidation protein SoxZ		K17227	Sulfur metabolism
SF4M	SF45436_b50350	subset III	-0.0798173	0.772091	0.955968	Cytochrome c553	C
SF4M	SF45436_b50360	subset III	-0.0313742	0.849551	0.973963	Sulfide dehydrogenase [flavocytochrome C] flavoprotein chain precursor (EC 1.8.2.-)	I	K05301,K17218,K17229	Sulfur metabolism; Sulfur metabolism; Sulfur metabolism
SF4M	SF45436_b50370	subset IV	0.470496	0.74387	NA	hypothetical protein
SF4M	SF45436_b50380	subset III	-0.644497	0.0658072	0.563554	Heavy-metal-associated domain (N-terminus) and membrane-bounded cytochrome biogenesis cycZ-like domain2C possible membrane copper tolerance protein	P	K09792	Function unknown
SF4M	SF45436_b50390	subset III	-0.0790504	0.831071	0.966902	hypothetical protein
SF4M	SF45436_b50400	subset III	-0.0458024	0.893739	0.98272	hypothetical protein
SF4M	SF45436_b50410	subset IV	-0.0660046	0.924543	0.986714	hypothetical protein
SF4M	SF45436_b50420	subset III	-0.37339	0.160591	0.670794	Cytochrome c oxidase subunit CcoO (EC 1.9.3.1)	C
SF4M	SF45436_b50430	subset III	-0.683976	0.0259813	0.449059	Cytochrome c oxidase subunit CcoN (EC 1.9.3.1)	C	K00404,K15862	Two-component system; Two-component system
SF4M	SF45436_b50440	subset III	-0.814094	0.00210715	0.26975	hypothetical protein	C
SF4M	SF45436_b50450	subset III	-0.870936	0.00138369	0.214119	Ser/Thr protein phosphatase family protein	T
SF4M	SF45436_b50460	subset III	-0.371789	0.0292206	0.460908	Copper binding protein2C plastocyanin/azurin family	S
SF4M	SF45436_b50470	subset III	0.303353	0.0360473	0.471141	Cytochrome oxidase biogenesis protein Sco1/SenC/PrrC2C putative copper metallochaperone	O	K07152	Mitochondrial biogenesis
SF4M	SF45436_b50480	subset III	-0.131778	0.39875	0.833042	5-aminolevulinate synthase (EC 2.3.1.37)	H	K00643,K00652	Amino acid related enzymes; Amino acid related enzymes
SF4M	SF45436_b50490	subset III	-0.166676	0.413531	0.840707	Heat shock protein 60 family chaperone GroEL	O	K04077	Exosome
SF4M	SF45436_b50500	subset IV	-0.193871	0.29314	0.775818	elements of external origin%3B phage-related functions and prophages	V
SF4M	SF45436_b50510	subset III	0.0971935	0.596372	0.909671	diguanylate cyclase/phosphodiesterase (GGDEF & EAL domains) with PAS/PAC sensor(s)	T
SF4M	SF45436_b50520	subset III	0.180927	0.508579	0.882264	hypothetical protein	TK
SF4M	SF45436_b50530	subset I	0.258128	0.102767	0.609642	Nitrogen regulation protein NR(I)	TK
SF4M	SF45436_b50540	subset III	0.197446	0.598947	0.909671	Nucleoside ABC transporter2C permease protein 2	R	K02057	Transporters
SF4M	SF45436_b50550	subset III	0.361469	0.327524	0.792746	Nucleoside ABC transporter2C permease protein 1	R	K02057	Transporters
SF4M	SF45436_b50560	subset III	-0.510729	0.0488633	0.518134	ABC transporter ATP-binding protein	R	K02056	Transporters
SF4M	SF45436_b50570	subset III	-0.695066	0.000400218	0.121048	Nucleoside ABC transporter2C periplasmic nucleoside-binding protein	M	K02058,K07335	Transporters; Cell motility
SF4M	SF45436_b50580	subset IV	-0.0175175	0.976927	0.996344	hypothetical protein
SF4M	SF45436_b50590	subset IV	1.4381	0.13149	0.643016	hypothetical protein predicted by Glimmer/Critica	R
SF4M	SF45436_b50600	subset IV	-0.40384	0.661049	0.928692	hypothetical protein	R
SF4M	SF45436_b50610	subset I	-0.00878562	0.97933	0.996344	Transcriptional regulator2C GntR family	K	K05799	Transcription factors
SF4M	SF45436_b50620	subset I	-0.378069	0.210872	0.719559	TRAP-type C4-dicarboxylate transport system2C periplasmic component	G
SF4M	SF45436_b50630	subset I	-0.139547	0.825829	0.965881	TRAP-type transport system2C small permease component2C predicted N-acetylneuraminate transporter	G
SF4M	SF45436_b50640	subset I	-0.076947	0.823188	0.964687	TRAP-type C4-dicarboxylate transport system2C large permease component	G
SF4M	SF45436_b50650	subset II	0.095575	0.706302	0.93913	L-idonate 5-dehydrogenase (EC 1.1.1.264)	ER	K00004,K00098,K05351	Butanoate metabolism; Enzymes with EC numbers; Pentose and glucuronate interconversions
SF4M	SF45436_b50660	subset II	-0.0658925	0.815448	0.962568	Mannonate dehydratase (EC 4.2.1.8)	G	K01686	Pentose and glucuronate interconversions
SF4M	SF45436_b50670	subset III	-0.294718	0.145964	0.650851	Acriflavin resistance protein	V	K03296,K18138	Transport; Antimicrobial resistance genes
SF4M	SF45436_b50680	subset III	0.318959	0.150243	0.656414	Probable Co/Zn/Cd efflux system membrane fusion protein	MV	K07799	Transporters
SF4M	SF45436_b50690	subset III	0.334501	0.361178	0.814237	hypothetical protein
SF4M	SF45436_b50700	subset II	-0.20985	0.321776	0.789491	hypothetical protein
SF4M	SF45436_b50710	subset I	-0.0664461	0.791205	0.958541	Asparagine synthetase [glutamine-hydrolyzing] (EC 6.3.5.4)	E	K01953	Peptidases
SF4M	SF45436_b50720	subset I	0.0878747	0.843834	0.971761	Acyl carrier protein	IQ
SF4M	SF45436_b50730	subset I	-0.151803	0.498106	0.877057	Small Molecule Metabolism%3B Fatty acid biosynthesis	IQ
SF4M	SF45436_b50740	subset I	0.274732	0.336278	0.797418	NAD synthetase (EC 6.3.1.5)	H	K01916	Nicotinate and nicotinamide metabolism
SF4M	SF45436_b50750	subset I	0.0507135	0.811344	0.961304	Septum site-determining protein MinC	D	K03610	Cytoskeleton proteins
SF4M	SF45436_b50760	subset I	-0.0503356	0.799408	0.959982	Septum site-determining protein MinD	D	K03609	Cytoskeleton proteins
SF4M	SF45436_b50770	subset I	0.18595	0.402624	0.833085	Cell division topological specificity factor MinE	D	K03608	Cytoskeleton proteins
SF4M	SF45436_b50780	subset I	-0.382097	0.299483	0.775818	FIG01076100: hypothetical protein
SF4M	SF45436_b50790	subset I	-0.134201	0.671123	0.931278	Protein-N(5)-glutamine methyltransferase PrmC2C methylates polypeptide chain release factors RF1 and RF2	J	K02493	Translation factors
SF4M	SF45436_b50800	subset I	-0.476384	0.0838714	0.585221	STRUCTURAL ELEMENTS%3B Cell Exterior%3B surface polysaccharides/antigens	M
SF4M	SF45436_b50810	subset II	-0.582825	0.174415	0.684694	FIG01074396: hypothetical protein
SF4M	SF45436_b50820	subset I	0.131243	0.594794	0.909671	STRUCTURAL ELEMENTS%3B Cell Exterior%3B surface polysaccharides/antigens	M	K13661	Structural proteins
SF4M	SF45436_b50830	subset I	-0.0569884	0.886637	0.980017	STRUCTURAL ELEMENTS%3B Cell Exterior%3B surface polysaccharides/antigens	M
SF4M	SF45436_b50840	subset I	-0.429657	0.51297	0.884042	STRUCTURAL ELEMENTS%3B Cell Exterior%3B surface polysaccharides/antigens	GM
SF4M	SF45436_b50850	subset I	-0.259777	0.546216	0.896652	Glycosyltransferase	M	K07011	Transport
SF4M	SF45436_b50860	subset I	0.0931082	0.690821	0.938308	Alpha-D-GlcNAc alpha-12C2-L-rhamnosyltransferase (EC 2.4.1.-)	M
SF4M	SF45436_b50870	subset II	0.600557	0.278496	0.765228	FIG00451263: hypothetical protein
SF4M	SF45436_b50880	subset I	0.198582	0.596259	0.909671	STRUCTURAL ELEMENTS%3B Cell Exterior%3B surface polysaccharides/antigens	N
SF4M	SF45436_b50890	subset I	0.0606248	0.844935	0.971761	FIG01075737: hypothetical protein
SF4M	SF45436_b50900	subset II	0.49366	0.0437876	0.491311	Capsular polysaccharide export system protein KpsC	M	K07266	Structural proteins
SF4M	SF45436_b50910	subset II	-0.0773503	0.721292	0.942968	Methyl-accepting chemotaxis protein	NT	K03406,K03776,K05874,K05875,K05876,K05877	Bacterial motility proteins; Bacterial motility proteins; Bacterial motility proteins; Bacterial motility proteins; Bacterial motility proteins; Bacterial motility proteins
SF4M	SF45436_b50920	subset III	0.22806	0.177915	0.68857	hypothetical protein
SF4M	SF45436_b50930	subset III	-0.142666	0.742779	0.948581	hypothetical protein	UW
SF4M	SF45436_b50940	subset III	-0.0423057	0.932961	0.987922	Similar to TadZ/CpaE2C associated with Flp pilus assembly	UW	K02651	Bacterial motility proteins
SF4M	SF45436_b50950	subset II	-0.498629	0.114499	0.621942	blr3941%3B hypothetical protein	UW
SF4M	SF45436_b50960	subset II	-0.0109129	0.949092	0.993338	Transcriptional regulator2C AraC family	K	K04033	Transcription factors
SF4M	SF45436_b50970	subset II	-0.188877	0.394806	0.831649	Transcriptional regulator2C Cro/CI family	K
SF4M	SF45436_b50980	subset I	-0.180486	0.300737	0.775818	Acriflavin resistance protein	V	K18303	Antimicrobial resistance genes
SF4M	SF45436_b50990	subset I	-0.191799	0.502611	0.879066	RND efflux membrane fusion protein	MV	K18302	Antimicrobial resistance genes
SF4M	SF45436_b51000	subset I	-0.551105	0.091077	0.600965	Transcriptional regulator2C TetR family	K
SF4M	SF45436_b51010	subset III	0.0161409	0.94334	0.991746	Alkaline phosphatase (EC 3.1.3.1)	Q	K01406,K11005,K11029	Peptidases; Bacterial toxins; Bacterial toxins
SF4M	SF45436_b51020	subset III	-0.051839	0.795268	0.959165	MISCELLANEOUS%3B Unknown
SF4M	SF45436_b51030	subset III	-0.737984	0.0509926	0.524045	Amidinotransferase family protein	S
SF4M	SF45436_b51040	subset II	-1.19874	0.0558427	0.533768	Ornithine cyclodeaminase (EC 4.3.1.12)	E	K01750	Arginine and proline metabolism
SF4M	SF45436_b51050	subset I	-0.580667	0.080353	0.578542	Transcriptional regulator2C AsnC family	K
SF4M	SF45436_b51060	subset I	-0.0866559	0.668299	0.93041	conserved hypothetical protein	O
SF4M	SF45436_b51070	subset I	-0.227874	0.225089	0.73132	FIG01074317: hypothetical protein
SF4M	SF45436_b51080	subset III	-0.0455218	0.886408	0.980017	hypothetical protein
SF4M	SF45436_b51090	subset III	0.776563	0.10323	0.609642	hypothetical protein
SF4M	SF45436_b51100	subset III	-0.104461	0.735468	0.947237	Cytochrome oxidase biogenesis protein Surf12C facilitates heme A insertion	O	K14998	Mitochondrial biogenesis
SF4M	SF45436_b51110	subset III	-0.0350527	0.860062	0.975428	Cytochrome O ubiquinol oxidase subunit IV (EC 1.10.3.-)	C	K02300,K02829	Oxidative phosphorylation; Oxidative phosphorylation
SF4M	SF45436_b51120	subset III	-0.290124	0.157943	0.665227	Cytochrome O ubiquinol oxidase subunit III (EC 1.10.3.-)	C	K02298,K02299	Oxidative phosphorylation; Oxidative phosphorylation
SF4M	SF45436_b51130	subset II	-0.319343	0.107343	0.613131	Cytochrome O ubiquinol oxidase subunit I (EC 1.10.3.-)	C	K02274,K02298,K02827	Oxidative phosphorylation; Oxidative phosphorylation; Oxidative phosphorylation
SF4M	SF45436_b51140	subset II	-0.231558	0.191985	0.702117	Cytochrome O ubiquinol oxidase subunit II (EC 1.10.3.-)	C	K02297,K02826	Oxidative phosphorylation; Oxidative phosphorylation
SF4M	SF45436_b51150	subset IV	-0.305696	0.0497749	0.523561	MFS permease		K03762,K08173	Transporters; Transporters
SF4M	SF45436_b51160	subset III	0.219788	0.289946	0.775094	MFS permease		K03762	Transporters
SF4M	SF45436_b51170	subset III	-0.18537	0.200704	0.708669	Magnesium and cobalt efflux protein CorC	R	K00788,K03699	Thiamine metabolism; Bacterial toxins
SF4M	SF45436_b51180	subset II	-0.0717356	0.719562	0.942968	Msr0042 protein
SF4M	SF45436_b51190	subset II	0.517555	0.0309429	0.463294	hypothetical protein
SF4M	SF45436_b51200	subset II	-0.441074	0.0421049	0.483579	RNA polymerase sigma-70 factor2C ECF subfamily	K	K03088	Transcription machinery
SF4M	SF45436_b51210	subset I	-0.140414	0.600272	0.909671	hypothetical protein
SF4M	SF45436_b51220	subset III	-0.212146	0.262444	0.756301	hypothetical protein
SF4M	SF45436_b51230	subset II	-0.364611	0.0703379	0.567796	CBS domain protein	T	K00088	Exosome
SF4M	SF45436_b51240	subset II	-0.116517	0.505468	0.880698	FIG01074939: hypothetical protein
SF4M	SF45436_b51250	subset II	0.052856	0.757729	0.953604	FIG01076345: hypothetical protein
SF4M	SF45436_b51260	subset I	-0.229015	0.156999	0.665106	3-oxoacyl-[acyl-carrier protein] reductase (EC 1.1.1.100)	IQR	K00059	Lipid biosynthesis proteins
SF4M	SF45436_b51270	subset II	-0.296949	0.116635	0.624368	FIG01075161: hypothetical protein
SF4M	SF45436_b51280	subset III	-0.0142298	0.953273	0.994378	putative membrane protein	P	K19792	Transporters
SF4M	SF45436_b51290	subset II	-0.429919	0.0527461	0.524169	Twin-arginine translocation protein TatB
SF4M	SF45436_b51300	subset I	0.127296	0.513772	0.884042	FIG01076329: hypothetical protein
SF4M	SF45436_b51310	subset I	-0.279523	0.125735	0.637661	Integral membrane protein	S	K09799	Function unknown
SF4M	SF45436_b51320	subset II	0.156722	0.410786	0.838973	FIG01076401: hypothetical protein
SF4M	SF45436_b51330	subset II	-0.136294	0.461658	0.862885	hypothetical protein
SF4M	SF45436_b51340	subset III	-0.354872	0.0896366	0.597522	LacI-type transcriptional regulator	K	K02529	Transcription factors
SF4M	SF45436_b51350	subset III	-0.544682	0.0176115	0.42737	ABC transport system2C sugar-binding protein	G	K02027	Transporters
SF4M	SF45436_b51360	subset III	-0.296159	0.463574	0.863415	Inositol transport system permease protein	G	K02025	Transporters
SF4M	SF45436_b51370	subset I	-0.438667	0.350734	0.807234	ABC-type sugar transport system2C permease component	G	K02026,K10119	Transporters; Transporters
SF4M	SF45436_b51380	subset III	-0.229368	0.247864	0.745747	Putative glycosyl hydrolase of unknown function (DUF1680)	S	K09955	Function unknown
SF4M	SF45436_b51390	subset I	0.281747	0.273054	0.761164	Various polyols ABC transporter2C ATP-binding component	G	K10111,K10191	Transporters; Transporters
SF4M	SF45436_b51400	subset III	0.101423	0.767628	0.955968	hypothetical protein
SF4M	SF45436_b51410	subset II	0.166864	0.561562	0.901093	putative AraC family transcriptional regulator	K	K04033	Transcription factors
SF4M	SF45436_b51420	subset II	-0.176474	0.612695	0.914713	putative response regulator protein	TK
SF4M	SF45436_b51430	subset II	0.343973	0.188489	0.699893	Transcriptional regulator2C LuxR family	TK
SF4M	SF45436_b51440	subset II	-0.197851	0.269389	0.756617	Transcriptional regulator2C LuxR family	TK
SF4M	SF45436_b51450	subset III	-0.592862	0.529327	0.889045	hypothetical protein
SF4M	SF45436_b51460	subset IV	0.0833533	0.862319	0.975428	Methyl-accepting chemotaxis protein	NT	K03406,K03776,K05874,K05875,K05876,K05877	Bacterial motility proteins; Bacterial motility proteins; Bacterial motility proteins; Bacterial motility proteins; Bacterial motility proteins; Bacterial motility proteins
SF4M	SF45436_b51470	subset II	-0.0249357	0.910039	0.983768	Transcriptional regulator2C AraC family	K	K04033	Transcription factors
SF4M	SF45436_b51480	subset III	0.332475	0.212793	0.720464	Capsule biosynthesis protein capA	M	K07282	Structural proteins
SF4M	SF45436_b51490	subset I	-0.116697	0.587483	0.908654	Beta-lactamase class C and other penicillin binding proteins	V
SF4M	SF45436_b51500	subset I	-0.757084	0.00194656	0.259048	Alkyl hydroperoxide reductase subunit C-like protein	V	K03386	Exosome
SF4M	SF45436_b51510	subset III	-0.165632	0.38509	0.827913	hypothetical protein	C
SF4M	SF45436_b51520	subset IV	0.382597	0.548118	0.896652	hypothetical protein
SF4M	SF45436_b51530	subset IV	-0.107973	0.753146	0.9513	hypothetical protein
SF4M	SF45436_b51540	subset III	0.326891	0.375606	0.821486	Mobile element protein	X	K07484	Replication and repair
SF4M	SF45436_b51550	subset I	0.0073786	0.981409	0.996517	Mobile element protein	X	K07484	Replication and repair
SF4M	SF45436_b51560	subset II	-0.00829258	0.969505	0.996344	hypothetical protein
SF4M	SF45436_b51570	subset III	-2.29744	0.173579	NA	Phage lysin (EC 3.2.1.17)	M	K01185	Enzymes with EC numbers
SF4M	SF45436_b51580	subset III	0.493485	0.428092	0.84828	Phage protein
SF4M	SF45436_b51590	subset IV	-0.504838	0.333382	0.797385	hypothetical protein
SF4M	SF45436_b51600	subset IV	0.549161	0.161893	0.672395	hypothetical protein
SF4M	SF45436_b51610	subset I	0.810559	0.0889856	0.595684	hypothetical protein
SF4M	SF45436_b51620	subset III	-0.393706	0.469286	0.866553	Phage tail fiber protein
SF4M	SF45436_b51630	subset III	-0.297159	0.536987	0.891772	hypothetical protein
SF4M	SF45436_b51640	subset IV	0.450841	0.685272	0.936889	hypothetical protein
SF4M	SF45436_b51650	subset IV	0.695105	0.432275	0.849487	hypothetical protein
SF4M	SF45436_b51660	subset IV	0.666677	0.537722	0.89184	hypothetical protein
SF4M	SF45436_b51670	subset III	-0.141321	0.835748	0.968659	hypothetical protein
SF4M	SF45436_b51680	subset III	0.551674	0.167369	0.678539	Flagellar protein FlgJ [peptidoglycan hydrolase] (EC 3.2.1.-)		K02395	Bacterial motility proteins
SF4M	SF45436_b51690	subset III	0.428701	0.449752	0.857839	Phage protein
SF4M	SF45436_b51700	subset IV	-1.68984	0.369027	NA	hypothetical protein
SF4M	SF45436_b51710	subset III	0.851838	0.24526	0.744494	hypothetical protein
SF4M	SF45436_b51720	subset III	4.71413	0.0324238	NA	hypothetical protein
SF4M	SF45436_b51730	subset III	2.73627	0.419038	NA	hypothetical protein
SF4M	SF45436_b51740	subset III	0.15707	0.541694	0.895511	Phage capsid and scaffold
SF4M	SF45436_b51750	subset III	-0.597712	0.491075	0.874395	Adenylyl cyclase
SF4M	SF45436_b51760	subset III	-0.829588	0.838236	NA	hypothetical protein
SF4M	SF45436_b51770	subset III	0.365356	0.52803	0.888074	Phage portal protein
SF4M	SF45436_b51780	subset III	-0.5376	0.430244	0.848753	Phage terminase2C large subunit
SF4M	SF45436_b51790	subset III	-1.86986	0.363222	NA	hypothetical protein
SF4M	SF45436_b51800	subset III	0.633034	0.325692	0.79192	hypothetical protein
SF4M	SF45436_b51810	subset III	-0.322588	0.932366	NA	hypothetical protein
SF4M	SF45436_b51820	subset III	-0.171429	0.374634	0.821486	hypothetical protein
SF4M	SF45436_b51830	subset III	-0.548435	0.1703	0.680479	hypothetical protein
SF4M	SF45436_b51840	subset IV	-0.448737	0.304311	0.776916	hypothetical protein
SF4M	SF45436_b51850	subset IV	-0.308394	0.296505	0.775818	hypothetical protein
SF4M	SF45436_b51860	subset IV	0.188338	0.485109	0.872646	hypothetical protein
SF4M	SF45436_b51870	subset IV	0.0249464	0.913371	0.983768	hypothetical protein
SF4M	SF45436_b51880	subset IV	-0.0231211	0.940144	0.990456	hypothetical protein
SF4M	SF45436_b51890	subset IV	-0.531342	0.240558	0.741395	hypothetical protein
SF4M	SF45436_b51900	subset III	-0.144585	0.608079	0.91356	Site-specific recombinase2C phage integrase family
SF4M	SF45436_b51910	subset I	0.0173422	0.915008	0.983768	Hydroxymethylpyrimidine phosphate kinase ThiD (EC 2.7.4.7)	H	K00941	Thiamine metabolism
SF4M	SF45436_b51920	subset I	0.0650684	0.603051	0.911829	Succinoglycan biosynthesis transport protein exoP	M	K16554	Transporters
SF4M	SF45436_b51930	subset I	-0.0113681	0.930633	0.987922	UTP--glucose-1-phosphate uridylyltransferase (EC 2.7.7.9)	M	K00963,K01840	Amino sugar and nucleotide sugar metabolism; Amino sugar and nucleotide sugar metabolism
SF4M	SF45436_b51940	subset I	0.257413	0.137993	0.647804	Beta-12C3-glucosyltransferase	M	K16555	Glycosyltransferases
SF4M	SF45436_b51950	subset I	0.101777	0.479939	0.870405	Glucosyl-3-phosphoglycerate synthase (EC 2.4.1.266)	M	K16556	Glycosyltransferases
SF4M	SF45436_b51960	subset I	0.0899761	0.556867	0.90013	STRUCTURAL ELEMENTS%3B Cell Exterior%3B surface polysaccharides/antigens	N	K16557	Glycosyltransferases
SF4M	SF45436_b51970	subset II	0.217234	0.116993	0.625432	STRUCTURAL ELEMENTS%3B Cell Exterior%3B surface polysaccharides/antigens		K16558	Glycosyltransferases
SF4M	SF45436_b51980	subset I	0.0296454	0.826398	0.966066	Endo-beta-12C3-12C4 glucanase (Licheninase) (EC 3.2.1.73)	G	K01179,K16559	Starch and sucrose metabolism; Enzymes with EC numbers
SF4M	SF45436_b51990	subset III	0.611225	0.0105338	0.373303	MISCELLANEOUS%3B Unknown
SF4M	SF45436_b52000	subset II	0.555818	0.0360644	0.471141	putative periplasmic protein	L
SF4M	SF45436_b52010	subset III	-0.186799	0.356732	0.811289	hypothetical protein
SF4M	SF45436_b52020	subset I	-0.137487	0.355255	0.810931	STRUCTURAL ELEMENTS%3B Cell Exterior%3B surface polysaccharides/antigens	M	K16564	Glycosyltransferases
SF4M	SF45436_b52030	subset II	0.543261	0.00855329	0.348181	STRUCTURAL ELEMENTS%3B Cell Exterior%3B surface polysaccharides/antigens
SF4M	SF45436_b52040	subset I	-0.200661	0.262987	0.756617	Undecaprenyl-phosphate galactosephosphotransferase (EC 2.7.8.6)	M	K00996,K16566	Lipopolysaccharide biosynthesis proteins; Glycan metabolism
SF4M	SF45436_b52050	subset I	0.0408133	0.818899	0.964227	Exopolysaccharide production protein ExoF precursor	M	K16552	Transporters
SF4M	SF45436_b52060	subset IV	0.261172	0.147504	0.653248	Exopolysaccharide production protein ExoQ	M	K16567	Glycan metabolism
SF4M	SF45436_b52070	subset II	0.227047	0.2603	0.754069	Exopolysaccharide production protein ExoQ	M	K16567	Glycan metabolism
SF4M	SF45436_b52080	subset I	0.298288	0.144539	0.650358	Exopolysaccharide production protein ExoZ	M	K16568	Glycan metabolism
SF4M	SF45436_b52090	subset I	-0.216066	0.196079	0.707759	UDP-glucose 4-epimerase (EC 5.1.3.2)	M	K01784,K12448	Amino sugar and nucleotide sugar metabolism; Amino sugar and nucleotide sugar metabolism
SF4M	SF45436_b52100	subset III	-0.349247	0.499682	0.878185	hypothetical protein
SF4M	SF45436_b52110	subset III	-0.0995022	0.722156	0.943126	Transport ATP-binding protein CydCD	V	K06147	Transporters
SF4M	SF45436_b52120	subset I	-0.021178	0.915645	0.983768	Queuosine Biosynthesis QueC ATPase	J	K06920	Transfer RNA biogenesis
SF4M	SF45436_b52130	subset I	0.0604238	0.878758	0.977965	6-carboxytetrahydropterin synthase (EC 4.1.2.50) @ Queuosine biosynthesis QueD2C PTPS-I	H	K01737	Transfer RNA biogenesis
SF4M	SF45436_b52140	subset I	-0.117077	0.658311	0.928348	Queuosine Biosynthesis QueE Radical SAM	R	K10026	Transfer RNA biogenesis
SF4M	SF45436_b52150	subset III	-0.0260587	0.84386	0.971761	ABC TRANSPORTER ATP-BINDING PROTEIN	R	K02471	Transporters
SF4M	SF45436_b52160	subset II	-0.776327	0.00493438	0.306854	putative transcriptional regulator protein	K
SF4M	SF45436_b52170	subset I	-0.355608	0.13787	0.647804	RNA polymerase sigma-70 factor	K	K03088	Transcription machinery
SF4M	SF45436_b52180	subset I	-0.576913	0.0132667	0.39234	4-carboxymuconolactone decarboxylase domain/alkylhydroperoxidase AhpD family core domain protein	P
SF4M	SF45436_b52190	subset III	0.0451721	0.836696	0.969107	Methyl-accepting chemotaxis protein I (serine chemoreceptor protein)	NT	K03406,K03776,K05874,K05875,K05876,K05877	Bacterial motility proteins; Bacterial motility proteins; Bacterial motility proteins; Bacterial motility proteins; Bacterial motility proteins; Bacterial motility proteins
SF4M	SF45436_b52200	subset III	-0.0495296	0.860295	0.975428	Rrf2 family transcriptional regulator	K
SF4M	SF45436_b52210	subset III	-0.110777	0.569982	0.904954	cAMP-binding proteins - catabolite gene activator and regulatory subunit of cAMP-dependent protein kinases	M	K03442	Transporters
SF4M	SF45436_b52220	subset III	0.0798826	0.722489	0.943191	FIG00984441: hypothetical protein	R
SF4M	SF45436_b52230	subset II	-0.0329989	0.886379	0.980017	putative secreted protein	R
SF4M	SF45436_b52240	subset III	-0.0576268	0.778407	0.955968	4-carboxymuconolactone decarboxylase domain/alkylhydroperoxidase AhpD family core domain protein	P
SF4M	SF45436_b52250	subset III	0.206536	0.45932	0.862359	Transcriptional regulator2C LysR family	K
SF4M	SF45436_b52260	subset III	0.519103	0.202732	0.711528	hypothetical protein
SF4M	SF45436_b52270	subset III	-0.285236	0.467448	0.865683	hypothetical protein
SF4M	SF45436_b52280	subset II	-0.7022	0.24177	0.742818	FIG01075695: hypothetical protein
SF4M	SF45436_b52290	subset III	-0.573449	0.149441	0.655059	Miscellaneous%3B Unknown
SF4M	SF45436_b52300	subset III	-0.688301	0.245564	0.744494	hypothetical protein
SF4M	SF45436_b52310	subset III	-0.63639	0.042072	0.483579	Miscellaneous%3B Unknown
SF4M	SF45436_b52320	subset II	-0.65072	0.0364139	0.471141	Various polyols ABC transporter2C ATP-binding component	G	K10111,K10191	Transporters; Transporters
SF4M	SF45436_b52330	subset I	-0.0493275	0.8631	0.975428	GLUCOSE-FRUCTOSE OXIDOREDUCTASE (EC 1.1.99.28)	R	K13020	Lipopolysaccharide biosynthesis proteins
SF4M	SF45436_b52340	subset I	-0.338071	0.407798	0.836937	PUTATIVE OXIDOREDUCTASE PROTEIN	R
SF4M	SF45436_b52350	subset I	-0.9299	0.00907555	0.349356	Nucleoside ABC transporter2C permease protein 1	G	K02026,K10194	Transporters; Transporters
SF4M	SF45436_b52360	subset I	-1.13126	0.00194157	0.259048	Inositol transport system permease protein	G	K02025,K10118,K10193,K17322	Transporters; Transporters; Transporters; Transporters
SF4M	SF45436_b52370	subset I	-1.03932	0.000624298	0.159772	Nucleoside ABC transporter2C permease protein 1	G	K02027,K10192	Transporters; Transporters
SF4M	SF45436_b52380	subset I	-0.291426	0.269462	0.756617	Transcriptional regulator2C TetR family	K
SF4M	SF45436_b52390	subset I	-0.486187	0.154053	0.659642	GLUCOSE-FRUCTOSE OXIDOREDUCTASE (EC 1.1.99.28)	R
SF4M	SF45436_b52400	subset I	0.0219384	0.961126	0.99563	Conserved hypothetical protein potentially related to ribose or hydroxymethylpyrimidine metabolism
SF4M	SF45436_b52410	subset I	-0.947671	0.128724	0.642895	FIG01074109: hypothetical protein	MR
SF4M	SF45436_b52420	subset I	0.160201	0.734814	0.947237	Sugar phosphate isomerases/epimerase	G
SF4M	SF45436_b52430	subset II	-0.24454	0.236681	0.740128	FIG01074824: hypothetical protein	R	K19181	Enzymes with EC numbers
SF4M	SF45436_b52440	subset II	-0.365268	0.0465563	0.502898	putative dioxygenase	Q	K03381	Toluene degradation
SF4M	SF45436_b52450	subset II	0.0468084	0.882116	0.979246	MISCELLANEOUS%3B Unknown
SF4M	SF45436_b52460	subset III	-0.297231	0.551445	0.898033	FIG00983433: hypothetical protein
SF4M	SF45436_b52470	subset I	0.566259	0.177714	0.68857	Endoglucanase H (EC 3.2.1.4)	G	K01179	Starch and sucrose metabolism
SF4M	SF45436_b52480	subset I	0.970385	0.168791	0.679848	Cellulose synthase catalytic subunit [UDP-forming] (EC 2.4.1.12)	N	K00694	Transporters
SF4M	SF45436_b52490	subset I	0.420007	0.5299	0.889045	UDP-glucose 4-epimerase (EC 5.1.3.2)	M	K01784,K12448	Amino sugar and nucleotide sugar metabolism; Amino sugar and nucleotide sugar metabolism
SF4M	SF45436_b52500	subset I	-0.133224	0.717496	0.942218	dTDP-glucose 42C6-dehydratase (EC 4.2.1.46)	M	K01710,K08678	Acarbose and validamycin biosynthesis; Amino sugar and nucleotide sugar metabolism
SF4M	SF45436_b52510	subset II	-0.14563	0.399977	0.833042	putative transcriptional regulator TRANSCRIPTION REGULATOR protein	K
SF4M	SF45436_b52520	subset I	0.0334808	0.845904	0.971964	FIG00983594: hypothetical protein	S
SF4M	SF45436_b52530	subset I	0.0282005	0.874804	0.976449	FIG00984722: hypothetical protein	S
SF4M	SF45436_b52540	subset II	0.0753849	0.670417	0.931278	Serine phosphatase RsbU2C regulator of sigma subunit	TK	K07315,K13243	Transcription machinery; Enzymes with EC numbers
SF4M	SF45436_b52550	subset II	0.0682144	0.687466	0.937737	Small Molecule Metabolism%3B Biosynthesis of cofactors2C carriers%3B menaquinone2C ubiquinone	H
SF4M	SF45436_b52560	subset II	0.14663	0.530553	0.889244	FIG00986116: hypothetical protein
SF4M	SF45436_b52570	subset I	-0.0833212	0.559922	0.90015	FIG00984342: hypothetical protein	T
SF4M	SF45436_b52580	subset I	-0.00826686	0.961648	0.99563	FIG01075239: hypothetical protein	V
SF4M	SF45436_b52590	subset I	0.0260991	0.877043	0.976547	Cellulose synthase catalytic subunit [UDP-forming] (EC 2.4.1.12)	N	K00694	Transporters
SF4M	SF45436_b52600	subset III	0.146686	0.659124	0.928361	MISCELLANEOUS%3B Unknown
SF4M	SF45436_b52610	subset II	0.116541	0.625806	0.918015	putative LacI family HTH-type transcriptional regulator	K
SF4M	SF45436_b52620	subset II	0.0138454	0.969763	0.996344	Inositol transport system permease protein	G	K02026,K17243	Transporters; Transporters
SF4M	SF45436_b52630	subset II	0.324522	0.546511	0.896652	sugar ABC transport system2C permease protein	G	K02025,K17242,K17319	Transporters; Transporters; Transporters
SF4M	SF45436_b52640	subset II	-0.706856	0.149123	0.655059	Various polyols ABC transporter2C ATP-binding component	G	K10111,K10112	Transporters; Transporters
SF4M	SF45436_b52650	subset II	-0.416145	0.171235	0.680581	Polygalacturonase	G
SF4M	SF45436_b52660	subset II	-0.178394	0.723448	0.94412	Rhamnogalacturonides degradation protein RhiN	G	K15532	Enzymes with EC numbers
SF4M	SF45436_b52670	subset II	-0.368553	0.39295	0.831308	FIG00986114: hypothetical protein
SF4M	SF45436_b52680	subset II	-0.329455	0.277385	0.764589	ABC transporter2C substrate binding protein	G	K17241	Transporters
SF4M	SF45436_b52690	subset II	0.134303	0.798418	0.959982	4-deoxy-L-threo-5-hexosulose-uronate ketol-isomerase (EC 5.3.1.17)	G	K01815	Pentose and glucuronate interconversions
SF4M	SF45436_b52700	subset II	-0.00885762	0.99066	0.998463	2-deoxy-D-gluconate 3-dehydrogenase (EC 1.1.1.125)	IQR	K00046,K00059,K00065	Enzymes with EC numbers; Lipid biosynthesis proteins; Pentose and glucuronate interconversions
SF4M	SF45436_b52710	subset III	-0.10308	0.54482	0.896652	Hydroxyacylglutathione hydrolase (EC 3.1.2.6)	R	K01069	Pyruvate metabolism
SF4M	SF45436_b52720	subset III	-0.452243	0.0262068	0.449059	Taurine transport system permease protein TauC	P	K02050,K15551,K15552	Transporters; Transporters; Transporters
SF4M	SF45436_b52730	subset III	-0.380533	0.17824	0.689141	Taurine transport ATP-binding protein TauB	P	K03119,K10831	Taurine and hypotaurine metabolism; Transporters
SF4M	SF45436_b52740	subset III	-0.439206	0.144163	0.650358	Taurine-binding periplasmic protein TauA	P	K02051,K15551	Transporters; Transporters
SF4M	SF45436_b52750	subset IV	2.02335	0.215204	NA	hypothetical protein
SF4M	SF45436_b52760	subset III	-0.14196	0.48727	0.873909	Hydroxyacylglutathione hydrolase (EC 3.1.2.6)	R
SF4M	SF45436_b52770	subset I	0.249066	0.0832851	0.585194	Cold shock protein CspA	K	K03704	Transcription
SF4M	SF45436_b52780	subset III	-0.339364	0.142848	0.650358	miscellaneous%3B hypothetical/partial homology
SF4M	SF45436_b52790	subset II	-0.237898	0.102977	0.609642	SSU ribosomal protein S21p	J	K02970	Ribosome
SF4M	SF45436_b52800	subset II	-0.463492	0.0228456	0.440052	probable nutrient deprivation-induced protein
SF4M	SF45436_b52810	subset I	-0.479007	0.267294	0.756617	putative nutrient deprivation-induced protein
SF4M	SF45436_b52820	subset I	-0.0511979	0.822785	0.964687	hypothetical protein
SF4M	SF45436_b52830	subset III	-0.311704	0.0831572	0.585194	Erythritol transcriptional regulator EryD	K
SF4M	SF45436_b52840	subset III	-0.834766	0.00829369	0.344986	Predicted erythritol ABC transporter 12C substrate-binding component	G	K02027,K17318	Transporters; Transporters
SF4M	SF45436_b52850	subset IV	0	1	NA	hypothetical protein
SF4M	SF45436_b52860	subset III	-1.20835	0.00661585	0.344986	Predicted erythritol ABC transporter 12C permease component 1	G	K02025	Transporters
SF4M	SF45436_b52870	subset III	-1.02158	0.0198612	0.430416	Predicted erythritol ABC transporter 12C permease component 2	G	K02026	Transporters
SF4M	SF45436_b52880	subset III	-0.694454	0.023557	0.442767	Predicted erythritol ABC transporter 12C ATP-binding component 1	G	K10112	Transporters
SF4M	SF45436_b52890	subset III	-0.508039	0.0950739	0.604081	Predicted erythritol ABC transporter 12C ATP-binding component 2	G	K10112	Transporters
SF4M	SF45436_b52900	subset II	-0.0561756	0.839704	0.970538	Erythritol kinase EryA (EC 2.7.1.27)	G	K00862	Enzymes with EC numbers
SF4M	SF45436_b52910	subset II	-0.677361	0.0338048	0.468511	D-3-phosphoglycerate dehydrogenase (EC 1.1.1.95)	HR	K00058	Exosome
SF4M	SF45436_b52920	subset III	0.0685713	0.811024	0.961304	Erythritol phosphate dehydrogenase EryB	C	K00111	Glycerophospholipid metabolism
SF4M	SF45436_b52930	subset III	-0.0790199	0.767238	0.955968	Nucleoside-diphosphate-sugar epimerases	G
SF4M	SF45436_b52940	subset III	0.0459525	0.894622	0.98272	Xylulose kinase (EC 2.7.1.17)	G	K00854	Pentose and glucuronate interconversions
SF4M	SF45436_b52950	subset III	0.358631	0.335734	0.797418	HAD superfamily protein involved in N-acetyl-glucosamine catabolism	F
SF4M	SF45436_b52960	subset III	-0.270442	0.546654	0.896652	Possible D-erythrulose 4-phosphate dehydrogenase EryC (EC 1.1.1.-)
SF4M	SF45436_b52970	subset II	0.0389969	0.872284	0.976449	Glycerol-3-phosphate regulon repressor2C DeoR family	KG	K02444,K06608	Transcription factors; Transcription factors
SF4M	SF45436_b52980	subset I	0.108104	0.717173	0.942166	Triosephosphate isomerase (EC 5.3.1.1)	G	K01803	Exosome
SF4M	SF45436_b52990	subset I	-0.683886	0.0185999	0.429433	Ribose 5-phosphate isomerase B (EC 5.3.1.6)	G	K01808,K17207	Carbon fixation in photosynthetic organisms; Transporters
SF4M	SF45436_b53000	subset II	0.18609	0.347714	0.806169	FIG01076419: hypothetical protein	K
SF4M	SF45436_b53010	subset I	0.248575	0.597902	0.909671	Transcription regulatory protein opdE	G	K03445	Transporters
SF4M	SF45436_b53020	subset III	0.400756	0.12484	0.636539	hydrolase2C carbon-nitrogen family	R	K18540	Enzymes with EC numbers
SF4M	SF45436_b53030	subset II	-0.204266	0.289835	0.775094	Malto-oligosyltrehalose synthase (EC 5.4.99.15)	G	K06044	Starch and sucrose metabolism
SF4M	SF45436_b53040	subset IV	3.38327	0.0705753	NA	hypothetical protein
SF4M	SF45436_b53050	subset III	0.196424	0.315154	0.785378	FIG01073951: hypothetical protein	I	K01115	Membrane trafficking
SF4M	SF45436_b53060	subset III	-0.373882	0.207139	0.715629	FIG01075551: hypothetical protein	S	K07027	Transporters
SF4M	SF45436_b53070	subset II	-0.247328	0.396114	0.833042	FIG01074850: hypothetical protein	R
SF4M	SF45436_b53080	subset III	0.350306	0.182165	0.694037	FIG01075671: hypothetical protein	R
SF4M	SF45436_b53090	subset IV	0.959604	0.595794	NA	hypothetical protein
SF4M	SF45436_b53100	subset III	-1.563	0.224005	0.73132	hypothetical protein
SF4M	SF45436_b53110	subset III	-0.232709	0.471162	0.866553	hypothetical protein
SF4M	SF45436_b53120	subset II	-0.00714288	0.979862	0.996344	MISCELLANEOUS%3B Unknown
SF4M	SF45436_b53130	subset IV	-1.5127	0.540022	NA	hypothetical protein
SF4M	SF45436_b53140	subset I	0.0611246	0.830947	0.966902	Methyl-accepting chemotaxis protein	NT	K03406,K05874	Bacterial motility proteins; Bacterial motility proteins
SF4M	SF45436_b53150	subset III	0.346664	0.60601	0.912892	hypothetical protein
SF4M	SF45436_b53160	subset I	-0.696049	0.0122555	0.391473	Nitrate/nitrite transporter	P	K02575	Transporters
SF4M	SF45436_b53170	subset II	-0.0798024	0.664714	0.929276	Transcriptional regulator2C GntR family	K	K05799	Transcription factors
SF4M	SF45436_b53180	subset II	-0.130006	0.574325	0.905797	FIG00983632: hypothetical protein	S
SF4M	SF45436_b53190	subset II	-0.796823	0.0444381	0.492032	Oligopeptide transport ATP-binding protein OppF (TC 3.A.1.5.1)	E	K02032,K10823,K12372	Transporters; Transporters; Transporters
SF4M	SF45436_b53200	subset I	-0.711358	0.0129133	0.39234	Oligopeptide transport system permease protein OppB (TC 3.A.1.5.1)	EP	K02031,K02032,K12371,K15583	Transporters; Transporters; Transporters; Transporters
SF4M	SF45436_b53210	subset III	-0.657646	0.0929892	0.604081	putative oligopeptide ABC transporter2C permease protein	EP	K02034	Transporters
SF4M	SF45436_b53220	subset III	-0.68854	0.0167682	0.422129	putative oligopeptide ABC transporter2C permease protein	EP	K02033	Transporters
SF4M	SF45436_b53230	subset IV	0.0524521	0.901249	0.983471	hypothetical protein
SF4M	SF45436_b53240	subset III	-0.612812	0.0142052	0.409183	Dipeptide-binding ABC transporter2C periplasmic substrate-binding component (TC 3.A.1.5.2)	E	K02035,K13893,K15580	Transporters; Transporters; Transporters
SF4M	SF45436_b53250	subset IV	0.0773574	0.971642	NA	hypothetical protein
SF4M	SF45436_b53260	subset II	-0.74743	0.000956594	0.191807	4-hydroxy-tetrahydrodipicolinate synthase (EC 4.3.3.7)	EM	K01714	Monobactam biosynthesis
SF4M	SF45436_b53270	subset II	0.0792205	0.782394	0.956299	expressed protein	GM
SF4M	SF45436_b53280	subset II	0.202867	0.512176	0.884042	Alcohol dehydrogenase (EC 1.1.1.1)	C	K00001,K19954	Drug metabolism - cytochrome P450; Enzymes with EC numbers
SF4M	SF45436_b53290	subset II	0.0408477	0.918334	0.985137	4-hydroxythreonine-4-phosphate dehydrogenase (EC 1.1.1.262)	H	K00097	Vitamin B6 metabolism
SF4M	SF45436_b53300	subset II	0.179722	0.366063	0.818476	Cytosine deaminase (EC 3.5.4.1)	FR	K01485,K03365	Arginine and proline metabolism; Arginine and proline metabolism
SF4M	SF45436_b53310	subset III	0.373538	0.242863	0.742818	Transcriptional regulator2C AraC family	K	K07506	Transcription factors
SF4M	SF45436_b53320	subset II	0.160438	0.564621	0.901821	Small molecule metabolism	C
SF4M	SF45436_b53330	subset IV	-0.673474	0.121342	0.631745	Flavoredoxin	C
SF4M	SF45436_b53340	subset IV	-0.555658	0.251184	0.748931	Miscellaneous%3B Unknown	S
SF4M	SF45436_b53350	subset II	-0.0203905	0.918629	0.985176	putative oxidoreductase	C
SF4M	SF45436_b53360	subset III	-0.388459	0.253827	0.751653	hypothetical protein
SF4M	SF45436_b53370	subset III	0.325075	0.198738	0.707921	hypothetical protein
SF4M	SF45436_b53380	subset III	-0.00238738	0.98934	0.998166	FIG01074198: hypothetical protein	KG
SF4M	SF45436_b53390	subset I	0.284467	0.113633	0.620849	Transcriptional regulator2C LacI family	G	K02529,K10439	Transcription factors; Transporters
SF4M	SF45436_b53400	subset II	-0.0102619	0.94932	0.993338	probable hydrocarbon oxygenase MocD	I
SF4M	SF45436_b53410	subset II	-0.182898	0.438804	0.853887	Naphthalene 12C2-dioxygenase system ferredoxin component	PQ	K05710	Phenylalanine metabolism
SF4M	SF45436_b53420	subset II	0.250629	0.446752	0.855969	Ferredoxin reductase	I	K00529	Phenylalanine metabolism
SF4M	SF45436_b53430	subset I	0.438954	0.209605	0.719227	3-methyl-2-oxobutanoate hydroxymethyltransferase (EC 2.1.2.11)	H	K00606	Pantothenate and CoA biosynthesis
SF4M	SF45436_b53440	subset I	-0.133352	0.51793	0.885257	Formyltetrahydrofolate deformylase (EC 3.5.1.10)	F	K01433	One carbon pool by folate
SF4M	SF45436_b53450	subset I	-0.26468	0.583812	0.906789	FIG00984035: hypothetical protein
SF4M	SF45436_b53460	subset II	0.237312	0.635681	0.920316	Beta-ketoadipate enol-lactone hydrolase (EC 3.1.1.24)	HR
SF4M	SF45436_b53470	subset II	0.231457	0.62837	0.918033	Nitrilotriacetate monooxygenase component B (EC 1.14.13.-)	C
SF4M	SF45436_b53480	subset I	-0.27189	0.569273	0.904475	Alkanal monooxygenase alpha chain (EC 1.14.14.3)	HR
SF4M	SF45436_b53490	subset I	0.433697	0.229409	0.73613	Aldehyde dehydrogenase (EC 1.2.1.3)	C	K00128,K00130	Chloroalkane and chloroalkene degradation; Glycine, serine and threonine metabolism
SF4M	SF45436_b53500	subset I	-1.40443	0.0242182	0.447829	FIG00984243: hypothetical protein
SF4M	SF45436_b53510	subset I	-0.101049	0.774831	0.955968	ABC transporter2C periplasmic spermidine putrescine-binding protein potD	E	K02055	Transporters
SF4M	SF45436_b53520	subset I	-0.698885	0.218157	0.727302	Ribose ABC transport system2C permease protein RbsC (TC 3.A.1.2.1)	E	K02054,K11071,K11075	Transporters; Transporters; Transporters
SF4M	SF45436_b53530	subset I	-0.135098	0.821517	0.964687	Putrescine transport system permease protein potI	E	K02053	Transporters
SF4M	SF45436_b53540	subset II	-0.022283	0.949888	0.993338	Putrescine transport ATP-binding protein PotA (TC 3.A.1.11.1)	E	K02010,K02052,K10111,K11072,K11076,K11080	Transporters; Transporters; Transporters; Transporters; Transporters; Transporters
SF4M	SF45436_b53550	subset II	-0.094233	0.669426	0.931095	Predicted regulator PutR for proline utilization2C GntR family	K
SF4M	SF45436_b53560	subset III	0.603321	0.0529872	0.524668	Mannonate dehydratase (EC 4.2.1.8)	G	K01686	Pentose and glucuronate interconversions
SF4M	SF45436_b53570	subset II	0.457442	0.0509672	0.524045	Transcriptional regulator2C GntR family	K	K03710,K05799	Transcription factors; Transcription factors
SF4M	SF45436_b53580	subset II	0.278381	0.399314	0.833042	Dipeptide-binding ABC transporter2C periplasmic substrate-binding component (TC 3.A.1.5.2)	E	K02035	Transporters
SF4M	SF45436_b53590	subset II	-0.259518	0.538001	0.89184	Dipeptide transport system permease protein DppB (TC 3.A.1.5.2)	EP	K02033	Transporters
SF4M	SF45436_b53600	subset II	-1.20199	0.0235	0.442767	Dipeptide transport system permease protein DppC (TC 3.A.1.5.2)	EP	K02034,K15582,K15586	Transporters; Transporters; Transporters
SF4M	SF45436_b53610	subset III	-0.376613	0.439865	0.85492	Oligopeptide transport system permease protein OppB (TC 3.A.1.5.1)	EP	K02031	Transporters
SF4M	SF45436_b53620	subset II	0.200608	0.687043	0.937737	Dipeptide transport ATP-binding protein DppF (TC 3.A.1.5.2)	EP	K02032,K10823,K10824,K15583	Transporters; Transporters; Transporters; Transporters
SF4M	SF45436_b53630	subset II	0.0547011	0.882566	0.979419	putative two-component response regulator protein	T
SF4M	SF45436_b53640	subset I	0.0282437	0.875857	0.976449	Chemotaxis protein methyltransferase CheR (EC 2.1.1.80)	T
SF4M	SF45436_b53650	subset II	-0.107759	0.40377	0.834273	endo-12C3-12C4-beta-glycanase2C C-terminal secretion signal protein	G
SF4M	SF45436_b53660	subset I	-0.411026	0.215137	0.724635	CELL PROCESSES%3B Transport of small molecules%3B carbohydrates2C organic acids2C alcohols	G	K10439	Transporters
SF4M	SF45436_b53670	subset II	0.288287	0.108652	0.614246	UDP-glucose 4-epimerase (EC 5.1.3.2)	M
SF4M	SF45436_b53680	subset II	-0.0123406	0.964984	0.995906	Ferric hydroxamate ABC transporter (TC 3.A.1.14.3)2C ATP-binding protein FhuC	G	K02056,K10545,K10554	Transporters; Transporters; Transporters
SF4M	SF45436_b53690	subset I	-0.109475	0.593916	0.909671	Ribose ABC transport system2C permease protein RbsC (TC 3.A.1.2.1)	G	K10440,K10538,K10541,K10553,K17206,K17214	Transporters; Transporters; Transporters; Transporters; Transporters; Transporters
SF4M	SF45436_b53700	subset II	-0.207864	0.344461	0.80504	FIG01074012: hypothetical protein	O	K03797	Peptidases
SF4M	SF45436_b53710	subset I	0.0174451	0.92374	0.986648	Putative zinc metalloprotease MJ0392 (EC 3.4.24.-)	O	K06402,K16922	Peptidases; Peptidases
SF4M	SF45436_b53720	subset IV	-0.477462	0.453276	0.860022	hypothetical protein
SF4M	SF45436_b53730	subset II	-0.448379	0.0438134	0.491311	FIG01074318: hypothetical protein
SF4M	SF45436_b53740	subset I	0.21494	0.263893	0.756617	putative HTH transcriptional regulator	K	K02529	Transcription factors
SF4M	SF45436_b53750	subset I	-0.311	0.421536	0.846446	Small Molecule Metabolism	R
SF4M	SF45436_b53760	subset I	-0.115747	0.792461	0.958541	Inosose isomerase (EC 5.3.99.-)	G
SF4M	SF45436_b53770	subset I	-0.531317	0.238618	0.741252	Maltose/maltodextrin ABC transporter2C substrate binding periplasmic protein MalE	G	K02027,K05813,K17241	Transporters; Transporters; Transporters
SF4M	SF45436_b53780	subset I	-0.890854	0.238954	0.74126	CELL PROCESSES%3B Transport of small molecules%3B carbohydrates2C organic acids2C alcohols	G	K02025	Transporters
SF4M	SF45436_b53790	subset II	-0.0467439	0.927231	0.987762	Ribose ABC transport system2C permease protein RbsC (TC 3.A.1.2.1)	G	K02026,K10238,K15772	Transporters; Transporters; Transporters
SF4M	SF45436_b53800	subset I	0.309553	0.319112	0.78818	Probable ABC transporter ATP-binding protein y4oS	G	K01990,K02052,K10112	Transporters; Transporters; Transporters
SF4M	SF45436_b53810	subset I	-0.958344	0.041468	0.483579	Transcriptional regulator2C GntR family	K
SF4M	SF45436_b53820	subset I	-1.02313	0.267046	0.756617	Putative sugar ABC transport system2C permease protein YjfF	G	K02057	Transporters
SF4M	SF45436_b53830	subset I	-0.594987	0.274357	0.76154	Putative sugar ABC transport system2C permease protein YtfT	G	K02057,K10440	Transporters; Transporters
SF4M	SF45436_b53840	subset I	-0.471207	0.214836	0.724635	Putative sugar ABC transport system2C ATP-binding protein YtfR (EC 3.6.3.17)	G	K01995,K01996,K02056,K10441,K10539,K10548,K17210,K17215	Transporters; Transporters; Transporters; Transporters; Transporters; Transporters; Transporters; Transporters
SF4M	SF45436_b53850	subset I	-0.97037	0.164743	0.674246	Putative sugar ABC transport system2C periplasmic binding protein YtfQ precursor	G	K02058,K10439,K17208	Transporters; Transporters; Transporters
SF4M	SF45436_b53860	subset IV	-0.645043	0.416371	0.841918	hypothetical protein
SF4M	SF45436_b53870	subset I	-0.17105	0.414366	0.841378	HYPOTHETICAL/UNKNOWN PROTEIN
SF4M	SF45436_b53880	subset I	-0.433995	0.051956	0.524169	Similar to Glutathione synthetase	HJ	K01920	Glutathione metabolism
SF4M	SF45436_b53890	subset I	-0.0205231	0.93815	0.99041	FIG01076455: hypothetical protein	S
SF4M	SF45436_b53900	subset II	-0.330156	0.289047	0.775094	FIG01075304: hypothetical protein	E
SF4M	SF45436_b53910	subset III	-2.92125	0.00272362	0.273758	hypothetical protein
SF4M	SF45436_b53920	subset II	-0.118047	0.474828	0.869472	FIG01074356: hypothetical protein
SF4M	SF45436_b53930	subset III	-0.373879	0.0415689	0.483579	ABC-type dipeptide transport system2C periplasmic component	E	K02035,K15584	Transporters; Transporters
SF4M	SF45436_b53940	subset III	-0.490116	0.0208934	0.430416	Dipeptide transport system permease protein DppB (TC 3.A.1.5.2)	EP	K02033	Transporters
SF4M	SF45436_b53950	subset III	-0.338204	0.0600638	0.543022	Dipeptide transport system permease protein DppC (TC 3.A.1.5.2)	EP	K02034	Transporters
SF4M	SF45436_b53960	subset III	-0.191367	0.193306	0.704028	ABC transporter ATP-binding protein	O	K02031,K02032,K10823,K10824,K13896,K15587	Transporters; Transporters; Transporters; Transporters; Transporters; Transporters
SF4M	SF45436_b53970	subset III	-0.260599	0.219991	0.729356	Alkanal monooxygenase alpha chain (EC 1.14.14.3)	HR
SF4M	SF45436_b53980	subset III	-0.251725	0.297754	0.775818	FIG00537953: hypothetical protein	S
SF4M	SF45436_b53990	subset III	-0.275016	0.135395	0.645533	Bll6900 protein	P
SF4M	SF45436_b54000	subset III	-0.0675581	0.624253	0.918015	Adenylate cyclase (EC 4.6.1.1)	R	K01768	Longevity regulating pathway - multiple species
SF4M	SF45436_b54010	subset II	0.243347	0.300867	0.775818	transport protein	R
SF4M	SF45436_b54020	subset II	-0.167114	0.446387	0.855969	conserved hypothetical protein transmembrane	S
SF4M	SF45436_b54030	subset II	0.113109	0.557559	0.90013	FOG: TPR repeat
SF4M	SF45436_b54040	subset III	0.162015	0.517626	0.885029	Endoglucanase precursor (EC 3.2.1.4)	G	K01179	Starch and sucrose metabolism
SF4M	SF45436_b54050	subset III	0.267616	0.271216	0.759222	Cyclic di-GMP binding protein precursor
SF4M	SF45436_b54060	subset III	0.31064	0.22168	0.731077	Cellulose synthase catalytic subunit [UDP-forming] (EC 2.4.1.12)	N	K00694	Transporters
SF4M	SF45436_b54070	subset III	0.466349	0.027718	0.455387	FIG00983738: hypothetical protein
SF4M	SF45436_b54080	subset II	-0.0280792	0.910875	0.983768	acetyltransferase	J	K03789	Ribosome biogenesis
SF4M	SF45436_b54090	subset II	-0.0929748	0.650751	0.924407	Adenylate cyclase (EC 4.6.1.1)	T	K01768	Longevity regulating pathway - multiple species
SF4M	SF45436_b54100	subset II	-0.040418	0.819088	0.964227	Branched-chain amino acid ABC transporter2C amino acid-binding protein (TC 3.A.1.4.1)	E	K01999,K11959	Transporters; Transporters
SF4M	SF45436_b54110	subset III	-0.136845	0.455687	0.861674	Gfa-like protein	S
SF4M	SF45436_b54120	subset III	-0.337849	0.380715	0.82544	Na+/H+ antiporter	P
SF4M	SF45436_b54130	subset III	-0.366491	0.222277	0.73132	hypothetical protein
SF4M	SF45436_b54140	subset II	-0.518236	0.200757	0.708669	hypothetical protein
SF4M	SF45436_b54150	subset II	-0.0491089	0.884019	0.979513	Ribonuclease BN (EC 3.1.-.-)	S	K07058	General function prediction only
SF4M	SF45436_b54160	subset II	0.277334	0.321471	0.789323	hypothetical protein2C contains weak similarity to acetyltransferase	J
SF4M	SF45436_b54170	subset III	0.0777967	0.812769	0.961861	4-aminobutyrate aminotransferase (EC 2.6.1.19)	E
SF4M	SF45436_b54180	subset III	0.221434	0.425701	0.847773	Transcriptional regulator2C AsnC family	K
SF4M	SF45436_b54190	subset IV	0.468409	0.0443326	0.492032	Two component2C Sigma-54 Specific2C central transcriptional regulator of acidic amino acid uptake	T	K10126	Two-component system
SF4M	SF45436_b54200	subset I	-0.0839517	0.609987	0.913891	Signal transduction histidine kinase regulating C4-dicarboxylate transport system	T	K10125,K14986	Two-component system; Two-component system
SF4M	SF45436_b54210	subset IV	-0.391676	0.070092	0.567387	ABC-transporter ATP-binding protein with unknown substrate	P	K02049,K10831,K15555	Transporters; Transporters; Transporters
SF4M	SF45436_b54220	subset IV	-0.374267	0.133196	0.643635	Alkanesulfonates transport system permease protein	P	K02050,K15554	Transporters; Transporters
SF4M	SF45436_b54230	subset IV	-0.253907	0.29764	0.775818	Putative transport system permease		K02050,K15554	Transporters; Transporters
SF4M	SF45436_b54240	subset IV	-0.568183	0.0567497	0.535646	FIG01220860: hypothetical protein	P	K02051,K15553	Transporters; Transporters
SF4M	SF45436_b54250	subset IV	0.285653	0.163503	0.673619	Enoyl-[acyl-carrier-protein] reductase [FMN] (EC 1.3.1.9)	R	K00459	Nitrogen metabolism
SF4M	SF45436_b54260	subset IV	-0.309807	0.492829	0.875877	hypothetical protein
SF4M	SF45436_b54270	subset IV	0.517583	0.450069	0.857852	hypothetical protein	F
SF4M	SF45436_b54280	subset III	0.623416	0.0834057	0.585221	putative RNA polymerase sigma factor	K	K03088	Transcription machinery
SF4M	SF45436_b54290	subset II	0.0116133	0.980416	0.99644	Inositol-1-monophosphatase (EC 3.1.3.25)	G	K01092	Phosphatidylinositol signaling system
SF4M	SF45436_b54300	subset III	-0.531394	0.127496	0.640377	putative iron ABC transporter ATP-binding protein	E	K02010,K02052,K10111,K11072,K11076	Transporters; Transporters; Transporters; Transporters; Transporters
SF4M	SF45436_b54310	subset III	0.0037901	0.989765	0.998166	Ferric iron ABC transporter2C permease protein	P	K02011	Transporters
SF4M	SF45436_b54320	subset III	0.0888598	0.671577	0.931361	Ferric iron ABC transporter2C iron-binding protein	P	K02012	Transporters
SF4M	SF45436_b54330	subset III	-0.334746	0.461093	0.862359	Transcriptional regulator2C LacI family	K	K02529	Transcription factors
SF4M	SF45436_b54340	subset III	-0.318966	0.0651846	0.561381	FIG01076419: hypothetical protein
SF4M	SF45436_b54350	subset II	-0.38459	0.280694	0.767353	Nitrate ABC transporter2C ATP-binding protein	P	K02049,K11952,K11953,K15578,K15579	Transporters; Transporters; Transporters; Transporters; Transporters
SF4M	SF45436_b54360	subset II	-0.733517	0.0200796	0.430416	Bicarbonate transport system permease protein	P	K02050,K11951,K15554,K15577	Transporters; Transporters; Transporters; Transporters
SF4M	SF45436_b54370	subset II	-0.755666	0.0165563	0.422129	Nitrate ABC transporter2C nitrate-binding protein	P	K15576	Transporters
SF4M	SF45436_b54380	subset III	0.206341	0.295373	0.775818	Gfa-like protein	S
SF4M	SF45436_b54390	subset I	0.569582	0.0588744	0.539613	Riorf50 protein	X	K07482	Replication and repair
SF4M	SF45436_b54400	subset IV	0.386317	0.15368	0.659642	hypothetical protein
SF4M	SF45436_b54410	subset III	-0.156461	0.422786	0.846446	hypothetical protein
SF4M	SF45436_b54420	subset IV	-0.312146	0.682928	0.935792	hypothetical protein
SF4M	SF45436_b54430	subset II	-0.400367	0.0225554	0.439251	(U62541) immunoreactive 14 kDa protein BA14k
SF4M	SF45436_b54440	subset III	-0.0992414	0.624745	0.918015	HYPOTHETICAL SIGNAL PEPTIDE PROTEIN
SF4M	SF45436_b54450	subset III	-0.326125	0.152111	0.658899	hypothetical protein
SF4M	SF45436_b54460	subset III	0.0947914	0.504485	0.879446	Mn-dependent transcriptional regulator MntR	K	K03709,K11924	Transcription factors; Transcription factors
SF4M	SF45436_b54470	subset III	-4.38491	0.00132563	0.214119	hypothetical protein
SF4M	SF45436_b54480	subset III	-0.242084	0.11603	0.623154	Multicopper oxidase	DPM	K00368	Nitrogen metabolism
SF4M	SF45436_b54490	subset III	-0.244344	0.134711	0.645533	Zinc transporter2C ZIP family	P
SF4M	SF45436_b54500	subset III	-1.25419	0.00783543	0.344986	hypothetical protein
SF4M	SF45436_b54510	subset III	0.341897	0.0672527	0.567103	hypothetical protein
SF4M	SF45436_b54520	subset III	-0.000477043	0.998744	0.99972	mandelate racemase/muconate lactonizing enzyme family protein	MR
SF4M	SF45436_b54530	subset III	0.236136	0.363807	0.816175	Choline dehydrogenase (EC 1.1.99.1)	IR	K16873	Furfural degradation
SF4M	SF45436_b54540	subset III	0.204621	0.469228	0.866553	Aldehyde dehydrogenase A (EC 1.2.1.22) / Glycolaldehyde dehydrogenase (EC 1.2.1.21)	C	K00128,K07248	Chloroalkane and chloroalkene degradation; Glyoxylate and dicarboxylate metabolism
SF4M	SF45436_b54550	subset III	-0.134108	0.659668	0.92839	22C4-dihydroxyhept-2-ene-12C7-dioic acid aldolase (EC 4.1.2.n4)	G	K02510	Tyrosine metabolism
SF4M	SF45436_b54560	subset III	0.0778302	0.783897	0.956452	3-oxoacyl-[acyl-carrier protein] reductase (EC 1.1.1.100)	IQR	K00034,K00059,K18009	Pentose phosphate pathway; Lipid biosynthesis proteins; Butanoate metabolism
SF4M	SF45436_b54570	subset II	-0.0790153	0.83153	0.966902	mandelate racemase/muconate lactonizing enzyme family protein	MR	K01683	Enzymes with EC numbers
SF4M	SF45436_b54580	subset III	-0.0123981	0.966578	0.995906	Putrescine transport ATP-binding protein PotA (TC 3.A.1.11.1)	E	K02010,K02052,K11072	Transporters; Transporters; Transporters
SF4M	SF45436_b54590	subset III	-0.319706	0.245326	0.744494	ABC transporter2C periplasmic spermidine putrescine-binding protein PotD (TC 3.A.1.11.1)	E	K11069	Transporters
SF4M	SF45436_b54600	subset III	-0.58519	0.145517	0.650358	Spermidine Putrescine ABC transporter permease component potC (TC_3.A.1.11.1)	E	K11070	Transporters
SF4M	SF45436_b54610	subset III	-0.746894	0.040506	0.483579	Spermidine Putrescine ABC transporter permease component PotB (TC 3.A.1.11.1)	E	K11071	Transporters
SF4M	SF45436_b54620	subset II	0.195166	0.62292	0.918015	Transcriptional regulator2C LysR family	K	K19242	Transcription factors
SF4M	SF45436_b54630	subset III	0.185266	0.600432	0.909671	22C4-dihydroxyhept-2-ene-12C7-dioic acid aldolase (EC 4.1.2.n4)	G	K02510	Tyrosine metabolism
SF4M	SF45436_b54640	subset II	0.133829	0.484065	0.87255	Aminobutyraldehyde dehydrogenase (EC 1.2.1.19)	G	K00111,K00273,K03153,K15736	Glycerophospholipid metabolism; Peroxisome; Thiamine metabolism; Lysine degradation
SF4M	SF45436_b54650	subset III	0.069157	0.795683	0.959268	hypothetical protein
SF4M	SF45436_b54660	subset I	-0.185291	0.296415	0.775818	Kup system potassium uptake protein	P	K00818,K03549	Amino acid related enzymes; Transporters
SF4M	SF45436_b54670	subset IV	0.160351	0.338585	0.799005	Kup system potassium uptake protein	P	K00818,K03549	Amino acid related enzymes; Transporters
SF4M	SF45436_b54680	subset III	-0.423715	0.0324006	0.463642	COGs COG3339	S
SF4M	SF45436_b54690	subset II	-0.1015	0.519941	0.886563	FIG01074768: hypothetical protein	T
SF4M	SF45436_b54700	subset III	0.525083	0.220428	0.729986	hypothetical protein
SF4M	SF45436_b54710	subset II	0.0253949	0.928647	0.987922	hypothetical protein
SF4M	SF45436_b54720	subset III	-0.408131	0.149376	0.655059	MISCELLANEOUS%3B Unknown
SF4M	SF45436_b54730	subset IV	3.91636	0.0223236	0.438174	hypothetical protein
SF4M	SF45436_b54740	subset III	-0.425387	0.0517708	0.524169	FIG00984893: hypothetical protein
SF4M	SF45436_b54750	subset I	-0.0278226	0.876272	0.976506	ATP-dependent DNA helicase UvrD/PcrA2C proteobacterial paralog	L	K03657	DNA repair and recombination proteins
SF4M	SF45436_b54760	subset III	0.0368259	0.814161	0.962062	hypothetical protein	R	K07002	Function unknown
SF4M	SF45436_b54770	subset II	-0.0739379	0.641501	0.921432	Putative phosphatase YfbT	GR	K19270	Enzymes with EC numbers
SF4M	SF45436_b54780	subset III	-0.162356	0.266848	0.756617	Ethanolamine ammonia-lyase heavy chain (EC 4.3.1.7)	E	K03735	Glycerophospholipid metabolism
SF4M	SF45436_b54790	subset II	0.365287	0.107173	0.613131	putative serine/threonine protein phosphatase	T	K07313	Enzymes with EC numbers
SF4M	SF45436_b54800	subset IV	0.148382	0.555552	0.90013	hypothetical protein
SF4M	SF45436_b54810	subset I	-0.234842	0.256432	0.752823	FIG00450648: hypothetical protein
SF4M	SF45436_b54820	subset II	-0.210618	0.424044	0.846854	Probable transmembrane protein	T	K07168	Signaling proteins
SF4M	SF45436_b54830	subset I	-0.720215	0.341557	0.80276	Transcriptional regulator YbiH2C TetR family	K
SF4M	SF45436_b54840	subset I	-0.715427	0.0439069	0.491311	Predicted membrane fusion protein (MFP) component of efflux pump2C membrane anchor protein YbhG	V	K01993	Structural proteins
SF4M	SF45436_b54850	subset I	-0.116577	0.711283	0.940071	ABC transporter multidrug efflux pump2C fused ATP-binding domains	V	K01990	Transporters
SF4M	SF45436_b54860	subset I	-0.334985	0.300169	0.775818	ABC transport system2C permease component YbhS	V	K01992	Transporters
SF4M	SF45436_b54870	subset I	-0.803922	0.0254653	0.449059	ABC transport system2C permease component YbhR	V	K01992	Transporters
SF4M	SF45436_b54880	subset I	0.472993	0.155894	0.663672	Carboxylesterase (EC 3.1.1.1)	R	K06999	Others
SF4M	SF45436_b54890	subset I	-0.00268956	0.992259	0.998501	Glyoxalase family protein	Q	K15975	Others
SF4M	SF45436_b54900	subset I	0.0642641	0.728762	0.945974	MISCELLANEOUS%3B Not classified regulator	T	K10125,K14986	Two-component system; Two-component system
SF4M	SF45436_b54910	subset II	0.150686	0.536	0.891772	Two component2C Sigma-54 Specific2C central transcriptional regulator of acidic amino acid uptake	T	K10126	Two-component system
SF4M	SF45436_b54920	subset III	-0.0138842	0.958827	0.99563	Mannose-1-phosphate guanylyltransferase (GDP) (EC 2.7.7.22)	G	K00971,K16011	Amino sugar and nucleotide sugar metabolism; Biofilm formation - Pseudomonas aeruginosa
SF4M	SF45436_b54930	subset III	0.155832	0.56271	0.901093	Phosphoglucosamine mutase (EC 5.4.2.10) / Phosphomannomutase (EC 5.4.2.8)	G	K01835,K01840,K03431,K15778	Streptomycin biosynthesis; Amino sugar and nucleotide sugar metabolism; Amino sugar and nucleotide sugar metabolism; Streptomycin biosynthesis
SF4M	SF45436_b54940	subset I	-0.28803	0.261544	0.754363	Transcriptional regulator2C LuxR family	TK
SF4M	SF45436_b54950	subset III	0.0861196	0.777907	0.955968	Glycosyl transferase2C group 1	M
SF4M	SF45436_b54960	subset III	-0.439872	0.157017	0.665106	Glycosyl transferase2C group 1	M
SF4M	SF45436_b54970	subset III	0.688971	0.0394272	0.483579	Glycosyltransferase	M
SF4M	SF45436_b54980	subset III	0.116427	0.612318	0.914713	putative glycosyltransferase protein	G
SF4M	SF45436_b54990	subset I	0.0486272	0.822476	0.964687	Exopolysaccharide production protein ExoF precursor	M	K01991,K16552	Transporters; Transporters
SF4M	SF45436_b55000	subset IV	0.344115	0.546253	0.896652	hypothetical protein
SF4M	SF45436_b55010	subset I	0.296304	0.122821	0.6348	Undecaprenyl-phosphate galactosephosphotransferase (EC 2.7.8.6)	M	K00996,K16566	Lipopolysaccharide biosynthesis proteins; Glycan metabolism
SF4M	SF45436_b55020	subset II	0.858747	0.418956	0.84496	Mobile element protein	X
SF4M	SF45436_b55030	subset III	0.0175666	0.922825	0.986581	Tyrosine-protein kinase Wzc (EC 2.7.10.2)	M	K03593,K08252,K16554	Mitochondrial biogenesis; Enzymes with EC numbers; Transporters
SF4M	SF45436_b55040	subset III	-0.314458	0.544348	0.896652	hypothetical protein
SF4M	SF45436_b55050	subset III	0.563607	0.286291	0.772812	hypothetical protein
SF4M	SF45436_b55060	subset III	0.504654	0.384187	0.827913	hypothetical protein
SF4M	SF45436_b55070	subset IV	0.0496001	0.911677	0.983768	hypothetical protein
SF4M	SF45436_b55080	subset I	-0.602908	0.0599201	0.542812	Oligopeptide transport system permease protein OppB (TC 3.A.1.5.1)	Q	K02031,K02032,K10823,K13896,K15583	Transporters; Transporters; Transporters; Transporters; Transporters
SF4M	SF45436_b55090	subset I	-1.09027	0.00104313	0.196706	Oligopeptide transport system permease protein OppC (TC 3.A.1.5.1)	EP	K02034,K15582	Transporters; Transporters
SF4M	SF45436_b55100	subset I	-1.00883	0.00578944	0.326714	Oligopeptide transport system permease protein OppB (TC 3.A.1.5.1)	EP	K02033,K15581	Transporters; Transporters
SF4M	SF45436_b55110	subset I	-1.23629	0.0207019	0.430416	Oligopeptide ABC transporter2C periplasmic oligopeptide-binding protein OppA (TC 3.A.1.5.1)	E	K02035,K15580,K16199	Transporters; Transporters; Transporters
SF4M	SF45436_b55120	subset I	0.0218568	0.870657	0.976137	Fructose-bisphosphate aldolase class II (EC 4.1.2.13)	G	K01624	Methane metabolism
SF4M	SF45436_b55130	subset I	-0.111831	0.551622	0.898033	STRUCTURAL ELEMENTS%3B Cell Exterior%3B surface polysaccharides/antigens	V	K06147,K06148,K11085	Transporters; Transporters; Transporters
SF4M	SF45436_b55140	subset II	0.0456477	0.824189	0.96535	STRUCTURAL ELEMENTS%3B Cell Exterior%3B surface polysaccharides/antigens	G
SF4M	SF45436_b55150	subset I	-0.201812	0.318698	0.78818	STRUCTURAL ELEMENTS%3B Cell Exterior%3B surface polysaccharides/antigens	M
SF4M	SF45436_b55160	subset I	-0.51834	0.0410444	0.483579	STRUCTURAL ELEMENTS%3B Cell Exterior%3B surface polysaccharides/antigens	M
SF4M	SF45436_b55170	subset I	0.556084	0.0322827	0.463294	probable MerR-family transcriptional regulator	K
SF4M	SF45436_b55180	subset I	-0.432559	0.186467	0.696783	Gamma-aminobutyrate:alpha-ketoglutarate aminotransferase (EC 2.6.1.19)	E	K00135,K00823,K07250	Nicotinate and nicotinamide metabolism; Amino acid related enzymes; Amino acid related enzymes
SF4M	SF45436_b55190	subset I	0.0735549	0.796316	0.959653	Aldehyde dehydrogenase B (EC 1.2.1.22)	C	K00135,K15786	Nicotinate and nicotinamide metabolism; Glycine, serine and threonine metabolism
SF4M	SF45436_b55200	subset IV	-0.459661	0.409248	0.83763	Succinate-semialdehyde dehydrogenase [NAD(P)+] (EC 1.2.1.16)	C	K00135,K15786	Nicotinate and nicotinamide metabolism; Glycine, serine and threonine metabolism
SF4M	SF45436_b55210	subset III	0.0524712	0.823656	0.965066	Enoyl-[acyl-carrier-protein] reductase [NADH] (EC 1.3.1.9)	I	K00208	Lipid biosynthesis proteins
SF4M	SF45436_b55220	subset III	-0.209191	0.380883	0.825536	Acetate kinase (EC 2.7.2.1)	C	K00925	Taurine and hypotaurine metabolism
SF4M	SF45436_b55230	subset III	-0.14976	0.537913	0.89184	phosphotransbutyrylase (EC 2.3.1.19) / Phosphate acetyltransferase (EC 2.3.1.8)	C	K00625,K00634	Taurine and hypotaurine metabolism; Butanoate metabolism
SF4M	SF45436_b55240	subset III	-0.387465	0.120147	0.631388	Poly(3-hydroxyalkanoate) synthetase	I
SF4M	SF45436_b55250	subset III	-0.372385	0.129136	0.642895	hypothetical protein
SF4M	SF45436_b55260	subset I	0.117846	0.536722	0.891772	Chaperone protein HtpG	O	K04079	Exosome
SF4M	SF45436_b55270	subset III	-0.0160122	0.932617	0.987922	hypothetical membrane-anchored protein
SF4M	SF45436_b55280	subset III	0.519887	0.321114	0.789029	hypothetical protein
SF4M	SF45436_b55290	subset III	0.315055	0.70086	0.938621	hypothetical protein
SF4M	SF45436_b55300	subset III	-0.0438749	0.881137	0.978608	Cytochrome c-type biogenesis protein DsbD2C protein-disulfide reductase (EC 1.8.1.8)
SF4M	SF45436_b55310	subset III	0.157924	0.867894	0.975428	Mobile element protein
SF4M	SF45436_b55320	subset III	-0.204415	0.397128	0.833042	FIG00852372: hypothetical protein
SF4M	SF45436_b55330	subset IV	-0.168016	0.553576	0.899462	hypothetical protein
SF4M	SF45436_b55340	subset III	0.646694	0.0790629	0.577939	Mobile element protein	X
SF4M	SF45436_b55350	subset III	0.146707	0.344442	0.80504	Glucose-methanol-choline (GMC) oxidoreductase:NAD binding site	IR	K08261	Fructose and mannose metabolism
SF4M	SF45436_b55360	subset III	0.223997	0.307605	0.780626	hypothetical protein
SF4M	SF45436_b55370	subset III	-0.01267	0.944701	0.991958	UDP-N-acetylglucosamine 42C6-dehydratase (EC 4.2.1.-)	MO	K15894	Amino sugar and nucleotide sugar metabolism
SF4M	SF45436_b55380	subset III	0.229702	0.19155	0.70208	N-acetylneuraminate synthase (EC 2.5.1.56)	M	K01654,K15898	Amino sugar and nucleotide sugar metabolism; Amino sugar and nucleotide sugar metabolism
SF4M	SF45436_b55390	subset III	-0.0977691	0.749051	0.950872	hypothetical protein	JO
SF4M	SF45436_b55400	subset III	-0.147153	0.456155	0.861674	hypothetical protein	M	K00983,K15899	Amino sugar and nucleotide sugar metabolism; Amino sugar and nucleotide sugar metabolism
SF4M	SF45436_b55410	subset II	-0.0353258	0.817622	0.963262	Bacillosamine/Legionaminic acid biosynthesis aminotransferase PglE%3B 4-keto-6-deoxy-N-Acetyl-D-hexosaminyl-(Lipid carrier) aminotransferase	M	K13010,K15895	Amino acid related enzymes; Amino sugar and nucleotide sugar metabolism
SF4M	SF45436_b55420	subset I	0.364868	0.107642	0.613227	Lipid A export ATP-binding/permease protein MsbA	V	K02021,K06147,K06148,K11085	Transporters; Transporters; Transporters; Transporters
SF4M	SF45436_b55430	subset III	0.129156	0.703016	0.939025	hypothetical protein
SF4M	SF45436_b55440	subset III	1.59299	0.240058	0.741395	hypothetical protein	X
SF4M	SF45436_b55450	subset III	-0.00544607	0.979466	0.996344	DTDP-4-DEHYDRORHAMNOSE 32C5-EPIMERASE	M
SF4M	SF45436_b55460	subset III	-0.160134	0.368209	0.819488	FIG00451005: hypothetical protein
SF4M	SF45436_b55470	subset III	-0.076794	0.819558	0.964227	Lipopolysaccharide biosynthesis protein WzxC	M	K03328,K16694	Transport; Transporters
SF4M	SF45436_b55480	subset III	-0.397358	0.162247	0.672395	Glycosyl transferase2C group 2 family protein	M
SF4M	SF45436_b55490	subset III	0.170684	0.429617	0.84861	Glycosyl transferase2C group 2 family protein	M
SF4M	SF45436_b55500	subset IV	0.223467	0.54037	0.893766	hypothetical protein
SF4M	SF45436_b55510	subset III	0.0958311	0.606903	0.912892	FIG00984193: hypothetical protein	L
SF4M	SF45436_b55520	subset III	-0.128099	0.866743	0.975428	hypothetical protein
SF4M	SF45436_b55530	subset III	0.02927	0.954199	0.994711	D-alanyl-D-alanine carboxypeptidase (EC 3.4.16.4)
SF4M	SF45436_b55540	subset III	0.0906647	0.863528	0.975428	hypothetical protein
SF4M	SF45436_b55550	subset III	0.0693468	0.740358	0.948549	Glutamate-1-semialdehyde aminotransferase (EC 5.4.3.8)	H	K01845,K07257	Amino acid related enzymes; Cell growth
SF4M	SF45436_b55560	subset IV	-1.59081	0.0375366	0.474845	hypothetical protein
SF4M	SF45436_b55570	subset III	-0.116019	0.735377	0.947237	FIG01131441: hypothetical protein	G
SF4M	SF45436_b55580	subset III	-0.210076	0.487165	0.873909	Glucose-1-phosphate cytidylyltransferase (EC 2.7.7.33)	JM	K00978	Amino sugar and nucleotide sugar metabolism
SF4M	SF45436_b55590	subset II	-0.72934	0.0913345	0.601722	methyltransferase2C putative	R
SF4M	SF45436_b55600	subset III	0.000961056	0.997725	0.999377	dTDP-4-dehydrorhamnose 32C5-epimerase (EC 5.1.3.13)	M	K01790	Streptomycin biosynthesis
SF4M	SF45436_b55610	subset III	0.527176	0.131092	0.642985	Mobile element protein		K07494	Replication and repair
SF4M	SF45436_b55620	subset III	0.868232	0.0787031	0.577939	hypothetical protein
SF4M	SF45436_b55630	subset III	0.057769	0.872007	0.976449	FIG01126288: hypothetical protein	R
SF4M	SF45436_b55640	subset III	0.101592	0.690616	0.938308	UDP-glucose 4-epimerase (EC 5.1.3.2)	M	K01784	Amino sugar and nucleotide sugar metabolism
SF4M	SF45436_b55650	subset IV	0.299145	0.715317	0.941476	hypothetical protein
SF4M	SF45436_b55660	subset II	-0.00930766	0.955708	0.99515	L-carnitine dehydratase/bile acid-inducible protein F (EC 2.8.3.16)	I	K07749	Enzymes with EC numbers
SF4M	SF45436_b55670	subset I	-0.0287085	0.855141	0.974865	Glutaryl-CoA dehydrogenase (EC 1.3.99.7)	I	K00252	Benzoate degradation
SF4M	SF45436_b55680	subset II	-0.0110409	0.970119	0.996344	Phosphonate ABC transporter ATP-binding protein (TC 3.A.1.9.1)	P	K02041	Transporters
SF4M	SF45436_b55690	subset I	-0.504813	0.393597	0.831308	Phosphonate ABC transporter phosphate-binding periplasmic component (TC 3.A.1.9.1)	P	K02044	Transporters
SF4M	SF45436_b55700	subset I	-0.431712	0.194453	0.705841	Phosphonate ABC transporter permease protein phnE2 (TC 3.A.1.9.1)	P	K02042	Transporters
SF4M	SF45436_b55710	subset I	-0.132276	0.673511	0.931618	Phosphonate ABC transporter permease protein phnE1 (TC 3.A.1.9.1)	P	K02042	Transporters
SF4M	SF45436_b55720	subset II	-0.116592	0.628578	0.918033	Protein RcsF
SF4M	SF45436_b55730	subset I	-0.293735	0.268575	0.756617	Metal-dependent hydrolase involved in phosphonate metabolism	P	K06162	Phosphonate and phosphinate metabolism
SF4M	SF45436_b55740	subset I	-0.109116	0.539857	0.893211	ATP-binding protein phnN%3B Guanylate kinase (EC 2.7.4.8)	G	K05774	Pentose phosphate pathway
SF4M	SF45436_b55750	subset I	-0.256221	0.253185	0.750981	Imidazolonepropionase (EC 3.5.2.7)	Q	K01468	Histidine metabolism
SF4M	SF45436_b55760	subset II	-0.0390778	0.873645	0.976449	Histidine ammonia-lyase (EC 4.3.1.3)	E	K01745	Histidine metabolism
SF4M	SF45436_b55770	subset II	-0.655123	0.0271045	0.454309	N-formylglutamate deformylase (EC 3.5.1.68)	E	K01458,K01479	Histidine metabolism; Histidine metabolism
SF4M	SF45436_b55780	subset I	-0.186455	0.411635	0.839417	Urocanate hydratase (EC 4.2.1.49)	E	K01712	Histidine metabolism
SF4M	SF45436_b55790	subset III	-0.691031	0.261982	0.755298	Sugar efflux transporter B	GEPR
SF4M	SF45436_b55800	subset II	-0.101953	0.725044	0.944487	Conserved protein	R
SF4M	SF45436_b55810	subset III	-0.0143245	0.955987	0.99515	Beta-hexosaminidase (EC 3.2.1.52)	G	K01218,K12373	Quorum sensing; Chaperones and folding catalysts
SF4M	SF45436_b55820	subset III	-0.38934	0.187894	0.699634	Short-chain dehydrogenase/reductase SDR	IQR
SF4M	SF45436_b55830	subset III	-0.0701491	0.771628	0.955968	Transcriptional regulator2C RpiR family	K
SF4M	SF45436_b55840	subset III	-0.408271	0.126391	0.637688	Bona fide RidA/YjgF/TdcF/RutC subgroup	V	K09021	Pyrimidine metabolism
SF4M	SF45436_b55850	subset III	-0.0285434	0.913173	0.983768	FIG00450103: hypothetical protein
SF4M	SF45436_b55860	subset III	-0.473498	0.21831	0.727302	MlrC	R
SF4M	SF45436_b55870	subset I	0.369683	0.110084	0.616929	Glycine cleavage system transcriptional activator GcvA	K	K03566	Transcription factors
SF4M	SF45436_b55880	subset III	0.515015	0.457266	0.861674	Endoribonuclease L-PSP	V
SF4M	SF45436_b55890	subset III	0.0164205	0.969582	0.996344	Cysteine desulfurase (EC 2.8.1.7)	E	K04487	Prokaryotic defense system
SF4M	SF45436_b55900	subset III	0.0899555	0.659508	0.928361	3-oxoacyl-[acyl-carrier protein] reductase (EC 1.1.1.100)	IQR	K00059,K19550	Lipid biosynthesis proteins; Biosynthesis of secondary metabolites - unclassified
SF4M	SF45436_b55910	subset II	-0.323434	0.0758102	0.577431	Acetyltransferase2C GNAT family	E
SF4M	SF45436_b55920	subset IV	-0.152986	0.835518	0.968659	hypothetical protein
SF4M	SF45436_b55930	subset IV	0.480386	0.224915	0.73132	hypothetical protein	S
SF4M	SF45436_b55940	subset IV	-0.15273	0.766703	0.955968	Glyoxalase like domain	R
SF4M	SF45436_b55950	subset IV	-0.201323	0.627014	0.918033	Lactoylglutathione lyase (EC 4.4.1.5)	R	K01759	Pyruvate metabolism
SF4M	SF45436_b55960	subset IV	0.430184	0.417303	0.842476	hypothetical protein	K
SF4M	SF45436_b55970	subset IV	-0.131762	0.681175	0.934159	hypothetical protein
SF4M	SF45436_b55980	subset III	-0.415529	0.0806853	0.578542	Maltose/maltodextrin transport ATP-binding protein MalK (EC 3.6.3.19)	G	K10111,K10112,K10191	Transporters; Transporters; Transporters
SF4M	SF45436_b55990	subset III	-0.76868	0.0129656	0.39234	Inositol transport system sugar-binding protein	G	K02027,K17244	Transporters; Transporters
SF4M	SF45436_b56000	subset I	-1.14984	0.0287786	0.46078	Nucleoside ABC transporter2C permease protein 1	G	K02025,K02026	Transporters; Transporters
SF4M	SF45436_b56010	subset III	-0.606925	0.197425	0.707759	ABC sugar transporter2C inner membrane subunit	G	K02025,K15771	Transporters; Transporters
SF4M	SF45436_b56020	subset III	-0.0224674	0.92262	0.98652	Small Molecule Metabolism	R
SF4M	SF45436_b56030	subset IV	-0.478843	0.581759	0.906133	hypothetical protein
SF4M	SF45436_b56040	subset III	-0.106933	0.503316	0.879446	FIG00990870: hypothetical protein	Q	K01406	Peptidases
SF4M	SF45436_b56050	subset II	0.298793	0.142638	0.650358	hypothetical protein
SF4M	SF45436_b56060	subset I	-0.0894804	0.748418	0.950872	L-proline glycine betaine ABC transport system permease protein ProW (TC 3.A.1.12.1)	E	K05845,K05846	Transporters; Transporters
SF4M	SF45436_b56070	subset I	0.31893	0.211599	0.720464	L-proline glycine betaine ABC transport system permease protein ProV (TC 3.A.1.12.1)	E	K05847	Transporters
SF4M	SF45436_b56080	subset I	0.133396	0.53509	0.891772	L-proline glycine betaine ABC transport system permease protein ProW (TC 3.A.1.12.1)	E	K02001,K02002,K05846	Transporters; Transporters; Transporters
SF4M	SF45436_b56090	subset I	-0.119909	0.542139	0.896024	Osmoprotectant ABC transporter binding protein YehZ	M	K05845	Transporters
SF4M	SF45436_b56100	subset II	-0.237488	0.231001	0.73785	Hypothetical membrane protein Rv2120c	S
SF4M	SF45436_b56110	subset I	-0.358886	0.0769278	0.577431	PF00070 family2C FAD-dependent NAD(P)-disulphide oxidoreductase	C	K00382,K00383,K00520	Exosome; Thyroid hormone synthesis; Enzymes with EC numbers
SF4M	SF45436_b56120	subset III	0.237703	0.29239	0.775818	membrane protein2C putative	S	K07090	Function unknown
SF4M	SF45436_b56130	subset I	0.446336	0.0397234	0.483579	NG2CNG-dimethylarginine dimethylaminohydrolase 1 (EC 3.5.3.18)	E	K01482	Exosome
SF4M	SF45436_b56140	subset I	0.188183	0.381313	0.825828	hypothetical membrane-anchored protein	R
SF4M	SF45436_b56150	subset III	-0.569434	0.0148343	0.411007	putative ATP-binding component of ABC transporter	G	K02010,K02052,K10111,K10112	Transporters; Transporters; Transporters; Transporters
SF4M	SF45436_b56160	subset III	-0.423263	0.317132	0.78664	hypothetical protein
SF4M	SF45436_b56170	subset II	-0.616506	0.053651	0.528097	putative solute-binding component of ABC transporter	G	K02027	Transporters
SF4M	SF45436_b56180	subset II	-0.4677	0.136138	0.646086	Dihydroxyacetone ABC transport system2C permease protein	G	K02026,K10119	Transporters; Transporters
SF4M	SF45436_b56190	subset II	-0.374761	0.227032	0.733303	SN-glycerol-3-phosphate transport system permease protein UgpA (TC 3.A.1.1.3)	G	K02025	Transporters
SF4M	SF45436_b56200	subset II	0.138092	0.547563	0.896652	Ribokinase (EC 2.7.1.15)	G	K00852	Pentose phosphate pathway
SF4M	SF45436_b56210	subset I	-0.394873	0.131522	0.643016	L-fucose mutarotase	G	K02431	Enzymes with EC numbers
SF4M	SF45436_b56220	subset I	-0.115872	0.520826	0.886563	Aldehyde dehydrogenase (EC 1.2.1.3)	C	K00128,K00138	Chloroalkane and chloroalkene degradation; Pyruvate metabolism
SF4M	SF45436_b56230	subset I	-0.305012	0.0745649	0.576054	Deoxyribose-phosphate aldolase (EC 4.1.2.4)	F	K01619	Pentose phosphate pathway
SF4M	SF45436_b56240	subset I	-0.612195	0.0403113	0.483579	Deoxyribose operon repressor2C DeoR family	KG	K11534	Transcription factors
SF4M	SF45436_b56250	subset II	8.79543e-05	0.999691	0.99972	Transcriptional regulator2C GntR family	K
SF4M	SF45436_b56260	subset II	-0.731341	0.0127255	0.39234	Glycerol-3-phosphate ABC transporter2C ATP-binding protein UgpC (TC 3.A.1.1.3)	E	K02052	Transporters
SF4M	SF45436_b56270	subset II	-0.729377	0.0166349	0.422129	Oligopeptide ABC transporter2C periplasmic oligopeptide-binding protein OppA (TC 3.A.1.5.1)	E	K02055	Transporters
SF4M	SF45436_b56280	subset II	-0.721384	0.00827597	0.344986	ABC transporter permease protein	E	K02054	Transporters
SF4M	SF45436_b56290	subset II	-0.578771	0.0234203	0.442767	Putrescine transport system permease protein potI	E	K02053	Transporters
SF4M	SF45436_b56300	subset II	-0.13528	0.501386	0.878185	Hydantoin racemase (EC 5.1.99.-)	E	K16841	Purine metabolism
SF4M	SF45436_b56310	subset II	-0.142564	0.36663	0.818643	PAN domain protein	R	K06894	Function unknown
SF4M	SF45436_b56320	subset I	0.077847	0.703956	0.939025	Multimodular transpeptidase-transglycosylase (EC 2.4.1.129) (EC 3.4.-.-)	M	K05367	Peptidoglycan biosynthesis and degradation proteins
SF4M	SF45436_b56330	subset I	0.627352	0.0312328	0.463294	Guanine deaminase (EC 3.5.4.3)	FR	K01487	Purine metabolism
SF4M	SF45436_b56340	subset I	-0.132247	0.826943	0.966534	conserved hypothetical membrane protein2C paralogue of Y20848	S
SF4M	SF45436_b56350	subset I	0.256266	0.173983	0.684209	Transcriptional regulator2C LysR family	K
SF4M	SF45436_b56360	subset I	-0.286619	0.0955962	0.604081	XdhC protein (assists in molybdopterin insertion into xanthine dehydrogenase)	O	K07402	Protein processing
SF4M	SF45436_b56370	subset I	-0.268209	0.392733	0.831308	Xanthine dehydrogenase2C molybdenum binding subunit (EC 1.17.1.4)	F	K13482	Purine metabolism
SF4M	SF45436_b56380	subset I	0.119826	0.78005	0.955968	Xanthine dehydrogenase2C iron-sulfur cluster and FAD-binding subunit A (1.17.1.4)	F	K01474,K03518,K13479,K13481	Arginine and proline metabolism; Enzymes with EC numbers; Purine metabolism; Purine metabolism
SF4M	SF45436_b56390	subset I	-1.14949	0.135432	0.645533	Transthyretin family protein	F	K07127	Transporters
SF4M	SF45436_b56400	subset I	0.525276	0.255228	0.752298	Uricase (urate oxidase) (EC 1.7.3.3) / 2-oxo-4-hydroxy-4-carboxy--5-ureidoimidazoline (OHCU) decarboxylase	F	K01452,K16842	Amino sugar and nucleotide sugar metabolism; Purine metabolism
SF4M	SF45436_b56410	subset III	0.512549	0.118143	0.626393	Transposase
SF4M	SF45436_b56420	subset I	0.32215	0.341957	0.802888	Xanthine/uracil/thiamine/ascorbate permease family protein	F	K06901	Transporters
SF4M	SF45436_b56430	subset III	-0.0211954	0.969103	0.996344	Branched-chain amino acid transport ATP-binding protein LivF (TC 3.A.1.4.1)	E	K01996	Transporters
SF4M	SF45436_b56440	subset III	0.0911535	0.86057	0.975428	Branched-chain amino acid transport ATP-binding protein LivF (TC 3.A.1.4.1)	E	K01995,K01996	Transporters; Transporters
SF4M	SF45436_b56450	subset III	0.352582	0.436496	0.852493	Branched-chain amino acid transport system permease protein LivM (TC 3.A.1.4.1)	E	K01998	Transporters
SF4M	SF45436_b56460	subset III	-0.333055	0.497679	0.876973	High-affinity branched-chain amino acid transport system permease protein LivH (TC 3.A.1.4.1)	E	K01997	Transporters
SF4M	SF45436_b56470	subset II	0.368145	0.228584	0.735849	Leucine-2C isoleucine-2C valine-2C threonine-2C and alanine-binding protein	E	K01999	Transporters
SF4M	SF45436_b56480	subset II	-0.288872	0.672142	0.931554	putative AraC family transcriptional regulator for P-hydroxybenzoate hydroxylase	K	K18954	Transcription factors
SF4M	SF45436_b56490	subset I	0.241368	0.131322	0.642985	Catalase (EC 1.11.1.6) / Peroxidase (EC 1.11.1.7)	P	K03782	Drug metabolism - other enzymes
SF4M	SF45436_b56500	subset III	-0.00981572	0.964459	0.995906	FAD dependent oxidoreductase	E
SF4M	SF45436_b56510	subset II	-0.382141	0.0642724	0.561245	hypothetical protein	O
SF4M	SF45436_b56520	subset II	0.209536	0.372295	0.81985	Transcriptional regulator2C LysR family	K	K03566	Transcription factors
SF4M	SF45436_b56530	subset III	-0.343011	0.175389	0.685283	Aspartate 1-decarboxylase (EC 4.1.1.11)	H	K01579	Pantothenate and CoA biosynthesis
SF4M	SF45436_b56540	subset III	0.198764	0.42973	0.84861	FIG00986097: hypothetical protein	R
SF4M	SF45436_b56550	subset III	-0.646587	0.0371513	0.471765	PTS IIA-like nitrogen-regulatory protein PtsN	GT	K02806	Transporters
SF4M	SF45436_b56560	subset III	-0.145207	0.582754	0.906325	sensor histidine kinase	TK	K02483,K07667	Two-component system; Two-component system
SF4M	SF45436_b56570	subset III	0.0048454	0.977427	0.996344	Osmosensitive K+ channel histidine kinase KdpD (EC 2.7.3.-)	T	K07646,K07667	Two-component system; Two-component system
SF4M	SF45436_b56580	subset III	-0.164933	0.752721	0.9513	Potassium-transporting ATPase C chain (EC 3.6.3.12) (TC 3.A.3.7.1)	P	K01548	Two-component system
SF4M	SF45436_b56590	subset III	-0.447668	0.14426	0.650358	Potassium-transporting ATPase B chain (EC 3.6.3.12) (TC 3.A.3.7.1)	P	K01547	Two-component system
SF4M	SF45436_b56600	subset III	-3.13104	0.139043	NA	hypothetical protein
SF4M	SF45436_b56610	subset III	-0.69597	0.0866269	0.587579	Potassium-transporting ATPase A chain (EC 3.6.3.12) (TC 3.A.3.7.1)	P	K01546	Two-component system
SF4M	SF45436_b56620	subset III	-0.454606	0.559862	0.90015	hypothetical protein
SF4M	SF45436_b56630	subset III	-0.146004	0.485022	0.872646	hypothetical protein	S
SF4M	SF45436_b56640	subset II	-0.0740404	0.597999	0.909671	32C4-dihydroxy-2-butanone 4-phosphate synthase / GTP cyclohydrolase II (EC 3.5.4.25)	H	K02858,K14652	Riboflavin metabolism; Folate biosynthesis
SF4M	SF45436_b56650	subset II	-0.56456	0.0369027	0.471765	3-oxoacyl-[acyl-carrier protein] reductase (EC 1.1.1.100)	IQR	K00059,K00065,K03366,K08261	Lipid biosynthesis proteins; Pentose and glucuronate interconversions; Butanoate metabolism; Fructose and mannose metabolism
SF4M	SF45436_b56660	subset II	-0.223342	0.390125	0.829268	Short chain dehydrogenase	IQR	K00046	Enzymes with EC numbers
SF4M	SF45436_b56670	subset II	-0.497034	0.0485173	0.516535	Ribose ABC transport system2C ATP-binding protein RbsA (TC 3.A.1.2.1)	G	K01995,K01996,K02056,K10441,K10548,K10562,K17204,K17207,K17215	Transporters; Transporters; Transporters; Transporters; Transporters; Transporters; Transporters; Transporters; Transporters
SF4M	SF45436_b56680	subset II	-0.739841	0.0165948	0.422129	Ribose ABC transporter2C periplasmic ribose-binding protein RbsB (TC 3.A.1.2.1)	G	K00065,K10439,K17205	Pentose and glucuronate interconversions; Transporters; Transporters
SF4M	SF45436_b56690	subset II	-0.850736	0.00586992	0.326714	Ribose ABC transport system2C permease protein RbsC (TC 3.A.1.2.1)	G	K10439,K10440,K10538,K10541,K10553,K17214	Transporters; Transporters; Transporters; Transporters; Transporters; Transporters
SF4M	SF45436_b56700	subset II	-0.219436	0.372613	0.819892	Transketolase2C N-terminal section (EC 2.2.1.1)	G	K00615	Biosynthesis of ansamycins
SF4M	SF45436_b56710	subset II	-0.420608	0.0733795	0.573757	Transketolase2C C-terminal section (EC 2.2.1.1)	G	K00615	Biosynthesis of ansamycins
SF4M	SF45436_b56720	subset II	-0.345637	0.169585	0.680479	Unknown pentose kinase TM0952	C	K00864	Exosome
SF4M	SF45436_b56730	subset II	0.16775	0.446783	0.855969	Putative transcriptional regulator of sorbose uptake and utilization genes	K
SF4M	SF45436_b56740	subset I	0.0812284	0.61862	0.917588	Lead2C cadmium2C zinc and mercury transporting ATPase (EC 3.6.3.3) (EC 3.6.3.5)%3B Copper-translocating P-type ATPase (EC 3.6.3.4)	P	K01533,K12949,K12956,K17686,K19597	Enzymes with EC numbers; Enzymes with EC numbers; Enzymes with EC numbers; Platinum drug resistance; Enzymes with EC numbers
SF4M	SF45436_b56750	subset II	0.146548	0.375605	0.821486	Cu(I)-responsive transcriptional regulator	K	K08365,K11923,K19591	Transcription factors; Transcription factors; Antimicrobial resistance genes
SF4M	SF45436_b56760	subset I	-0.0650384	0.684176	0.93642	CopG protein	S
SF4M	SF45436_b56770	subset I	0.159107	0.520961	0.886566	hypothetical nucleotide-binding protein
SF4M	SF45436_b56780	subset I	-0.256176	0.0847481	0.585221	cAMP-binding proteins - catabolite gene activator and regulatory subunit of cAMP-dependent protein kinases	T
SF4M	SF45436_b56790	subset I	-0.101106	0.468503	0.866431	FIG00984639: hypothetical protein	V	K02021	Transporters
SF4M	SF45436_b56800	subset II	-0.125652	0.563151	0.901093	conserved hypothetical protein
SF4M	SF45436_b56810	subset I	-0.0107494	0.968945	0.996344	FIG00989085: hypothetical protein	R
SF4M	SF45436_b56820	subset I	-0.0386444	0.845695	0.971892	Glycosyl transferase2C group 1 family protein	M	K16703	Glycosyltransferases
SF4M	SF45436_b56830	subset I	0.132277	0.47174	0.866637	Mlr3248 protein	R
SF4M	SF45436_b56840	subset III	-1.74008	0.0561848	0.534089	hypothetical protein
SF4M	SF45436_b56850	subset I	0.0806749	0.612384	0.914713	Dipeptide transport system permease protein DppC (TC 3.A.1.5.2)	EP	K02034	Transporters
SF4M	SF45436_b56860	subset I	-0.271867	0.106746	0.613131	FIG01075993: hypothetical protein	EP	K02033	Transporters
SF4M	SF45436_b56870	subset I	-0.23942	0.120643	0.631388	Oligopeptide ABC transporter2C periplasmic oligopeptide-binding protein	E	K02035	Transporters
SF4M	SF45436_b56880	subset II	-0.0341698	0.842552	0.971636	ATP-binding component of a ABC transport system (oligopeptide)	O	K02031,K02032,K12371,K15583	Transporters; Transporters; Transporters; Transporters
SF4M	SF45436_b56890	subset I	0.229749	0.116315	0.623154	FIG01074908: hypothetical protein
SF4M	SF45436_b56900	subset I	0.03512	0.847371	0.972642	Adenylate cyclase (EC 4.6.1.1) / Guanylate cyclase (EC 4.6.1.2)	T	K01768	Longevity regulating pathway - multiple species
SF4M	SF45436_b56910	subset I	0.0291895	0.885632	0.980017	UDP-glucose dehydrogenase (EC 1.1.1.22)	M	K02472,K02474,K13015	Biofilm formation - Vibrio cholerae; Lipopolysaccharide biosynthesis proteins; Lipopolysaccharide biosynthesis proteins
SF4M	SF45436_b56920	subset I	0.220219	0.229557	0.73613	Bll7778 protein
SF4M	SF45436_b56930	subset I	-0.0340444	0.825318	0.965881	Metal-dependent hydrolases of the beta-lactamase superfamily I	P
SF4M	SF45436_b56940	subset II	0.0216349	0.930876	0.987922	FIG00984434: hypothetical protein
SF4M	SF45436_b56950	subset II	0.445501	0.0353643	0.469689	Glycosyltransferase	M
SF4M	SF45436_b56960	subset II	-0.195626	0.223939	0.73132	Potassium efflux system KefA protein / Small-conductance mechanosensitive channel	M	K03442,K16052	Transporters; Transporters
SF4M	SF45436_b56970	subset II	0.121405	0.475676	0.869545	STRUCTURAL ELEMENTS%3B Cell Exterior%3B surface polysaccharides/antigens	M	K16701	Glycosyltransferases
SF4M	SF45436_b56980	subset IV	0.15194	0.399786	0.833042	hypothetical protein
SF4M	SF45436_b56990	subset III	0.452474	0.00832404	0.344986	hypothetical protein
SF4M	SF45436_b57000	subset IV	0.11049	0.737078	0.948023	hypothetical protein
SF4M	SF45436_b57010	subset III	0.256383	0.249433	0.745945	Lipopolysaccharide biosynthesis protein RffA	M
SF4M	SF45436_b57020	subset III	0.134328	0.507432	0.881386	FIG01074519: hypothetical protein	G	K16515	Benzoate degradation
SF4M	SF45436_b57030	subset III	0.302654	0.136208	0.646086	STRUCTURAL ELEMENTS%3B Cell Exterior%3B surface polysaccharides/antigens	M	K03606	Biofilm formation - Vibrio cholerae
SF4M	SF45436_b57040	subset III	-0.0648624	0.714341	0.940978	STRUCTURAL ELEMENTS%3B Cell Exterior%3B surface polysaccharides/antigens	M	K01991,K16552	Transporters; Transporters
SF4M	SF45436_b57050	subset III	0.146257	0.356044	0.811289	FIG01075922: hypothetical protein	M
SF4M	SF45436_b57060	subset III	-0.160495	0.449499	0.857839	putative sulfotransferase protein
SF4M	SF45436_b57070	subset III	0.155927	0.516398	0.884228	putative ATPGTP-binding protein
SF4M	SF45436_b57080	subset III	-0.181154	0.303669	0.776916	COG3866 Pectate lyase
SF4M	SF45436_b57090	subset III	0.0705742	0.753126	0.9513	hypothetical protein
SF4M	SF45436_b57100	subset II	-0.369559	0.387972	0.829051	Mobile element protein	X
SF4M	SF45436_b57110	subset III	-0.156422	0.451862	0.858563	FIG01074089: hypothetical protein	M
SF4M	SF45436_b57120	subset III	0.0679084	0.692393	0.938621	STRUCTURAL ELEMENTS%3B Cell Exterior%3B surface polysaccharides/antigens	M
SF4M	SF45436_b57130	subset III	-0.374304	0.0939531	0.604081	STRUCTURAL ELEMENTS%3B Cell Exterior%3B surface polysaccharides/antigens	D	K03593,K08252,K16554	Mitochondrial biogenesis; Enzymes with EC numbers; Transporters
SF4M	SF45436_b57140	subset IV	-1.14159	0.0559117	0.533768	hypothetical protein
SF4M	SF45436_b57150	subset III	0.0127206	0.932656	0.987922	Methionyl-tRNA formyltransferase (EC 2.1.2.9)	J	K00604,K10011	Aminoacyl-tRNA biosynthesis; Lipopolysaccharide biosynthesis proteins
SF4M	SF45436_b57160	subset II	0.140303	0.475244	0.869472	Signal transduction histidine kinase	T	K07674	Two-component system
SF4M	SF45436_b57170	subset I	-0.14676	0.619221	0.917945	FIG01074524: hypothetical protein	TK	K02479,K07684,K07685	Two-component system; Two-component system; Two-component system
SF4M	SF45436_b57180	subset III	-0.304892	0.101179	0.608733	FIG01075489: hypothetical protein
SF4M	SF45436_b57190	subset III	-0.157232	0.353109	0.808948	FIG01076556: hypothetical protein
SF4M	SF45436_b57200	subset III	-0.535667	0.173117	0.683235	hypothetical protein
SF4M	SF45436_b57210	subset III	-0.165377	0.520507	0.886563	Nodulation protein nolO (EC 2.1.3.-)	R	K00612	Enzymes with EC numbers
SF4M	SF45436_b57220	subset II	-0.160981	0.435698	0.851567	Transcriptional regulator2C GntR family	K
SF4M	SF45436_b57230	subset III	0.229438	0.57747	0.906014	Hydantoin racemase (EC 5.1.99.-)	E	K16841	Purine metabolism
SF4M	SF45436_b57240	subset I	0.246686	0.578541	0.906014	Branched-chain amino acid transport ATP-binding protein LivF (TC 3.A.1.4.1)	E	K01996	Transporters
SF4M	SF45436_b57250	subset I	-1.00761	0.134393	0.645533	Branched-chain amino acid transport ATP-binding protein LivG (TC 3.A.1.4.1)	E	K01995,K01998	Transporters; Transporters
SF4M	SF45436_b57260	subset III	-0.38936	0.514064	0.884042	Branched-chain amino acid transport system permease protein LivM (TC 3.A.1.4.1)	E	K01997,K01998	Transporters; Transporters
SF4M	SF45436_b57270	subset III	-0.330578	0.545735	0.896652	High-affinity branched-chain amino acid transport system permease protein LivH (TC 3.A.1.4.1)	E	K01997	Transporters
SF4M	SF45436_b57280	subset III	-0.520508	0.0350273	0.468511	High-affinity leucine-specific transport system2C periplasmic binding protein LivK (TC 3.A.1.4.1)	E	K01999	Transporters
SF4M	SF45436_b57290	subset III	0.505184	0.130033	0.642974	Coenzyme PQQ synthesis protein E	R	K06139	Enzymes with EC numbers
SF4M	SF45436_b57300	subset III	0.556077	0.2597	0.754069	Coenzyme PQQ synthesis protein D		K06138	General function prediction only
SF4M	SF45436_b57310	subset III	0.0158012	0.956447	0.99515	Pyrroloquinoline-quinone synthase (EC 1.3.3.11)	H	K06137,K06138	Enzymes with EC numbers; General function prediction only
SF4M	SF45436_b57320	subset III	-0.327776	0.234418	0.739879	Coenzyme PQQ synthesis protein B	P	K06136	General function prediction only
SF4M	SF45436_b57330	subset III	0.091116	0.661364	0.928692	Coenzyme PQQ synthesis protein A
SF4M	SF45436_b57340	subset III	0.410214	0.137542	0.647804	RuBisCO operon transcriptional regulator CbbR	K	K03576,K04761	Transcription factors; Transcription factors
SF4M	SF45436_b57350	subset III	-0.281435	0.545632	0.896652	Fructose-12C6-bisphosphatase2C type I (EC 3.1.3.11)	G	K03841	Exosome
SF4M	SF45436_b57360	subset III	-0.386375	0.549109	0.896652	Phosphoribulokinase (EC 2.7.1.19)	G	K00855	Carbon fixation in photosynthetic organisms
SF4M	SF45436_b57370	subset III	0.0718775	0.870164	0.976137	Transketolase (EC 2.2.1.1)	G	K00615	Biosynthesis of ansamycins
SF4M	SF45436_b57380	subset III	0.167249	0.768113	0.955968	Fructose-bisphosphate aldolase class II (EC 4.1.2.13)	G	K01624,K08302	Methane metabolism; Galactose metabolism
SF4M	SF45436_b57390	subset III	-0.103896	0.77385	0.955968	Ribulose bisphosphate carboxylase large chain (EC 4.1.1.39)	G	K01601	Carbon fixation in photosynthetic organisms
SF4M	SF45436_b57400	subset III	0.558687	0.303077	0.776916	Ribulose bisphosphate carboxylase small chain (EC 4.1.1.39)	G	K01602	Carbon fixation in photosynthetic organisms
SF4M	SF45436_b57410	subset III	0.85358	0.00591004	0.326714	probable RuBisCo-expression protein CbbX	MDT	K06413	Cell growth
SF4M	SF45436_b57420	subset III	-0.504876	0.186282	0.696751	Ribulose-phosphate 3-epimerase (EC 5.1.3.1)	G	K01783	Carbon fixation in photosynthetic organisms
SF4M	SF45436_b57430	subset III	-0.679579	0.00288331	0.273758	PPO candidate 1	O
SF4M	SF45436_b57440	subset III	-2.05023	0.237267	NA	hypothetical protein
SF4M	SF45436_b57450	subset III	0.143673	0.588295	0.908654	Mobile element protein	X	K07497	Replication and repair
SF4M	SF45436_b57460	subset III	-0.477381	0.0265976	0.44919	Glutathione-dependent formaldehyde-activating enzyme (EC 4.4.1.22)	S	K03396	Methane metabolism
SF4M	SF45436_b57470	subset II	0.462058	0.0865079	0.587371	ABC transporter2C permease protein	V	K01992,K09694	Transporters; Transporters
SF4M	SF45436_b57480	subset II	0.310285	0.505761	0.880843	ABC transporter2C ATP-binding protein	V	K01990	Transporters
SF4M	SF45436_b57490	subset I	-0.443756	0.227641	0.734232	Methionine ABC transporter ATP-binding protein	P	K02049,K15555,K15558	Transporters; Transporters; Transporters
SF4M	SF45436_b57500	subset II	0.33686	0.352587	0.808448	Taurine transport system permease protein TauC	P	K02050	Transporters
SF4M	SF45436_b57510	subset II	0.0895602	0.692573	0.938621	ABC transporter substrate-binding protein	P	K02051	Transporters
SF4M	SF45436_b57520	subset III	-0.197365	0.536013	0.891772	hypothetical protein
SF4M	SF45436_b57530	subset III	-0.0723645	0.731994	0.946684	FIG01075351: hypothetical protein
SF4M	SF45436_b57540	subset III	-0.363671	0.785962	0.957312	hypothetical protein	R
SF4M	SF45436_b57550	subset II	-0.48058	0.265149	0.756617	hypothetical protein	R
SF4M	SF45436_b57560	subset I	0.170928	0.607349	0.913081	hypothetical protein	E
SF4M	SF45436_b57570	subset III	0.312178	0.467031	0.865189	Bll6187 protein
SF4M	SF45436_b57580	subset III	-0.0151405	0.966737	0.995906	XoxI		K16260	Methane metabolism
SF4M	SF45436_b57590	subset III	0.120385	0.797396	0.959817	FIG01023871: hypothetical protein	R
SF4M	SF45436_b57600	subset III	-0.228647	0.604861	0.912892	Rhodanese-related sulfurtransferase	P
SF4M	SF45436_b57610	subset I	-0.119596	0.731989	0.946684	FIG00458549: hypothetical protein	ET	K02030,K16254	Transporters; Methane metabolism
SF4M	SF45436_b57620	subset I	-0.811752	0.0685284	0.567103	Cytochrome c oxidase polypeptide II (EC 1.9.3.1)	C
SF4M	SF45436_b57630	subset I	0.0429812	0.841751	0.971253	Methanol dehydrogenase large subunit protein (EC 1.1.99.8)	G	K00114	Chloroalkane and chloroalkene degradation
SF4M	SF45436_b57640	subset II	-0.321431	0.455027	0.861674	Cytochrome c2	C	K08738	Platinum drug resistance
SF4M	SF45436_b57650	subset III	-0.608651	0.275607	0.76165	S-formylglutathione hydrolase (EC 3.1.2.12)	V	K01070	Methane metabolism
SF4M	SF45436_b57660	subset I	0.0199784	0.962446	0.995749	S-(hydroxymethyl)glutathione dehydrogenase (EC 1.1.1.284)	R	K00121	Chemical carcinogenesis
SF4M	SF45436_b57670	subset I	-0.0181074	0.937353	0.99018	FIG01075918: hypothetical protein
SF4M	SF45436_b57680	subset I	-0.206789	0.599795	0.909671	SoxH protein2C homolog	R
SF4M	SF45436_b57690	subset III	0.206863	0.585382	0.907653	hypothetical protein	S	K17226	Sulfur metabolism
SF4M	SF45436_b57700	subset I	0.319515	0.52726	0.888074	hypothetical protein
SF4M	SF45436_b57710	subset III	-0.262697	0.460582	0.862359	FIG01075684: hypothetical protein
SF4M	SF45436_b57720	subset III	0.0665324	0.766826	0.955968	Signal transduction histidine kinase	T	K10819	Enzymes with EC numbers
SF4M	SF45436_b57730	subset III	-0.0870316	0.741757	0.948581	GfdT	S
SF4M	SF45436_b57740	subset III	-0.0476483	0.851797	0.973963	Transcriptional regulator2C LuxR family	TK
SF4M	SF45436_b57750	subset I	0.13114	0.680868	0.934123	FIG01074898: hypothetical protein
SF4M	SF45436_b57760	subset III	-0.739906	0.388041	0.829051	hypothetical protein
SF4M	SF45436_b57770	subset II	0.157522	0.482133	0.871463	FIG01074444: hypothetical protein	K
SF4M	SF45436_b57780	subset I	0.397348	0.123435	0.635327	RNA polymerase sigma-54 factor RpoN	K	K03088	Transcription machinery
SF4M	SF45436_b57790	subset II	-0.292891	0.191611	0.70208	FIG01075032: hypothetical protein	O
SF4M	SF45436_b57800	subset III	-0.147499	0.378335	0.823288	Ferredoxin reductase	R	K07001	General function prediction only
SF4M	SF45436_b57810	subset III	0.205072	0.457848	0.861674	Antitoxin 1
SF4M	SF45436_b57820	subset III	0.0019654	0.994556	0.998759	Toxin 12C PIN domain	R	K07064	Function unknown
SF4M	SF45436_b57830	subset III	-0.00019805	0.999391	0.99972	Predicted transcriptional regulator of NADH dehydrogenase2C Rrf2 family	K
SF4M	SF45436_b57840	subset III	-0.740253	0.142302	0.650358	putative exported protein	R
SF4M	SF45436_b57850	subset III	0.350082	0.399697	0.833042	4-carboxymuconolactone decarboxylase domain/alkylhydroperoxidase AhpD family core domain protein	P
SF4M	SF45436_b57860	subset IV	-0.0620527	0.850774	0.973963	Peptide methionine sulfoxide reductase MsrB (EC 1.8.4.12)	O	K07305,K12267	Enzymes with EC numbers; Enzymes with EC numbers
SF4M	SF45436_b57870	subset I	-0.218666	0.342969	0.803844	Peptide methionine sulfoxide reductase MsrA (EC 1.8.4.11)	O	K07304	Enzymes with EC numbers
SF4M	SF45436_b57880	subset III	-0.49189	0.0334382	0.467734	Hydrolases of the alpha/beta superfamily	R	K06889,K07397	Function unknown; Protein processing
SF4M	SF45436_b57890	subset III	-0.0822728	0.758476	0.953604	putative dioxygenase	Q	K01759	Pyruvate metabolism
SF4M	SF45436_b57900	subset III	0.0340923	0.920114	0.985292	FIG01075620: hypothetical protein	R
SF4M	SF45436_b57910	subset III	-0.494849	0.22709	0.733303	CELL PROCESSES%3B Adaptation%3B adaptations2C atypical conditions	HR	K01253	Peptidases
SF4M	SF45436_b57920	subset III	0.183974	0.448637	0.857826	Transcriptional regulatory protein ompR	TK	K02483,K07659	Two-component system; Two-component system
SF4M	SF45436_b57930	subset II	-0.111007	0.623548	0.918015	sensor histidine kinase	T	K05962	Enzymes with EC numbers
SF4M	SF45436_b57940	subset III	-0.389689	0.112547	0.620456	conserved hypothetical protein	R
SF4M	SF45436_b57950	subset III	0.178916	0.500768	0.878185	Epoxide hydrolase (EC 3.3.2.9)	HR
SF4M	SF45436_b57960	subset III	0.248141	0.348279	0.806349	Transcriptional regulator containing an amidase domain and an AraC-type DNA-binding HTH domain	K	K13633	Transcription factors
SF4M	SF45436_b57970	subset III	-0.171488	0.641982	0.921432	Multidrug resistance protein B	G	K03446	Transporters
SF4M	SF45436_b57980	subset II	-0.239383	0.566301	0.903191	Short-chain dehydrogenases of various substrate specificities	R	K07124	Function unknown
SF4M	SF45436_b57990	subset III	-0.0998628	0.878252	0.977566	hypothetical protein
SF4M	SF45436_b58000	subset III	-0.00661537	0.979257	0.996344	DipZ protein	CO
SF4M	SF45436_b58010	subset III	0.118331	0.870672	0.976137	ThiJ/PfpI family protein	R
SF4M	SF45436_b58020	subset III	0.650198	0.0178119	0.42737	Transcriptional regulator2C LysR family	K
SF4M	SF45436_b58030	subset III	0.177786	0.73269	0.946729	3-oxoacyl-[acyl-carrier protein] reductase (EC 1.1.1.100)	IQR	K08081	Tropane, piperidine and pyridine alkaloid biosynthesis
SF4M	SF45436_b58040	subset III	0.678052	0.139068	0.647804	4-oxalocrotonate tautomerase (EC 5.3.2.-)	Q	K01821	Dioxin degradation
SF4M	SF45436_b58050	subset III	0.732364	0.215735	0.724635	Integral membrane protein	GER
SF4M	SF45436_b58060	subset III	0.451552	0.745329	0.950376	hypothetical protein
SF4M	SF45436_b58070	subset I	-0.369755	0.130568	0.642985	Adenylate cyclase (EC 4.6.1.1)	R	K01768,K08282	Longevity regulating pathway - multiple species; Enzymes with EC numbers
SF4M	SF45436_b58080	subset IV	-0.418743	0.106685	0.613131	sensor histidine kinase/response regulator	T	K05962,K11527	Enzymes with EC numbers; Two-component system
SF4M	SF45436_b58090	subset III	-0.452497	0.034585	0.468511	Sensory box histidine kinase/response regulator	T	K05962,K11527	Enzymes with EC numbers; Two-component system
SF4M	SF45436_b58100	subset III	-0.0988712	0.645302	0.923009	NAD-specific glutamate dehydrogenase (EC 1.4.1.2)%3B NADP-specific glutamate dehydrogenase (EC 1.4.1.4)	E	K00260,K00261,K00262	Taurine and hypotaurine metabolism; Exosome; Arginine biosynthesis
SF4M	SF45436_b58110	subset IV	-0.0232121	0.987608	NA	hypothetical protein
SF4M	SF45436_b58120	subset II	-0.428892	0.0176964	0.42737	FIG00794847: hypothetical protein
SF4M	SF45436_b58130	subset IV	0.583385	0.506935	0.881386	FIG00984580: hypothetical protein	S
SF4M	SF45436_b58140	subset IV	0.0268178	0.911167	0.983768	FIG00984580: hypothetical protein	S
SF4M	SF45436_b58150	subset IV	0.736115	0.139376	0.647804	hypothetical protein
SF4M	SF45436_b58160	subset II	0.0618728	0.917389	0.984725	hypothetical protein predicted by Glimmer/Critica	K
SF4M	SF45436_b58170	subset I	-0.586332	0.147161	0.652805	miscellaneous%3B hypothetical/partial homology
SF4M	SF45436_b58180	subset III	0.167535	0.333297	0.797385	Miscellaneous%3B Unknown
SF4M	SF45436_b58190	subset III	-0.0786244	0.686171	0.93734	MISCELLANEOUS%3B Unknown
SF4M	SF45436_b58200	subset III	0.484007	0.0104943	0.373303	UDP-N-acetylglucosamine 42C6-dehydratase (EC 4.2.1.-)	MO	K01710,K13013	Acarbose and validamycin biosynthesis; Lipopolysaccharide biosynthesis proteins
SF4M	SF45436_b58210	subset III	-0.151659	0.60206	0.910914	hypothetical protein
SF4M	SF45436_b58220	subset III	-0.0307421	0.845014	0.971761	Lipid carrier : UDP-N-acetylgalactosaminyltransferase (EC 2.4.1.-) / Alpha-12C3-N-acetylgalactosamine transferase PglA (EC 2.4.1.-)%3B Putative glycosyltransferase	M	K13004	Lipopolysaccharide biosynthesis proteins
SF4M	SF45436_b58230	subset III	-0.102001	0.718114	0.942657	STRUCTURAL ELEMENTS%3B Cell Exterior%3B surface polysaccharides/antigens	M	K13003	Lipopolysaccharide biosynthesis proteins
SF4M	SF45436_b58240	subset III	0.216298	0.344587	0.80504	Alkaline phosphatase (EC 3.1.3.1)	Q
SF4M	SF45436_b58250	subset III	0.0465061	0.86804	0.975428	UDP-glucose 4-epimerase (EC 5.1.3.2)	M
SF4M	SF45436_b58260	subset III	0.135612	0.531936	0.890267	Carbamoyl-phosphate synthase large chain (EC 6.3.5.5)	EF	K01955	Alanine, aspartate and glutamate metabolism
SF4M	SF45436_b58270	subset III	0.216577	0.315978	0.785693	FIG01074725: hypothetical protein	ER	K02347,K04477	DNA repair and recombination proteins; General function prediction only
SF4M	SF45436_b58280	subset II	0.0147928	0.927685	0.987808	Asparagine synthetase [glutamine-hydrolyzing] (EC 6.3.5.4)	E	K01953	Peptidases
SF4M	SF45436_b58290	subset III	0.461349	0.0148862	0.411007	3'(2')2C5'-bisphosphate nucleotidase (EC 3.1.3.7)	P	K01082	Transfer RNA biogenesis
SF4M	SF45436_b58300	subset III	-0.0105322	0.944852	0.991961	Sulfate adenylyltransferase subunit 1 (EC 2.7.7.4) / Adenylylsulfate kinase (EC 2.7.1.25)	P	K00955,K00956	Monobactam biosynthesis; Monobactam biosynthesis
SF4M	SF45436_b58310	subset III	-0.192937	0.326694	0.79192	Sulfate adenylyltransferase subunit 2 (EC 2.7.7.4)	EH	K00390,K00957	Sulfur metabolism; Monobactam biosynthesis
SF4M	SF45436_b58320	subset III	0.0516831	0.795102	0.959138	NagC-like transcriptional regulator of glucosamine ABC transporter and kinase cluster	KG
SF4M	SF45436_b58330	subset III	-0.303297	0.248863	0.745747	Glucosamine ABC transport system2C periplasmic sugar-binding protein	G	K02027	Transporters
SF4M	SF45436_b58340	subset I	-0.725123	0.100339	0.607542	Glycerol-3-phosphate ABC transporter2C permease protein UgpA (TC 3.A.1.1.3)	G	K02025,K17312,K17330	Transporters; Transporters; Transporters
SF4M	SF45436_b58350	subset III	-1.30125	0.242274	0.742818	Glycerol-3-phosphate ABC transporter2C permease protein UgpE (TC 3.A.1.1.3)	G	K02026	Transporters
SF4M	SF45436_b58360	subset III	0.0353073	0.951974	0.994302	Glucosamine-6-phosphate deaminase [isomerizing]2C alternative (EC 3.5.99.6)	M
SF4M	SF45436_b58370	subset III	0.211425	0.750081	0.950872	predicted glucosamine kinase (EC 2.7.1.8)	G
SF4M	SF45436_b58380	subset III	-0.210722	0.77353	0.955968	Maltose/maltodextrin transport ATP-binding protein MalK (EC 3.6.3.19)	G	K10112	Transporters
SF4M	SF45436_b58390	subset IV	-0.38236	0.18028	0.692182	hypothetical protein
SF4M	SF45436_b58400	subset III	-0.0233463	0.920411	0.985292	Hypothetical protein	C
SF4M	SF45436_b58410	subset IV	-0.22604	0.268259	0.756617	Aspartyl-tRNA(Asn) amidotransferase subunit A (EC 6.3.5.6) @ Glutamyl-tRNA(Gln) amidotransferase subunit A (EC 6.3.5.7)	J	K18541	Aminobenzoate degradation
SF4M	SF45436_b58420	subset III	0.140821	0.492345	0.875718	TetR family transcriptional regulator	K	K16137	Transcription factors
SF4M	SF45436_b58430	subset I	-0.165276	0.500309	0.878185	Transcriptional regulator2C IclR family	K
SF4M	SF45436_b58440	subset II	0.393055	0.34466	0.80504	Bona fide RidA/YjgF/TdcF/RutC subgroup	V
SF4M	SF45436_b58450	subset I	0.561337	0.39429	0.831308	Amino acid ABC transporter2C ATP-binding protein	E	K02028,K02029,K09972,K10004,K10010,K10038,K16960	Transporters; Transporters; Transporters; Transporters; Transporters; Transporters; Transporters
SF4M	SF45436_b58460	subset I	0.726845	0.36123	0.814237	Amino acid ABC transporter2C permease protein	E	K02029,K10009	Transporters; Transporters
SF4M	SF45436_b58470	subset I	-0.494968	0.445563	0.855969	Glutamine transport system permease protein glnP	E	K02029	Transporters
SF4M	SF45436_b58480	subset I	-0.0699975	0.863013	0.975428	Glutamine ABC transporter2C periplasmic glutamine-binding protein (TC 3.A.1.3.2)	ET	K02030,K10001	Transporters; Transporters
SF4M	SF45436_b58490	subset I	-0.0647864	0.772708	0.955968	low-specificity D-threonine aldolase	E
SF4M	SF45436_b58500	subset I	-0.183397	0.452508	0.859547	Sulfate and thiosulfate binding protein CysP	P	K02048	Transporters
SF4M	SF45436_b58510	subset I	-0.133434	0.437228	0.853056	Sulfate transport system permease protein CysT	P	K02046,K15496	Transporters; Transporters
SF4M	SF45436_b58520	subset I	-0.162362	0.350995	0.807234	Sulfate transport system permease protein CysW	P	K02047	Transporters
SF4M	SF45436_b58530	subset I	-0.223013	0.120568	0.631388	Sulfate and thiosulfate import ATP-binding protein CysA (EC 3.6.3.25)	P	K02045	Transporters
SF4M	SF45436_b58540	subset III	-0.196427	0.260298	0.754069	D-2-hydroxyglutarate dehydrogenase	C	K00102,K00104	Pyruvate metabolism; Glyoxylate and dicarboxylate metabolism
SF4M	SF45436_b58550	subset I	0.392181	0.172808	0.682819	FIG01074507: hypothetical protein	S
SF4M	SF45436_b58560	subset I	-0.204802	0.237202	0.740128	FIG01075229: hypothetical protein	K
SF4M	SF45436_b58570	subset I	-0.0960838	0.712059	0.940274	Methylglutaconyl-CoA hydratase (EC 4.2.1.18)	I	K01692,K13766,K15866,K18383	Caprolactam degradation; Valine, leucine and isoleucine degradation; Phenylalanine metabolism; Phenylalanine metabolism
SF4M	SF45436_b58580	subset I	0.114274	0.606948	0.912892	Hydroxymethylglutaryl-CoA lyase (EC 4.1.3.4)	E	K01640,K02594	Peroxisome; Pyruvate metabolism
SF4M	SF45436_b58590	subset I	-0.225574	0.304358	0.776916	Methylcrotonyl-CoA carboxylase biotin-containing subunit (EC 6.4.1.4)	I	K01965,K01968	Valine, leucine and isoleucine degradation; Valine, leucine and isoleucine degradation
SF4M	SF45436_b58600	subset I	0.0817184	0.853866	0.974601	conserved hypothetical membrane-anchored protein	V
SF4M	SF45436_b58610	subset I	-0.153277	0.460522	0.862359	Methylcrotonyl-CoA carboxylase carboxyl transferase subunit (EC 6.4.1.4)	I	K01969,K15052	Valine, leucine and isoleucine degradation; Carbon fixation pathways in prokaryotes
SF4M	SF45436_b58620	subset III	0.235051	0.92457	NA	hypothetical protein
SF4M	SF45436_b58630	subset I	-0.270313	0.243362	0.742818	Isovaleryl-CoA dehydrogenase (EC 1.3.8.4)	I	K00253	Valine, leucine and isoleucine degradation
SF4M	SF45436_b58640	subset III	-0.00968576	0.965784	0.995906	hypothetical protein
SF4M	SF45436_b58650	subset III	-0.157575	0.370606	0.819766	hypothetical protein
SF4M	SF45436_b58660	subset III	-0.621655	0.139168	0.647804	Ribulose-5-phosphate 4-epimerase and related epimerases and aldolases	G	K01628,K03077	Fructose and mannose metabolism; Ascorbate and aldarate metabolism
SF4M	SF45436_b58670	subset III	-0.0170254	0.964253	0.995906	Rhamnulokinase (EC 2.7.1.5)	G	K00848,K00879,K01813	Fructose and mannose metabolism; Fructose and mannose metabolism; Fructose and mannose metabolism
SF4M	SF45436_b58680	subset III	0.43323	0.174784	0.685283	D-tagatose 3-epimerase (EC 5.3.1.-)	G	K18910	Enzymes with EC numbers
SF4M	SF45436_b58690	subset III	-0.283986	0.656681	0.927421	Ribose/xylose/arabinose/galactoside ABC-type transport systems2C permease component 1	G	K02057,K10440	Transporters; Transporters
SF4M	SF45436_b58700	subset III	-0.431822	0.435438	0.851567	Ribose ABC transport system2C permease protein RbsC (TC 3.A.1.2.1)	G	K02057	Transporters
SF4M	SF45436_b58710	subset III	-0.332937	0.343561	0.804249	Ribose ABC transport system2C ATP-binding protein RbsA (TC 3.A.1.2.1)	G	K01995,K01996,K02056,K10441,K10548,K10562,K17215	Transporters; Transporters; Transporters; Transporters; Transporters; Transporters; Transporters
SF4M	SF45436_b58720	subset III	-0.970743	0.0087123	0.348181	Putative ABC transporter2C periplasmic sugar binding protein precursor	G	K02058,K10439	Transporters; Transporters
SF4M	SF45436_b58730	subset III	-0.356617	0.267997	0.756617	Ribitol operon repressor	K	K02529,K03435	Transcription factors; Transcription factors
SF4M	SF45436_b58740	subset III	-0.0677459	0.820355	0.964594	Transcriptional regulator2C AsnC family	K	K03718,K03719	Transcription factors; Chromosome and associated proteins
SF4M	SF45436_b58750	subset III	-0.0458608	0.881163	0.978608	Putative threonine efflux protein	E	K16327	Transporters
SF4M	SF45436_b58760	subset I	-0.188053	0.292699	0.775818	Transcriptional regulator2C Cro/CI family	K
SF4M	SF45436_b58770	subset II	-0.110385	0.666596	0.930076	FIG01075015: hypothetical protein	S
SF4M	SF45436_b58780	subset II	0.411163	0.156124	0.664137	Phenylacetic acid degradation operon negative regulatory protein PaaX	K	K02616	Transcription factors
SF4M	SF45436_b58790	subset I	-0.282995	0.2841	0.769728	putative transcriptional regulator2C AsnC family	K	K05800	Transcription factors
SF4M	SF45436_b58800	subset I	-1.36396	2.73325e-05	0.0227338	Branched-chain alpha-keto acid dehydrogenase2C E1 component2C alpha subunit (EC 1.2.4.4) / Branched-chain alpha-keto acid dehydrogenase2C E1 component2C beta subunit (EC 1.2.4.4)	C	K00167,K11381	Valine, leucine and isoleucine degradation; Valine, leucine and isoleucine degradation
SF4M	SF45436_b58810	subset II	-0.919371	1.21825e-05	0.0142303	Dihydrolipoamide acyltransferase component of branched-chain alpha-keto acid dehydrogenase complex (EC 2.3.1.168)	C	K00627,K00658,K09699	Pyruvate metabolism; Tryptophan metabolism; Valine, leucine and isoleucine degradation
SF4M	SF45436_b58820	subset II	0.00874617	0.966575	0.995906	Response regulator NasT	TK	K07183	Two-component system
SF4M	SF45436_b58830	subset II	-0.0433565	0.858038	0.975428	Nitrate ABC transporter2C nitrate-binding protein	P	K02049,K15576	Transporters; Transporters
SF4M	SF45436_b58840	subset III	-1.57572	0.000720111	0.165228	Nitrate ABC transporter2C ATP-binding protein	P	K02049,K11952,K11953,K15578,K15579	Transporters; Transporters; Transporters; Transporters; Transporters
SF4M	SF45436_b58850	subset I	-0.629385	0.014561	0.411007	Nitrite reductase [NAD(P)H] large subunit (EC 1.7.1.4)	C	K00360,K00362	Nitrogen metabolism; Nitrogen metabolism
SF4M	SF45436_b58860	subset II	-0.682525	0.0414058	0.483579	Nitrite reductase [NAD(P)H] small subunit (EC 1.7.1.4)	PQ	K00363	Nitrogen metabolism
SF4M	SF45436_b58870	subset I	-0.513493	0.0619685	0.551254	Assimilatory nitrate reductase large subunit (EC:1.7.99.4)	C	K00123,K00372,K02567	Methane metabolism; Nitrogen metabolism; Nitrogen metabolism
SF4M	SF45436_b58880	subset II	-0.0790235	0.692936	0.938621	Siroheme synthase / Precorrin-2 oxidase (EC 1.3.1.76) / Sirohydrochlorin ferrochelatase (EC 4.99.1.4) / Uroporphyrinogen-III methyltransferase (EC 2.1.1.107)	H	K02302,K02303,K13542	Porphyrin and chlorophyll metabolism; Porphyrin and chlorophyll metabolism; Porphyrin and chlorophyll metabolism
SF4M	SF45436_b58890	subset II	-0.219187	0.183695	0.694828	MutT-like protein	FR
SF4M	SF45436_b58900	subset III	-0.249154	0.140313	0.649468	Pyridoxamine 5'-phosphate oxidase-related2C FMN-binding	V	K07005	Function unknown
SF4M	SF45436_b58910	subset II	-0.0672127	0.701818	0.938621	Miscellaneous%3B Unknown
SF4M	SF45436_b58920	subset I	-0.787465	0.00527576	0.31626	Putative stomatin/prohibitin-family membrane protease subunit aq_911	O
SF4M	SF45436_b58930	subset II	0.162973	0.435073	0.851213	Putative membrane-bound ClpP-class protease associated with aq_911	O	K07403	Protein processing
SF4M	SF45436_b58940	subset II	0.0887712	0.630196	0.919186	FIG00987069: hypothetical protein	K	K02529,K03604,K05499	Transcription factors; Transcription factors; Transcription factors
SF4M	SF45436_b58950	subset II	-0.477144	0.132578	0.643076	probable sucrose ABC transporter2C substrate-binding protein	G	K02027,K10120	Transporters; Transporters
SF4M	SF45436_b58960	subset II	0.0372117	0.929389	0.987922	Multiple sugar ABC transporter2C membrane-spanning permease protein MsmF	G	K02025,K10118,K10121	Transporters; Transporters; Transporters
SF4M	SF45436_b58970	subset II	-0.834603	0.0839887	0.585221	putative transmembrane transporter permease component	G	K02026,K10190,K10194	Transporters; Transporters; Transporters
SF4M	SF45436_b58980	subset II	-0.0956468	0.770678	0.955968	Sucrose-6-phosphate hydrolase (EC 3.2.1.B3)	G	K01193,K01212	Starch and sucrose metabolism; Starch and sucrose metabolism
SF4M	SF45436_b58990	subset II	0.242014	0.421357	0.846446	Maltose/maltodextrin transport ATP-binding protein MalK (EC 3.6.3.19)	G	K10112	Transporters
SF4M	SF45436_b59000	subset I	0.120281	0.767507	0.955968	ABC-type hemin transport system2C ATPase component	PH	K02013	Transporters
SF4M	SF45436_b59010	subset I	-0.262324	0.60309	0.911829	Iron(III) dicitrate transport system permease protein FecD (TC 3.A.1.14.1)	P	K02015	Transporters
SF4M	SF45436_b59020	subset II	-0.273899	0.462031	0.863097	Periplasmic binding protein	P	K02016	Transporters
SF4M	SF45436_b59030	subset I	-0.527206	0.0917286	0.603125	Putative periplasmic substrate-binding transport protein	P	K02016	Transporters
SF4M	SF45436_b59040	subset I	-0.0406498	0.903029	0.983471	3-demethylubiquinone-9 3-methyltransferase (EC 2.1.1.64)	H	K00570	Glycerophospholipid metabolism
SF4M	SF45436_b59050	subset III	-3.10371	0.0552817	0.533744	hypothetical protein
SF4M	SF45436_b59060	subset I	0.059835	0.784372	0.956452	MISCELLANEOUS%3B Hypothetical/Partial homology
SF4M	SF45436_b59070	subset IV	0.448833	0.374849	0.821486	hypothetical protein
SF4M	SF45436_b59080	subset III	-0.246536	0.161308	0.672347	hypothetical protein
SF4M	SF45436_b59090	subset II	-0.223315	0.189059	0.700056	hypothetical protein
SF4M	SF45436_b59100	subset I	-0.0383884	0.837092	0.969372	Small Molecule Metabolism%3B Central intermediary metabolism%3B salvage of nucleosides and nucleotides	T	K00088	Exosome
SF4M	SF45436_b59110	subset II	0.22835	0.30128	0.775818	Cell division protein FtsW
SF4M	SF45436_b59120	subset III	-2.07234	0.00230008	0.26975	hypothetical protein
SF4M	SF45436_b59130	subset I	-0.228295	0.184773	0.695801	Glycogen debranching enzyme (EC 3.2.1.-)	G	K02438	Starch and sucrose metabolism
SF4M	SF45436_b59140	subset II	0.0753922	0.629705	0.918705	Malto-oligosyltrehalose trehalohydrolase (EC 3.2.1.141)	G	K00700,K01236	Exosome; Starch and sucrose metabolism
SF4M	SF45436_b59150	subset II	0.388327	0.11722	0.625432	Uracil-DNA glycosylase2C putative family 6	L	K02334	Enzymes with EC numbers
SF4M	SF45436_b59160	subset II	-0.0855822	0.664766	0.929276	Glutathione S-transferase	O	K00799	Transporters
SF4M	SF45436_b59170	subset III	0.0406207	0.802371	0.96044	FIG00984951: hypothetical protein
SF4M	SF45436_b59180	subset II	0.235216	0.314804	0.785378	hypothetical protein
SF4M	SF45436_b59190	subset III	-0.0581929	0.801514	0.96044	MISCELLANEOUS%3B Hypothetical/Partial homology
SF4M	SF45436_b59200	subset III	-0.166181	0.559165	0.90015	hypothetical protein
SF4M	SF45436_b59210	subset II	-0.135151	0.576086	0.906014	12C4-alpha-glucan branching enzyme (EC 2.4.1.18)
SF4M	SF45436_b59220	subset I	0.165674	0.349862	0.807234	Mlr6856 protein	S	K09003	Function unknown
SF4M	SF45436_b59230	subset I	0.146506	0.740745	0.948549	DNA-3-methyladenine glycosylase II (EC 3.2.2.21)	L	K03652	DNA repair and recombination proteins
SF4M	SF45436_b59240	subset III	-0.147528	0.4942	0.876415	ATP-dependent DNA ligase (EC 6.5.1.1) LigC	L
SF4M	SF45436_b59250	subset III	-0.331222	0.110542	0.61707	Catalase (EC 1.11.1.6)	P	K03781	Amyotrophic lateral sclerosis (ALS)
SF4M	SF45436_b59260	subset I	-0.757678	4.40283e-05	0.0266331	Phospholipid-binding protein	R	K06910	Function unknown
SF4M	SF45436_b59270	subset III	-0.0563124	0.769451	0.955968	Glycogen synthase2C ADP-glucose transglucosylase (EC 2.4.1.21)	G	K00703	Glycosyltransferases
SF4M	SF45436_b59280	subset II	-0.226658	0.336128	0.797418	FIG028883: Permeases of the drug/metabolite transporter (DMT) superfamily	GER
SF4M	SF45436_b59290	subset I	-0.20648	0.295563	0.775818	2-hydroxyhepta-22C4-diene-12C7-dioate isomerase (EC 5.3.3.-) / 5-carboxymethyl-2-oxo-hex-3- ene-12C7-dioate decarboxylase (EC 4.1.1.68)	Q	K01826,K16165,K18336	Tyrosine metabolism; Tyrosine metabolism; Fructose and mannose metabolism
SF4M	SF45436_b59300	subset III	0.16734	0.636941	0.920316	MISCELLANEOUS%3B Hypothetical/Partial homology
SF4M	SF45436_b59310	subset III	-0.259921	0.254965	0.752298	hypothetical protein		K07238,K14710,K14711,K14712,K14713,K14714,K14716,K14718,K14719,K14720,K16267	Transporters; Transporters; Transporters; Transporters; Transporters; Transporters; Transporters; Transporters; Transporters; Transporters; Transporters
SF4M	SF45436_b59320	subset I	0.324494	0.35174	0.807234	Von Willebrand factor type A domain protein2C associated with Flp pilus assembly	UW
SF4M	SF45436_b59330	subset I	0.185062	0.77914	0.955968	Type IV prepilin peptidase TadV/CpaA	OT	K02278	Bacterial motility proteins
SF4M	SF45436_b59340	subset I	0.228136	0.558227	0.90013	Flp pilus assembly protein RcpC/CpaB	UW	K02279	Bacterial motility proteins
SF4M	SF45436_b59350	subset I	-0.0680453	0.752257	0.9513	Type II/IV secretion system ATPase TadZ/CpaE2C associated with Flp pilus assembly	UW	K02282,K03609	Bacterial motility proteins; Cytoskeleton proteins
SF4M	SF45436_b59360	subset I	-0.131883	0.80574	0.960666	Similar to TadZ/CpaE2C associated with Flp pilus assembly	UW
SF4M	SF45436_b59370	subset II	-0.202042	0.240399	0.741395	Similar to secretin RcpA/CpaC2C associated with Flp pilus assembly	UW
SF4M	SF45436_b59380	subset II	-0.194253	0.39377	0.831308	Flp pilus assembly protein2C pilin Flp	UW	K02651	Bacterial motility proteins
SF4M	SF45436_b59390	subset I	0.225967	0.309634	0.783045	Type II/IV secretion system ATP hydrolase TadA/VirB11/CpaF2C TadA subfamily	UW	K02283,K03196,K03609	Bacterial motility proteins; Secretion system; Cytoskeleton proteins
SF4M	SF45436_b59400	subset I	0.407085	0.29325	0.775818	Flp pilus assembly protein TadB	UW	K12510	Secretion system
SF4M	SF45436_b59410	subset I	-0.184002	0.527982	0.888074	Type II/IV secretion system protein TadC2C associated with Flp pilus assembly	W	K12511	Secretion system
SF4M	SF45436_b59420	subset II	0.142104	0.488265	0.873909	Chemotaxis response regulator protein-glutamate methylesterase CheB (EC 3.1.1.61)	NT	K03412	Bacterial motility proteins
SF4M	SF45436_b59430	subset II	0.0376999	0.830628	0.966902	Signal transduction histidine kinase CheA (EC 2.7.3.-)	NT	K03407,K13489,K13490	Bacterial motility proteins; Biofilm formation - Pseudomonas aeruginosa; Two-component system
SF4M	SF45436_b59440	subset I	0.0485633	0.783026	0.956305	FIG01074132: hypothetical protein	NT	K03406	Bacterial motility proteins
SF4M	SF45436_b59450	subset II	-0.0619988	0.810681	0.961304	Chemotaxis signal transduction protein	NT	K03408	Bacterial motility proteins
SF4M	SF45436_b59460	subset IV	-0.176472	0.44361	0.855969	Chemotaxis protein methyltransferase CheR (EC 2.1.1.80)		K00575	Bacterial motility proteins
SF4M	SF45436_b59470	subset II	0.0888771	0.634486	0.920316	Chemotaxis protein methyltransferase CheR (EC 2.1.1.80)	NT	K00575	Bacterial motility proteins
SF4M	SF45436_b59480	subset I	-0.322513	0.0407981	0.483579	two component transcriptional regulator2C LuxR family	TK
SF4M	SF45436_b59490	subset II	0.000955922	0.998961	0.99972	hypothetical protein	T	K13924	Bacterial motility proteins
SF4M	SF45436_b59500	subset III	-0.159319	0.770405	0.955968	diguanylate cyclase/phosphodiesterase (GGDEF & EAL domains) with PAS/PAC sensor(s)
SF4M	SF45436_b59510	subset I	0.0674266	0.720607	0.942968	FIG01074442: hypothetical protein	T
SF4M	SF45436_b59520	subset IV	0.687677	0.022706	0.439251	hypothetical protein
SF4M	SF45436_b59530	subset I	-0.0321961	0.844223	0.971761	Adenylate cyclase (EC 4.6.1.1) / Guanylate cyclase (EC 4.6.1.2)	T	K01768	Longevity regulating pathway - multiple species
SF4M	SF45436_b59540	subset I	0.229086	0.346688	0.806169	Methylated-DNA--protein-cysteine methyltransferase (EC 2.1.1.63)	L	K00567,K13531	DNA repair and recombination proteins; DNA repair and recombination proteins
SF4M	SF45436_b59550	subset II	0.0807089	0.750896	0.950982	Histone acetyltransferase HPA2 and related acetyltransferases
SF4M	SF45436_b59560	subset II	0.207523	0.556855	0.90013	D-amino acid dehydrogenase small subunit (EC 1.4.99.1)	E
SF4M	SF45436_b59570	subset I	0.110807	0.812847	0.961861	Acetylornithine deacetylase (EC 3.5.1.16)	E	K01438	Arginine biosynthesis
SF4M	SF45436_b59580	subset IV	-0.839387	0.281047	0.768002	hypothetical protein
SF4M	SF45436_b59590	subset II	-0.105431	0.788648	0.958127	D-3-phosphoglycerate dehydrogenase (EC 1.1.1.95)	HR	K12972	Glycine, serine and threonine metabolism
SF4M	SF45436_b59600	subset II	-0.0695171	0.789084	0.958307	Nucleoside-diphosphate-sugar epimerases	R	K06995	Function unknown
SF4M	SF45436_b59610	subset III	-0.436793	0.240734	0.741594	Histone acetyltransferase HPA2 and related acetyltransferases
SF4M	SF45436_b59620	subset III	0.20844	0.560198	0.90016	N-methylhydantoinase A (EC 3.5.2.14)	EQ	K01473	Arginine and proline metabolism
SF4M	SF45436_b59630	subset III	0.0429542	0.890231	0.980581	N-methylhydantoinase B (EC 3.5.2.14)	EQ	K01474	Arginine and proline metabolism
SF4M	SF45436_b59640	subset I	0.192768	0.397724	0.833042	Transcriptional regulator2C LysR family	K
SF4M	SF45436_b59650	subset I	-0.102811	0.843426	0.971761	Aldehyde dehydrogenase (EC 1.2.1.3)	C	K00128	Chloroalkane and chloroalkene degradation
SF4M	SF45436_b59660	subset I	0.0247764	0.94984	0.993338	Tartrate dehydrogenase (EC 1.1.1.93) @ Tartrate decarboxylase (EC 4.1.1.73) @ D-malic enzyme (EC 1.1.1.83)	CE	K00052,K07246	Valine, leucine and isoleucine biosynthesis; Butanoate metabolism
SF4M	SF45436_b59670	subset II	0.147524	0.699385	0.938621	Aldehyde dehydrogenase (EC 1.2.1.3)	C	K00135	Nicotinate and nicotinamide metabolism
SF4M	SF45436_b59680	subset III	-0.444052	0.0635971	0.557687	Flavohemoprotein (Hemoglobin-like protein) (Flavohemoglobin) (Nitric oxide dioxygenase) (EC 1.14.12.17)	R	K07006	Function unknown
SF4M	SF45436_b59690	subset III	-0.22061	0.624494	0.918015	Glutathione S-transferase2C unnamed subgroup (EC 2.5.1.18)	O	K00799	Transporters
SF4M	SF45436_b59700	subset III	-0.14355	0.579454	0.906014	Transcriptional regulator2C LysR family	K
SF4M	SF45436_b59710	subset I	-0.285513	0.324155	0.791698	FAD dependent oxidoreductase	E
SF4M	SF45436_b59720	subset I	0.292972	0.318744	0.78818	Haloacid dehalogenase2C type II	H	K01560,K07025	Chlorocyclohexane and chlorobenzene degradation; General function prediction only
SF4M	SF45436_b59730	subset I	-0.473822	0.16986	0.680479	Acetyltransferase (EC 2.3.1.-)	R
SF4M	SF45436_b59740	subset I	-0.0791386	0.767488	0.955968	Adenosylmethionine-8-amino-7-oxononanoate aminotransferase (EC 2.6.1.62)	H	K00822,K00833,K12256,K16871	Amino acid related enzymes; Amino acid related enzymes; Amino acid related enzymes; Alanine, aspartate and glutamate metabolism
SF4M	SF45436_b59750	subset I	0.419807	0.132395	0.643076	2-haloalkanoic acid dehalogenase	H	K07025	General function prediction only
SF4M	SF45436_b59760	subset I	-0.364447	0.0321685	0.463294	Oligopeptide ABC transporter2C periplasmic oligopeptide-binding protein OppA (TC 3.A.1.5.1)	E	K02035	Transporters
SF4M	SF45436_b59770	subset I	-0.525447	0.0187154	0.429433	Peptide ABC transporter2C permease protein	EP	K02033	Transporters
SF4M	SF45436_b59780	subset I	-0.380048	0.120214	0.631388	Dipeptide transport system permease protein dppC	EP	K02034	Transporters
SF4M	SF45436_b59790	subset I	-0.472822	0.0189095	0.429433	ATPase components of various ABC-type transport systems2C contain duplicated ATPase	O	K02031,K02032,K10823,K10824,K13896,K15587	Transporters; Transporters; Transporters; Transporters; Transporters; Transporters
SF4M	SF45436_b59800	subset III	0.153114	0.400953	0.833085	Mlr1851 protein
SF4M	SF45436_b59810	subset II	-0.0218881	0.944066	0.991761	Type IV prepilin peptidase TadV/CpaA	OT	K02278	Bacterial motility proteins
SF4M	SF45436_b59820	subset II	0.181413	0.377296	0.822314	Flp pilus assembly protein RcpC/CpaB	UW	K02279	Bacterial motility proteins
SF4M	SF45436_b59830	subset II	0.0395423	0.77695	0.955968	Type II/IV secretion system secretin RcpA/CpaC2C associated with Flp pilus assembly	UW	K02280,K02666	Bacterial motility proteins; Bacterial motility proteins
SF4M	SF45436_b59840	subset II	0.13344	0.420872	0.846446	hypothetical protein
SF4M	SF45436_b59850	subset II	-0.170993	0.282647	0.769268	FIG00986286: hypothetical protein	UW
SF4M	SF45436_b59860	subset II	-0.300501	0.257352	0.753233	hypothetical protein	UW
SF4M	SF45436_b59870	subset II	-0.457664	0.103852	0.609642	hypothetical protein	UW
SF4M	SF45436_b59880	subset II	-0.348324	0.116074	0.623154	FIG00984805: hypothetical protein	UW	K02282	Bacterial motility proteins
SF4M	SF45436_b59890	subset II	-0.069478	0.713946	0.940751	ErfK/YbiS/YcfS/YnhG	M	K16291,K19234,K19235,K19236	Peptidoglycan biosynthesis and degradation proteins; Peptidoglycan biosynthesis and degradation proteins; Peptidoglycan biosynthesis and degradation proteins; Peptidoglycan biosynthesis and degradation proteins
SF4M	SF45436_b59900	subset II	-0.143161	0.427185	0.84828	Type II/IV secretion system ATP hydrolase TadA/VirB11/CpaF2C TadA subfamily	UW	K02283,K03196,K03609	Bacterial motility proteins; Secretion system; Cytoskeleton proteins
SF4M	SF45436_b59910	subset II	-0.404508	0.034048	0.468511	Flp pilus assembly protein TadB	UW	K12510	Secretion system
SF4M	SF45436_b59920	subset II	-0.0336966	0.861895	0.975428	Type II/IV secretion system protein TadC2C associated with Flp pilus assembly	W	K12511	Secretion system
SF4M	SF45436_b59930	subset II	-0.104528	0.525791	0.888074	Predicted ATPase with chaperone activity2C associated with Flp pilus assembly	O
SF4M	SF45436_b59940	subset II	-0.0190173	0.900341	0.983471	hypothetical protein
SF4M	SF45436_b59950	subset II	-0.361348	0.120095	0.631388	FOG: TPR repeat	UW
SF4M	SF45436_b59960	subset I	0.164422	0.62564	0.918015	Beta-carotene ketolase (EC 1.14.-.-)	I	K10255,K10256,K10257	Lipid biosynthesis proteins; Lipid biosynthesis proteins; Lipid biosynthesis proteins
SF4M	SF45436_b59970	subset I	-0.0969954	0.788335	0.95808	Miscellaneous%3B Unknown
SF4M	SF45436_b59980	subset II	0.142507	0.57413	0.905797	Cold shock protein CspA	K	K03704	Transcription
SF4M	SF45436_b59990	subset II	-0.576378	0.0632465	0.55622	hypothetical protein
SF4M	SF45436_b60000	subset III	-0.308018	0.277762	0.765228	hypothetical protein
SF4M	SF45436_b60010	subset III	-0.345034	0.100435	0.607542	hypothetical protein
SF4M	SF45436_b60020	subset II	-0.374254	0.0672495	0.567103	Leucine-responsive regulatory protein2C regulator for leucine (or lrp) regulon and high-affinity branched-chain amino acid transport system	K	K03718,K03719	Transcription factors; Chromosome and associated proteins
SF4M	SF45436_b60030	subset I	0.162163	0.438309	0.853779	Small molecule metabolism%3B Degradation%3B amino acids	E
SF4M	SF45436_b60040	subset I	-0.399112	0.110413	0.616929	FIG01074222: hypothetical protein
SF4M	SF45436_b60050	subset I	0.128238	0.493891	0.876415	protein secretion protein2C HlyD family	V	K02022,K12540,K16300	Structural proteins; Secretion system; Secretion system
SF4M	SF45436_b60060	subset I	-0.117934	0.399804	0.833042	CELL PROCESSES%3B Transport of small molecules%3B amino acids2C amines2C peptides	U	K06148,K12536,K12539,K16299	Transporters; Secretion system; Secretion system; Secretion system
SF4M	SF45436_b60070	subset III	0.193699	0.441705	0.855904	hypothetical protein
SF4M	SF45436_b60080	subset III	0.302374	0.147576	0.653248	2-amino-3-ketobutyrate coenzyme A ligase (EC 2.3.1.29)	H
SF4M	SF45436_b60090	subset III	-0.180898	0.63962	0.920821	Phosphate regulon transcriptional regulatory protein PhoB (SphR)	TK	K02483,K07657,K07658,K07664,K07668	Two-component system; Two-component system; Two-component system; Two-component system; Two-component system
SF4M	SF45436_b60100	subset IV	-0.0870638	0.745913	0.950376	hypothetical protein
SF4M	SF45436_b60110	subset III	0.560948	0.117928	0.62625	hypothetical protein
SF4M	SF45436_b60120	subset III	-0.173331	0.609062	0.913891	3-oxoacyl-[acyl-carrier protein] reductase (EC 1.1.1.100)	IQR	K00059	Lipid biosynthesis proteins
SF4M	SF45436_b60130	subset III	-0.0437403	0.858174	0.975428	putative acetolactate synthase large subunit	EH	K01652	Pantothenate and CoA biosynthesis
SF4M	SF45436_b60140	subset III	0.341388	0.230787	0.737589	Glutamate-1-semialdehyde aminotransferase (EC 5.4.3.8)	H	K01845	Amino acid related enzymes
SF4M	SF45436_b60150	subset III	-0.496536	0.0280638	0.457687	AtrA transcriptional regulator	K
SF4M	SF45436_b60160	subset III	0.0088855	0.982812	0.996555	Putrescine transport ATP-binding protein PotA (TC 3.A.1.11.1)	E	K02010,K02052	Transporters; Transporters
SF4M	SF45436_b60170	subset III	-1.07932	0.0587065	0.539613	Spermidine Putrescine ABC transporter permease component PotB (TC 3.A.1.11.1)	E	K02054	Transporters
SF4M	SF45436_b60180	subset III	-0.428257	0.355017	0.810667	FIG01075765: hypothetical protein	E	K02053	Transporters
SF4M	SF45436_b60190	subset III	-0.0896858	0.742855	0.948581	Nucleoside ABC transporter2C permease protein 1	E	K02055	Transporters
SF4M	SF45436_b60200	subset III	-0.011648	0.967427	0.996171	FIG00804806: hypothetical protein	L	K01144,K03581	Enzymes with EC numbers; DNA repair and recombination proteins
SF4M	SF45436_b60210	subset III	-0.271383	0.497106	0.876973	Cell processes%3B Transport of large molecules%3B uptake of DNA
SF4M	SF45436_b60220	subset III	-0.333273	0.63171	0.919781	conjugal transfer protein D
SF4M	SF45436_b60230	subset III	-0.361843	0.083807	0.585221	Type IV secretion system protein VirD4	U	K03205	Secretion system
SF4M	SF45436_b60240	subset IV	0.126378	0.738834	0.948396	Cbb3-type cytochrome oxidase2C subunit 1
SF4M	SF45436_b60250	subset IV	-0.165093	0.367587	0.819148	hypothetical protein
SF4M	SF45436_b60260	subset IV	-0.0789692	0.667163	0.93041	Mobile element protein	X
SF4M	SF45436_b60270	subset III	0.242784	0.57237	0.905789	Mobile element protein	K
SF4M	SF45436_b60280	subset III	-0.314528	0.794221	0.958771	hypothetical protein
SF4M	SF45436_b60290	subset III	-0.029096	0.946091	0.992153	FIG01074788: hypothetical protein	S
SF4M	SF45436_b60300	subset III	-0.107448	0.523119	0.886763	Miscellaneous%3B Unknown
SF4M	SF45436_b60310	subset III	-0.0336049	0.866849	0.975428	hypothetical protein	V
SF4M	SF45436_b60320	subset IV	3.44547	0.132881	NA	hypothetical protein
SF4M	SF45436_b60330	subset III	1.99244	0.0385271	0.479177	Antirestriction protein	L	K06919	Replication and repair
SF4M	SF45436_b60340	subset III	-1.30962	0.208383	0.718857	hypothetical protein
SF4M	SF45436_b60350	subset III	-0.271072	0.464722	0.863415	ATPase provides energy for both assembly of type IV secretion complex and secretion of T-DNA complex (VirB11)	U	K03196,K12083	Secretion system; Secretion system
SF4M	SF45436_b60360	subset III	0.00544455	0.981941	0.996555	Inner membrane protein forms channel for type IV secretion of T-DNA complex (VirB10)	U	K03195,K12092	Secretion system; Secretion system
SF4M	SF45436_b60370	subset III	0.00552122	0.985758	0.997384	Forms the bulk of type IV secretion complex that spans outer membrane and periplasm (VirB9)	U	K03204	Secretion system
SF4M	SF45436_b60380	subset III	-0.215503	0.71552	0.941481	Inner membrane protein forms channel for type IV secretion of T-DNA complex (VirB8)	U	K03203	Secretion system
SF4M	SF45436_b60390	subset III	0.428054	0.627435	0.918033	Lipoprotein of type IV secretion complex that spans outer membrane and periplasm (VirB7)		K03202	Secretion system
SF4M	SF45436_b60400	subset III	0.142294	0.78631	0.957384	Integral inner membrane protein of type IV secretion complex (VirB6)	U	K03201	Secretion system
SF4M	SF45436_b60410	subset III	0.593761	0.572425	0.905789	IncQ plasmid conjugative transfer protein TraG
SF4M	SF45436_b60420	subset III	0.119663	0.857458	0.975428	Minor pilin of type IV secretion complex (VirB5)		K03200	Secretion system
SF4M	SF45436_b60430	subset III	-0.143327	0.759988	0.953604	ATPase provides energy for both assembly of type IV secretion complex and secretion of T-DNA complex (VirB4)	U	K03199	Secretion system
SF4M	SF45436_b60440	subset III	-0.00644114	0.995778	0.999125	Inner membrane protein forms channel for type IV secretion of T-DNA complex (VirB3)	U	K03198	Secretion system
SF4M	SF45436_b60450	subset III	1.10486	0.232075	0.738159	Major pilus subunit of type IV secretion complex (VirB2)	U	K03197	Secretion system
SF4M	SF45436_b60460	subset III	0.0243271	0.958031	0.995283	Bores hole in peptidoglycan layer allowing type IV secretion complex assembly to occur (VirB1)		K03194	Secretion system
SF4M	SF45436_b60470	subset III	-0.618888	0.00702483	0.344986	FIG01074598: hypothetical protein	K
SF4M	SF45436_b60480	subset III	0.115107	0.651718	0.924407	hypothetical protein	K
SF4M	SF45436_b60490	subset III	0.723561	0.0304426	0.463294	hypothetical protein
SF4M	SF45436_b60500	subset III	-0.248951	0.109505	0.615558	hypothetical protein
SF4M	SF45436_b60510	subset III	0.30302	0.515317	0.884042	hypothetical protein
SF4M	SF45436_b60520	subset IV	-0.712888	0.221218	0.730515	hypothetical protein
SF4M	SF45436_b60530	subset III	-0.0791809	0.63416	0.920316	VapC toxin protein	R	K07062	Prokaryotic defense system
SF4M	SF45436_b60540	subset III	0.197729	0.236101	0.740128	hypothetical protein
SF4M	SF45436_b60550	subset II	0.0328731	0.863496	0.975428	conserved hypothetical protein2C similar to SMa10599	R
SF4M	SF45436_b60560	subset I	-0.331808	0.0364899	0.471141	Capsular polysaccharide export system protein KpsC	M	K07266	Structural proteins
SF4M	SF45436_b60570	subset I	-0.45428	0.0410173	0.483579	STRUCTURAL ELEMENTS%3B Cell Exterior%3B surface polysaccharides/antigens	GM	K01992,K09688	Transporters; Transporters
SF4M	SF45436_b60580	subset I	-0.14035	0.335787	0.797418	Capsular polysaccharide ABC transporter2C ATP-binding protein KpsT	GM	K09689,K09691	Transporters; Transporters
SF4M	SF45436_b60590	subset I	0.132012	0.37118	0.819766	Capsular polysaccharide export system inner membrane protein KpsE	M	K01992,K10107	Transporters; Transporters
SF4M	SF45436_b60600	subset II	0.222707	0.275252	0.76165	glycosyltransferase( EC:2.4.- )	M	K16701	Glycosyltransferases
SF4M	SF45436_b60610	subset IV	0.163125	0.42315	0.846446	hypothetical protein
SF4M	SF45436_b60620	subset III	-0.05338	0.780664	0.955968	hypothetical protein
SF4M	SF45436_b60630	subset IV	-0.699589	0.12521	0.63745	hypothetical protein
SF4M	SF45436_b60640	subset III	-0.285139	0.350708	0.807234	hypothetical protein
SF4M	SF45436_b60650	subset III	-0.0686683	0.791313	0.958541	Mlr0581 protein
SF4M	SF45436_b60660	subset IV	0.155104	0.327692	0.792746	hypothetical protein
SF4M	SF45436_b60670	subset IV	0.364405	0.477033	0.870299	hypothetical protein
SF4M	SF45436_b60680	subset III	0.413186	0.0532766	0.525968	hemolysin-type calcium binding protein	Q	K01406,K11005,K11029	Peptidases; Bacterial toxins; Bacterial toxins
SF4M	SF45436_b60690	subset III	0.193135	0.514055	0.884042	hypothetical protein
SF4M	SF45436_b60700	subset IV	0.596747	0.0190833	0.430416	hypothetical protein	M
SF4M	SF45436_b60710	subset II	-0.106238	0.587846	0.908654	Capsular polysaccharide export system protein KpsC	M	K07266	Structural proteins
SF4M	SF45436_b60720	subset II	-0.338535	0.0779425	0.577431	Capsular polysaccharide export system protein KpsC	M	K07266	Structural proteins
SF4M	SF45436_b60730	subset II	0.00576475	0.981653	0.996517	STRUCTURAL ELEMENTS%3B Cell Exterior%3B surface polysaccharides/antigens	GM	K01992,K09688	Transporters; Transporters
SF4M	SF45436_b60740	subset III	0.268854	0.242675	0.742818	CONSERVED HYPOTHETICAL SIGNAL PEPTIDE PROTEIN	O
SF4M	SF45436_b60750	subset IV	0.328991	0.335256	0.797418	Miscellaneous%3B Unknown
SF4M	SF45436_b60760	subset III	0.134768	0.478759	0.870317	hypothetical protein
SF4M	SF45436_b60770	subset III	-0.260873	0.311752	0.783762	peptidase S8 and S53 subtilisin kexin sedolisin	O	K01342,K14645	Chaperones and folding catalysts; Chaperones and folding catalysts
SF4M	SF45436_b60780	subset III	-0.14319	0.414179	0.841253	hypothetical protein
SF4M	SF45436_b60790	subset I	0.0530076	0.873774	0.976449	Formyltetrahydrofolate deformylase (EC 3.5.1.10)	F	K01433	One carbon pool by folate
SF4M	SF45436_b60800	subset III	-0.223268	0.507098	0.881386	Glutamine synthetase type I (EC 6.3.1.2)	E	K01915	Exosome
SF4M	SF45436_b60810	subset III	-0.156465	0.712696	0.940391	Glutamate synthase [NADPH] large chain (EC 1.4.1.13)	E
SF4M	SF45436_b60820	subset III	0.208379	0.699715	0.938621	Glutamate synthase [NADPH] putative GlxC chain (EC 1.4.1.13)	E
SF4M	SF45436_b60830	subset III	-0.428384	0.102827	0.609642	Glutamine amidotransferase protein GlxB (EC 2.4.2.-)	E	K00764	Peptidases
SF4M	SF45436_b60840	subset III	-0.0997987	0.675923	0.932122	Transcriptional regulator2C MerR family	K
SF4M	SF45436_b60850	subset III	0.140434	0.831762	0.966902	HTH-type transcriptional regulator glxA	K
SF4M	SF45436_b60860	subset III	0.589766	0.230234	0.736586	Sarcosine oxidase beta subunit (EC 1.5.3.1)	E	K00303	Glycine, serine and threonine metabolism
SF4M	SF45436_b60870	subset III	-0.0342829	0.966953	0.995906	Sarcosine oxidase delta subunit (EC 1.5.3.1)	E	K00304	Glycine, serine and threonine metabolism
SF4M	SF45436_b60880	subset III	0.0280206	0.927344	0.987762	Sarcosine oxidase alpha subunit (EC 1.5.3.1)	E	K00302,K00605	Glycine, serine and threonine metabolism; One carbon pool by folate
SF4M	SF45436_b60890	subset III	-0.222515	0.709719	0.939643	Sarcosine oxidase gamma subunit (EC 1.5.3.1)	E	K00305	Glycine, serine and threonine metabolism
SF4M	SF45436_b60900	subset III	-0.42284	0.115471	0.623154	hypothetical protein
SF4M	SF45436_b60910	subset II	-0.0375266	0.898708	0.983418	hypothetical protein
SF4M	SF45436_b60920	subset III	-0.465446	0.0475892	0.511565	Serine protease precursor MucD/AlgY associated with sigma factor RpoE	O	K04771	Chaperones and folding catalysts
SF4M	SF45436_b60930	subset III	0.679171	0.66793	NA	hypothetical protein
SF4M	SF45436_b60940	subset I	0.142143	0.651418	0.924407	OsmC/Ohr family protein	R	K07397	Protein processing
SF4M	SF45436_b60950	subset III	0.00505808	0.993036	0.998501	ABC transporter2C permease protein	G
SF4M	SF45436_b60960	subset I	-0.029849	0.901319	0.983471	Transcriptional regulator2C TetR family	K	K19047	Transcription factors
SF4M	SF45436_b60970	subset III	-0.625859	0.28362	0.769728	4-hydroxy-tetrahydrodipicolinate synthase (EC 4.3.3.7)	EM	K01714	Monobactam biosynthesis
SF4M	SF45436_b60980	subset III	0.0992959	0.860987	0.975428	D-2-hydroxyglutarate dehydrogenase	C	K00102,K00104	Pyruvate metabolism; Glyoxylate and dicarboxylate metabolism
SF4M	SF45436_b60990	subset I	0.844342	0.368309	0.819488	TRAP-type C4-dicarboxylate transport system2C small permease component	G
SF4M	SF45436_b61000	subset III	0.613442	0.431193	0.849115	TRAP-type C4-dicarboxylate transport system2C large permease component	G
SF4M	SF45436_b61010	subset I	0.0775171	0.880327	0.978239	TRAP-type C4-dicarboxylate transport system2C periplasmic component	G
SF4M	SF45436_b61020	subset III	-0.229429	0.246105	0.744973	Transcriptional regulator2C GntR family	K
SF4M	SF45436_b61030	subset III	0.0163419	0.962972	0.995771	HYPOTHETICAL/UNKNOWN PROTEIN
SF4M	SF45436_b61040	subset III	0.0843403	0.775677	0.955968	GGDEF domain/EAL domain protein	T
SF4M	SF45436_b61050	subset III	-0.179559	0.520366	0.886563	GGDEF family protein
SF4M	SF45436_b61060	subset III	-0.241041	0.37904	0.823898	hypothetical protein
SF4M	SF45436_b61070	subset III	-0.851804	0.202399	0.711302	hypothetical protein
SF4M	SF45436_b61080	subset III	-0.567007	0.257756	0.753233	Organic hydroperoxide resistance protein	V
SF4M	SF45436_b61090	subset III	0.421263	0.730404	0.945974	hypothetical protein
SF4M	SF45436_b61100	subset III	-0.198772	0.563887	0.901093	Adenylyl cyclase CyaC (EC 4.6.1.1)
SF4M	SF45436_b61110	subset III	-0.19202	0.463677	0.863415	Transcriptional regulator2C TetR family	K
SF4M	SF45436_b61120	subset III	-0.233157	0.468928	0.866553	Permease of the drug/metabolite transporter (DMT) superfamily	GER
SF4M	SF45436_b61130	subset III	-0.774838	0.00613236	0.32907	Organic hydroperoxide resistance transcriptional regulator	K
SF4M	SF45436_b61140	subset III	-1.06131	0.157858	0.665227	Organic hydroperoxide resistance protein	V
SF4M	SF45436_b61150	subset III	0.770355	0.247975	0.745747	Peptide methionine sulfoxide reductase MsrB (EC 1.8.4.12)	O	K07305	Enzymes with EC numbers
SF4M	SF45436_b61160	subset III	-0.114226	0.515079	0.884042	FIG01074338: hypothetical protein
SF4M	SF45436_b61170	subset III	-0.157937	0.449775	0.857839	Membrane protease family protein y2843	O
SF4M	SF45436_b61180	subset III	-0.327418	0.114289	0.621815	Mlr2623 protein
SF4M	SF45436_b61190	subset I	0.00962656	0.976702	0.996344	5-dehydro-4-deoxyglucarate dehydratase (EC 4.2.1.41)	EM	K01707,K01714	Ascorbate and aldarate metabolism; Monobactam biosynthesis
SF4M	SF45436_b61200	subset III	0.386912	0.180767	0.692991	Aconitate hydratase (EC 4.2.1.3)	C	K01681	Carbon fixation pathways in prokaryotes
SF4M	SF45436_b61210	subset III	0.00238289	0.990069	0.998275	miscellaneous%3B not classified regulator	K
SF4M	SF45436_b61220	subset III	-0.238949	0.537905	0.89184	Tricarboxylate transport membrane protein TctA	R	K07793	Transporters
SF4M	SF45436_b61230	subset III	1.17975	0.231788	0.738106	Tricarboxylate transport protein TctB		K07794	Transporters
SF4M	SF45436_b61240	subset I	0.657146	0.121065	0.631745	Tricarboxylate transport protein TctC	C	K07795	Transporters
SF4M	SF45436_b61250	subset III	-0.275542	0.292625	0.775818	hypothetical protein	S
SF4M	SF45436_b61260	subset III	-0.0279076	0.88252	0.979419	Transcriptional regulator2C GntR family	K
SF4M	SF45436_b61270	subset III	0.159833	0.36719	0.819148	Transcriptional regulator2C LysR family	K
SF4M	SF45436_b61280	subset III	0.190666	0.646626	0.923593	putative cytochrome P450 hydroxylase	QV
SF4M	SF45436_b61290	subset III	1.50512	0.126119	0.637688	Ferredoxin2C 2Fe-2S	C	K04755	Energy metabolism
SF4M	SF45436_b61300	subset III	0.651215	0.212629	0.720464	Ferredoxin reductase	I	K00529,K16968	Phenylalanine metabolism; Sulfur metabolism
SF4M	SF45436_b61310	subset III	0.175246	0.560854	0.90056	Phosphohydrolase (MutT/nudix family protein)	R
SF4M	SF45436_b61320	subset II	0.141151	0.52696	0.888074	Transcriptional regulator2C AsnC family	K
SF4M	SF45436_b61330	subset III	0.205951	0.444855	0.855969	HIPA PROTEIN	T	K07154	Prokaryotic defense system
SF4M	SF45436_b61340	subset III	-0.464695	0.34868	0.806997	FIG01143438: hypothetical protein	K
SF4M	SF45436_b61350	subset III	0.319726	0.289849	0.775094	hypothetical protein
SF4M	SF45436_b61360	subset III	0.109559	0.494588	0.876415	Signal transduction response regulator / Disease resistance domain-containing protein	R
SF4M	SF45436_b61370	subset III	-0.0893578	0.695007	0.938621	Conserved protein	S
SF4M	SF45436_b61380	subset III	-0.273945	0.247705	0.745747	FIG00820054: hypothetical protein	J	K09136	Ribosome biogenesis
SF4M	SF45436_b61390	subset III	-0.818099	0.017628	0.42737	hypothetical protein
SF4M	SF45436_b61400	subset III	-0.297994	0.28645	0.772927	long-chain acyl-CoA synthetase
SF4M	SF45436_b61410	subset II	-0.0337079	0.966796	0.995906	Mobile element protein	X
SF4M	SF45436_b61420	subset II	0.12084	0.6329	0.920291	Histidine ABC transporter2C ATP-binding protein HisP (TC 3.A.1.3.1)	E	K02028,K10021,K10025	Transporters; Transporters; Transporters
SF4M	SF45436_b61430	subset II	-0.153791	0.575739	0.906014	Lysine-arginine-ornithine-binding periplasmic protein precursor (TC 3.A.1.3.1)	ET	K02030,K02424	Transporters; Bacterial motility proteins
SF4M	SF45436_b61440	subset II	0.602159	0.335369	0.797418	Histidine ABC transporter2C permease protein HisQ (TC 3.A.1.3.1)	E	K02029,K10020	Transporters; Transporters
SF4M	SF45436_b61450	subset II	-0.878254	0.364149	0.816634	ABC transporter2C permease protein	E	K02029,K10015	Transporters; Transporters
SF4M	SF45436_b61460	subset II	-0.649304	0.217254	0.726765	Methionine gamma-lyase (EC 4.4.1.11)	E	K01739,K01758,K01761	Selenocompound metabolism; Exosome; Selenocompound metabolism
SF4M	SF45436_b61470	subset II	-0.77957	0.0937391	0.604081	Homocysteine S-methyltransferase (EC 2.1.1.10)	E	K00547	Cysteine and methionine metabolism
SF4M	SF45436_b61480	subset III	0.314553	0.495031	0.876415	Putative transport protein	G	K08169	Transporters
SF4M	SF45436_b61490	subset III	-0.190973	0.453746	0.8602	Transcriptional regulator2C LysR family	K
SF4M	SF45436_b61500	subset II	0.568345	0.353778	0.808948	FIG01074642: hypothetical protein	T
SF4M	SF45436_b61510	subset II	-0.184786	0.427803	0.84828	conserved hypothetical protein
SF4M	SF45436_b61520	subset I	0.344749	0.0480483	0.513777	FIG01076433: hypothetical protein	T
SF4M	SF45436_b61530	subset I	0.145847	0.38568	0.828012	two-component response regulator	TK	K07684	Two-component system
SF4M	SF45436_b61540	subset II	-0.222874	0.229173	0.73613	glycine-rich cell wall protein
SF4M	SF45436_b61550	subset III	0.0372189	0.879749	0.97801	hypothetical protein
SF4M	SF45436_b61560	subset II	-0.0165715	0.932872	0.987922	Poly(3-hydroxyalkanoate) depolymerase (EC 3.1.1.-)	Q	K03932,K09252	Secondary metabolism; Enzymes with EC numbers
SF4M	SF45436_b61570	subset I	0.0773395	0.737878	0.948028	Transcriptional regulator2C ArsR family	S
SF4M	SF45436_b61580	subset I	-0.136587	0.559765	0.90015	Adenylate cyclase (EC 4.6.1.1) / Guanylate cyclase (EC 4.6.1.2)	T	K01768	Longevity regulating pathway - multiple species
SF4M	SF45436_b61590	subset III	-0.0807614	0.636938	0.920316	FIG01075569: hypothetical protein	T
SF4M	SF45436_b61600	subset III	-0.103484	0.521469	0.886751	putative two-component response regulator	TK
SF4M	SF45436_b61610	subset III	0.497893	0.0840975	0.585221	putative two-component response regulator	TK
SF4M	SF45436_b61620	subset III	-0.368681	0.139413	0.647804	Arylsulfatase (EC 3.1.6.1)	P	K01130,K01133,K01138	Sphingolipid metabolism; Enzymes with EC numbers; Enzymes with EC numbers
SF4M	SF45436_b61630	subset III	-0.0558937	0.773852	0.955968	FIG068086: hypothetical protein
SF4M	SF45436_b61640	subset III	0.126648	0.567513	0.903203	Sulfatase modifying factor 1 precursor (C-alpha-formyglycine- generating enzyme 1)	O	K18912	Histidine metabolism
SF4M	SF45436_b61650	subset II	0.324111	0.164995	0.674757	FIG01075297: hypothetical protein
SF4M	SF45436_b61660	subset III	0.430963	0.0717932	0.571349	FIG01075942: hypothetical protein	R
SF4M	SF45436_b61670	subset III	-0.0427553	0.923822	0.986648	hypothetical protein
SF4M	SF45436_b61680	subset III	-0.0133903	0.956451	0.99515	putative membrane protein	S
SF4M	SF45436_b61690	subset IV	0.670449	0.112982	0.620796	hypothetical protein
SF4M	SF45436_b61700	subset II	0.0299124	0.834447	0.967825	Adenylate cyclase (EC 4.6.1.1)	R
SF4M	SF45436_b61710	subset II	0.12732	0.73009	0.945974	Miscellaneous%3B Unknown
SF4M	SF45436_b61720	subset III	-0.295453	0.27862	0.765228	hypothetical protein	O	K03769	Chaperones and folding catalysts
SF4M	SF45436_b61730	subset III	-0.177336	0.563261	0.901093	membrane protein2C putative	O
SF4M	SF45436_b61740	subset II	-0.117401	0.545353	0.896652	FIG00801583: hypothetical protein
SF4M	SF45436_b61750	subset III	-0.706815	0.118902	0.628913	hypothetical protein
SF4M	SF45436_b61760	subset IV	-0.0347103	0.861098	0.975428	Capsular polysaccharide biosynthesis/export periplasmic protein WcbA%3B Capsular polysaccharide export system protein KpsC	M	K01991	Transporters
SF4M	SF45436_b61770	subset III	0.0402533	0.867514	0.975428	Cupin domain-containing protein	S
SF4M	SF45436_b61780	subset III	0.156038	0.334928	0.797418	Transcriptional regulator2C AraC family	K
SF4M	SF45436_b61790	subset II	0.155178	0.347882	0.806169	probable transcriptional regulator protein2C AraC family	K	K04033	Transcription factors
SF4M	SF45436_b61800	subset III	0.00318907	0.988952	0.998067	Coenzyme PQQ synthesis protein E	R	K06139	Enzymes with EC numbers
SF4M	SF45436_b61810	subset III	0.0312762	0.896003	0.983347	Coenzyme PQQ synthesis protein D		K06138	General function prediction only
SF4M	SF45436_b61820	subset III	-0.442821	0.113738	0.620849	Pyrroloquinoline-quinone synthase (EC 1.3.3.11)	H	K06137,K06138	Enzymes with EC numbers; General function prediction only
SF4M	SF45436_b61830	subset III	-0.402602	0.130591	0.642985	Coenzyme PQQ synthesis protein B	P	K06136	General function prediction only
SF4M	SF45436_b61840	subset III	-0.638575	0.0364269	0.471141	Coenzyme PQQ synthesis protein A
SF4M	SF45436_b61850	subset III	-4.23525	0.00360302	0.289748	hypothetical protein
SF4M	SF45436_b61860	subset III	-0.437477	0.144725	0.650358	Quino(hemo)protein alcohol dehydrogenase2C PQQ-dependent (EC 1.1.99.8)	G	K00114	Chloroalkane and chloroalkene degradation
SF4M	SF45436_b61870	subset III	-0.229426	0.31502	0.785378	Transcriptional regulator2C LuxR family	TK
SF4M	SF45436_b61880	subset III	-0.12077	0.551045	0.897819	GfdT	S
SF4M	SF45436_b61890	subset III	-0.24125	0.326627	0.79192	Sensor histidine kinase/response regulator (EC 2.7.3.-)	T	K10819	Enzymes with EC numbers
SF4M	SF45436_b61900	subset I	-0.134862	0.5399	0.893211	Pseudoazurin	C
SF4M	SF45436_b61910	subset III	-0.0874572	0.824187	0.96535	hypothetical protein
SF4M	SF45436_b61920	subset III	-0.278616	0.313722	0.785368	FIG00443700: hypothetical protein	R
SF4M	SF45436_b61930	subset III	-0.297252	0.36114	0.814237	hypothetical protein
SF4M	SF45436_b61940	subset III	0.121525	0.654318	0.926188	Cytochrome C550 (Soluble cytochrome C)	C
SF4M	SF45436_b61950	subset III	0.157949	0.636241	0.920316	amino acid ABC transporter2C periplasmic substrate-binding protein	ET
SF4M	SF45436_b61960	subset I	-0.206064	0.496137	0.876415	PROTEIN ERFK/SRFK	M	K16291	Peptidoglycan biosynthesis and degradation proteins
SF4M	SF45436_b61970	subset I	0.0131805	0.977266	0.996344	Branched-chain amino acid transport ATP-binding protein LivF (TC 3.A.1.4.1)	E	K01996	Transporters
SF4M	SF45436_b61980	subset III	0.524885	0.205102	0.714128	Branched-chain amino acid transport ATP-binding protein LivG (TC 3.A.1.4.1)	E	K01995	Transporters
SF4M	SF45436_b61990	subset III	0.179979	0.80571	0.960666	Branched-chain amino acid transport system permease protein LivM (TC 3.A.1.4.1)	E	K01997,K01998	Transporters; Transporters
SF4M	SF45436_b62000	subset III	0.705039	0.288411	0.77495	High-affinity branched-chain amino acid transport system permease protein LivH (TC 3.A.1.4.1)	E	K01997	Transporters
SF4M	SF45436_b62010	subset II	0.439751	0.233681	0.739729	Branched-chain amino acid ABC transporter2C amino acid-binding protein (TC 3.A.1.4.1)	E	K01999,K11959	Transporters; Transporters
SF4M	SF45436_b62020	subset II	-0.0687251	0.737298	0.948023	N-methylhydantoinase A (EC 3.5.2.14)	EQ	K01473	Arginine and proline metabolism
SF4M	SF45436_b62030	subset III	-0.228563	0.361357	0.814246	N-methylhydantoinase B (EC 3.5.2.14)	EQ	K01474	Arginine and proline metabolism
SF4M	SF45436_b62040	subset III	0.258204	0.30399	0.776916	Aspartate aminotransferase (EC 2.6.1.1)	E	K00812	Amino acid related enzymes
SF4M	SF45436_b62050	subset III	0.0575936	0.888265	0.980017	UDP-glucose 4-epimerase (EC 5.1.3.2)	M	K18981	Ascorbate and aldarate metabolism
SF4M	SF45436_b62060	subset III	0.0620809	0.818038	0.963573	Sarcosine oxidase beta subunit (EC 1.5.3.1)	E	K19191	Nicotinate and nicotinamide metabolism
SF4M	SF45436_b62070	subset III	0.203832	0.393987	0.831308	Acetolactate synthase large subunit (EC 2.2.1.6)	EH	K01652	Pantothenate and CoA biosynthesis
SF4M	SF45436_b62080	subset III	0.150756	0.543676	0.896576	Transcriptional regulator PhnF	K	K05799	Transcription factors
SF4M	SF45436_b62090	subset III	0.483816	0.27426	0.76154	Glycolate dehydrogenase (EC 1.1.99.14)2C subunit GlcD	C	K00102,K00104,K06911	Pyruvate metabolism; Glyoxylate and dicarboxylate metabolism; Function unknown
SF4M	SF45436_b62100	subset III	-0.0998838	0.685595	0.93713	3-oxoacyl-[acyl-carrier protein] reductase (EC 1.1.1.100)	IQR	K00059	Lipid biosynthesis proteins
SF4M	SF45436_b62110	subset III	-0.530363	0.0675556	0.567103	Short-chain dehydrogenase/reductase SDR	C
SF4M	SF45436_b62120	subset III	-0.471793	0.402162	0.833085	hypothetical protein
SF4M	SF45436_b62130	subset III	-0.366841	0.0646995	0.561381	Adenylate cyclase (EC 4.6.1.1)	T	K01768	Longevity regulating pathway - multiple species
SF4M	SF45436_b62140	subset III	0.0938314	0.709644	0.939643	metallo-beta-lactamase family protein2C putative	R
SF4M	SF45436_b62150	subset III	-0.699879	0.310843	0.783045	hypothetical protein
SF4M	SF45436_b62160	subset III	-0.569414	0.33002	0.794197	FIG00984928: hypothetical protein	S
SF4M	SF45436_b62170	subset II	-0.86081	0.0498603	0.523561	Short-chain dehydrogenase/reductase SDR	C
SF4M	SF45436_b62180	subset III	-0.0568667	0.890744	0.980644	putative MFS family transporter protein	G	K03445,K19577	Transporters; Transporters
SF4M	SF45436_b62190	subset III	-0.123941	0.665651	0.930041	Transcriptional regulator2C LysR family	K
SF4M	SF45436_b62200	subset I	0.10363	0.67154	0.931361	Hydroxymethylpyrimidine phosphate synthase ThiC (EC 4.1.99.17)	H	K03147	Thiamine metabolism
SF4M	SF45436_b62210	subset II	0.333891	0.104625	0.610953	Glycine oxidase ThiO (EC 1.4.3.19)	E	K03153	Thiamine metabolism
SF4M	SF45436_b62220	subset II	-0.0152076	0.974052	0.996344	Sulfur carrier protein ThiS	H	K03154	Sulfur relay system
[truncated: 30,877 more rows]
