# Supplementary material for: Lineage-Specific Rewiring of Core Pathways Predating Innovation of Legume Nodules Shapes Symbiotic Efficiency
Source: mSystems. 2021 Apr 13;6(2):e01299-20. doi: 10.1128/mSystems.01299-20 (PMC8547004; doi:10.1128/mSystems.01299-20)
Supplement: TABLE S6 [file msystems.01299-20-st006.xlsx]

## Sheet: Sheet1
Table S6. Overview of genome information for Sinorhizobium strains used in this work.
Strains	SF4	SF2	SF8	SS1	SJ4
Replicon size Mb (GC%)
Chromesome (C)	4.162 (63.45%)	4.198 (63.34%)	3.986 (63.66%)	4.018 (63.52%)	3.672 (63.15%)
Chromid (B)	1.961 (63.04%)	2.210 (62.7%)	2.277 (62.81%)	1.501 (63.48%)	2.011 (62.46%)
Symbiosis plasmid (A)	0.418 (59.92%)	0.401 (59.77%)	0.743 (59.8%)	0.742 (60.09%)	0.410 (59.99%)
Plasmid_D (D)	0.201 (61.11%)	\	0.0768 (58.1%)	0.125 (60.06%)	\
Plasmid_E (E)	0.170 (60.88%)	\	\	\	\
Total	6.9 (63.1%)	6.8(63.0%)	7(63.7%)	6.4(62.9%)	6.1(62.6%)
General information
CDS No.	6850	6819	6971	6517	5989
CDS average length (bp)	864	877	861	847	871
CDs average GC%	0.6168	0.6194	0.6109	0.6179	0.6187
rRNA gene clusters	3	3	3	3	3
tRNA coding genes*	53C+1A	53C+1A	53C+2A	50C+2A	51C+1A
*, the number of tRNA genes found in chromosome (C) or symbiosis plasmid (A) is shown.
Complete genome sequences of SF8, SS1 and SJ4 were obtained in this study, and those of SF4 and SF2 were published earlier (Jiao et al. 2018 PLoS Genetics)
