# Supplementary material for: Lineage-Specific Rewiring of Core Pathways Predating Innovation of Legume Nodules Shapes Symbiotic Efficiency
Source: mSystems. 2021 Apr 13;6(2):e01299-20. doi: 10.1128/mSystems.01299-20 (PMC8547004; doi:10.1128/mSystems.01299-20)
Supplement: TABLE S7 [file msystems.01299-20-st007.xlsx]

## Sheet: Sheet1
Table S7. Core genes used in chronogram construction.
Gene*	Function
Rhizobial genes
SF45436_c05750 (ctaE)	Heme copper-type cytochrome quinol oxidase, subunit 3
SF45436_c11070 (rpoB)	DNA-dependent RNA polymerase catalyzes the transcription of DNA into RNA using the four ribonucleoside triphosphates as substrates
SF45436_c11190 (rplB)	One of the primary rRNA binding proteins. Required for association of the 30S and 50S subunits to form the 70S ribosome, for tRNA binding and peptide bond formation.
SF45436_c24440 (glpK)	Key enzyme in the regulation of glycerol uptake and metabolism. Catalyzes the phosphorylation of glycerol to yield sn- glycerol 3-phosphate
Host genes
Glyma.15G276700	Uncharacterised protein family (UPF0114)
Glyma.17G165800	Tetratricopeptide repeat (TPR)-like superfamily protein
Glyma.05G048400	Cytidine/deoxycytidylate deaminase family protein
Glyma.08G102900	PLAT/LH2 domain-containing lipoxygenase family protein
Glyma.03G245100	Rubredoxin-like superfamily protein
Glyma.02G128200	Putative S‐adenosyl‐l‐methionine‐dependent methyltransferase/biological proces
Glyma.13G161800	Voltage-gated chloride channel family protein
Glyma.06G284200	Pentatricopeptide repeat (PPR) superfamily protein
Glyma.07G178400	ARM repeat superfamily protein
Glyma.19G169500	Transducin/WD40 repeat-like superfamily protein
Glyma.11G067100	Uncharacterized protein
Glyma.03G239500	cation exchanger 11
Glyma.15G059000	Tetratricopeptide repeat (TPR)-like superfamily protein
Glyma.02G301000	NOL1/NOP2/sun family protein / antitermination NusB domain-containing protein
Glyma.19G231300	Plant invertase/pectin methylesterase inhibitor superfamily
Glyma.17G120200	Protein of unknown function DUF92, transmembrane
Glyma.13G080900	ChaC-like family protein
Glyma.19G228600	Peptide chain release factor 2
Glyma.04G190800	peptidemethionine sulfoxide reductase 2
Glyma.12G072600	Cysteine proteinases superfamily protein
*, gene IDs in the genome of Sinorhizobium fredii CCBAU45436 (SF4) and Glycine max Wm82.a2 are shown.
